# Supplementary material for: microRNAs Regulating Human and Mouse Naïve Pluripotency
Source: Int J Mol Sci. 2019 Nov 22;20(23):5864. doi: 10.3390/ijms20235864 (PMC6929104; doi:10.3390/ijms20235864)
Supplement: Supplementary file 1 [file ijms-20-05864-s001.zip]

Archive with 1 entries (1 files):
- ijms-602744-supplementary.xlsx
