# Supplementary material for: microRNAs Regulating Human and Mouse Naïve Pluripotency
Source: Int J Mol Sci. 2019 Nov 22;20(23):5864. doi: 10.3390/ijms20235864 (PMC6929104; doi:10.3390/ijms20235864)
Supplement: Supplementary file 1 [file ijms-20-05864-s001.zip › ijms-602744-supplementary.xlsx]

## Sheet: Table S1
Table S1_357 consistent human microRNAs
id	baseMeanH1.Ref_Epigenome	baseMeanH1.ENCODE	baseMeanELF	log2FC.Ref_Epigenome	log2FC.ENCODE	padj.Ref_Epigenome	padj.ENCODE
hsa-mir-10a,hsa-miR-10a-5p	94.918	6.2929	29809.3	8.29486	11.1305	3.02361e-169	8.90719e-113
hsa-mir-411,hsa-miR-411-5p	1050.57	5.49835	50407.1	5.58438	12.082	3.51023e-99	2.41656e-125
hsa-mir-136,hsa-miR-136-3p	131.458	0	10527	6.32335	#NUM!	6.15201e-114	1.52562e-94
hsa-mir-409,hsa-miR-409-3p	1096.1	0.67197	46968.2	5.42123	15.0181	2.22693e-94	1.62859e-96
hsa-mir-200c,hsa-miR-200c-3p	2709.56	6502.38	27.8412	-6.6047	-8.96789	8.95576e-96	5.29361e-93
hsa-mir-654,hsa-miR-654-3p	1193.6	0	37727.2	4.98222	#NUM!	7.26605e-83	2.47064e-108
hsa-mir-431,hsa-miR-431-5p	134.438	0.67197	5574.82	5.37391	11.9407	1.07844e-87	2.28025e-82
hsa-mir-127,hsa-miR-127-3p	5749.07	0	174586	4.92447	#NUM!	2.48567e-82	3.4278e-163
hsa-mir-410,hsa-miR-410-3p	1012.24	0.733264	26685.9	4.72046	14.0754	8.66893e-76	1.61287e-114
hsa-mir-493,hsa-miR-493-5p	125.033	0.733264	4164.05	5.05761	11.3934	2.46402e-78	1.49e-75
hsa-mir-432,hsa-miR-432-5p	173.492	0	4940.7	4.83177	#NUM!	5.52273e-74	3.22755e-81
hsa-mir-517a,hsa-miR-517-5p	83.0477	14.1136	6967.82	6.39062	7.86772	3.03819e-113	2.29786e-72
hsa-mir-517b,hsa-miR-517-5p	83.0477	14.1136	6967.82	6.39062	7.86772	3.03819e-113	2.29786e-72
hsa-mir-517c,hsa-miR-517-5p	83.0477	14.1136	6967.82	6.39062	7.86772	3.03819e-113	2.29786e-72
hsa-mir-889,hsa-miR-889-3p	326.484	4.33829	7411.8	4.50474	9.66122	3.72634e-68	2.77648e-83
hsa-mir-519d,hsa-miR-519d-5p	110.952	5.62093	2648.31	4.57706	7.79616	3.70663e-65	8.75841e-58
hsa-mir-487b,hsa-miR-487b-3p	115.063	0.733264	2097	4.18782	10.4015	3.70763e-55	1.30057e-59
hsa-mir-134,hsa-miR-134-5p	60.2822	0	1575	4.70747	#NUM!	5.73689e-63	1.04858e-54
hsa-mir-758,hsa-miR-758-3p	112.34	0	1992.42	4.14858	#NUM!	5.98501e-54	4.56628e-60
hsa-mir-135a-2,hsa-miR-135a-5p	725.273	1642.95	16.7823	-5.43351	-7.69589	2.59538e-53	1.19299e-67
hsa-mir-135a-1,hsa-miR-135a-5p	723.989	1641.49	16.7823	-5.43095	-7.6946	2.94283e-53	1.21964e-67
hsa-mir-141,hsa-miR-141-3p	4056.16	16469.2	90.8774	-5.48005	-8.56823	2.8981e-85	5.24384e-53
hsa-mir-518e,hsa-miR-518e-3p	241.844	26.393	3906.52	4.01373	6.13028	6.83194e-55	1.06815e-51
hsa-mir-539,hsa-miR-539-3p	39.2627	0	1827.8	5.54081	#NUM!	8.22056e-80	1.46593e-49
hsa-mir-369,hsa-miR-369-5p	48.1014	0	1179.73	4.61624	#NUM!	1.96179e-57	2.79031e-48
hsa-mir-493,hsa-miR-493-3p	76.8802	0	3722.44	5.59749	#NUM!	1.60361e-60	8.17528e-47
hsa-mir-654,hsa-miR-654-5p	8.83901	0	1028.23	6.86206	#NUM!	1.07875e-64	2.7597e-45
hsa-mir-485,hsa-miR-485-3p	8.73648	0	1018.38	6.865	#NUM!	1.71609e-86	4.27799e-45
hsa-mir-375,hsa-miR-375	148.106	1.40523	1881.88	3.66747	9.30388	3.40118e-44	8.42415e-56
hsa-mir-431,hsa-miR-431-3p	46.9706	0	958.929	4.35159	#NUM!	2.88954e-50	8.29598e-44
hsa-mir-323a,hsa-miR-323a-3p	84.5885	0	1893.13	4.48416	#NUM!	3.10806e-43	6.83638e-59
hsa-mir-323b,hsa-miR-323b-3p	22.9198	0	927.315	5.33839	#NUM!	4.14075e-65	4.24082e-43
hsa-mir-520a,hsa-miR-520a-3p	326.123	29.6325	6170.68	4.24194	6.6279	1.48547e-54	3.75571e-40
hsa-mir-196b,hsa-miR-196b-5p	0.66808	0.67197	843.588	10.3023	9.21543	2.03951e-98	1.46801e-39
hsa-mir-382,hsa-miR-382-5p	27.1858	0	749.714	4.78541	#NUM!	5.39533e-54	1.11509e-38
hsa-mir-543,hsa-miR-543	39.416	0	886.177	4.49074	#NUM!	4.16034e-51	2.49036e-38
hsa-mir-1185-1,hsa-miR-1185-1-3p	42.4484	0	1158.97	4.77099	#NUM!	2.37564e-57	3.1993e-38
hsa-mir-92a-1,hsa-miR-92a-1-5p	200.576	43.2558	2795.15	3.8007	4.9363	1.19414e-48	6.73011e-38
hsa-mir-371a,hsa-miR-371a-3p	932.995	9.89793	8151.56	3.12714	8.6096	2.5969e-37	1.93456e-79
hsa-mir-377,hsa-miR-377-5p	13.1047	0	689.433	5.71725	#NUM!	9.20231e-64	5.21853e-37
hsa-mir-195,hsa-miR-195-5p	562.316	5504.18	31.0407	-4.17915	-8.56146	3.16696e-36	8.56067e-88
hsa-mir-429,hsa-miR-429	851.233	325.465	9.22594	-6.52772	-6.18361	2.61076e-66	5.86543e-36
hsa-mir-518a-1,hsa-miR-518a-3p	444.632	45.0265	3771.63	3.0845	5.30757	1.41014e-35	1.55295e-43
hsa-mir-518a-2,hsa-miR-518a-3p	444.632	45.0265	3771.63	3.0845	5.30757	1.41014e-35	1.55295e-43
hsa-mir-381,hsa-miR-381-3p	358.553	2.01591	61553.4	7.42351	13.8284	1.44872e-35	2.08328e-40
hsa-mir-487a,hsa-miR-487a-3p	128.888	6.17032	1259.85	3.28907	6.59541	6.81707e-35	1.44809e-40
hsa-mir-516b-1,hsa-miR-516b-5p	2650.72	1145.08	40432.9	3.93107	4.06417	1.20054e-56	3.65121e-34
hsa-mir-136,hsa-miR-136-5p	9.50709	0	567.811	5.90026	#NUM!	5.95235e-59	3.34661e-33
hsa-mir-127,hsa-miR-127-5p	15.16	0.733264	815.972	5.75017	9.04595	7.82957e-67	8.40886e-33
hsa-mir-379,hsa-miR-379-3p	21.0702	0.67197	577.961	4.77769	8.66377	2.52036e-49	4.60671e-32
hsa-mir-1283-1,hsa-miR-1283	959.202	330.171	10722.2	3.48263	3.94451	3.38442e-45	1.52224e-31
hsa-mir-1283-2,hsa-miR-1283	959.202	330.171	10722.2	3.48263	3.94451	3.38442e-45	1.52224e-31
hsa-mir-1323,hsa-miR-1323	1055.35	566.493	17348.9	4.03906	3.85985	2.67254e-58	5.45142e-31
hsa-mir-524,hsa-miR-524-3p	55.2448	2.87176	643.421	3.54185	6.72213	6.5464e-34	6.1064e-31
hsa-mir-299,hsa-miR-299-3p	33.0442	0	2597.48	6.29657	#NUM!	4.05225e-36	7.07929e-30
hsa-mir-486,hsa-miR-486-5p	1408.41	26.6994	9318.08	2.72597	7.36807	1.36471e-29	2.72732e-71
hsa-mir-412,hsa-miR-412-5p	3.08353	0	444.254	7.17066	#NUM!	3.54741e-64	1.03779e-28
hsa-mir-21,hsa-miR-21-3p	1529.44	89.0791	9734.93	2.67017	5.69751	2.17873e-28	2.17455e-36
hsa-mir-337,hsa-miR-337-3p	9.96975	0	428.193	5.42456	#NUM!	8.64515e-50	4.56515e-28
hsa-mir-380,hsa-miR-380-3p	28.0075	0	490.802	4.13126	#NUM!	9.77857e-38	1.01091e-27
hsa-mir-224,hsa-miR-224-5p	903.649	370.8	30.6136	-4.88352	-4.68192	3.96492e-52	1.12785e-27
hsa-mir-7704,hsa-miR-7704	34.9967	0	1093.28	4.9653	#NUM!	5.80516e-33	1.2784e-27
hsa-mir-485,hsa-miR-485-5p	11.049	0	1360.19	6.94374	#NUM!	6.3027e-41	2.19122e-26
hsa-mir-126,hsa-miR-126-5p	5083.34	4866.11	893.275	-2.5086	-3.52297	9.14906e-26	6.77363e-26
hsa-mir-1197,hsa-miR-1197	10.2781	0	362.579	5.14065	#NUM!	1.07625e-43	3.08693e-25
hsa-mir-1260b,hsa-miR-1260b	212.088	18.6335	1365.6	2.6868	5.11725	3.82173e-25	3.16367e-33
hsa-mir-197,hsa-miR-197-3p	149.547	4.09311	983.315	2.71705	6.82423	1.02319e-24	1.18336e-37
hsa-mir-665,hsa-miR-665	12.128	0	349.066	4.84709	#NUM!	5.67546e-40	1.29449e-24
hsa-mir-20a,hsa-miR-20a-5p	12036.1	150131	2294.87	-2.39089	-7.11257	2.5488e-24	1.91385e-77
hsa-mir-424,hsa-miR-424-3p	43.1165	12.0364	679.268	3.97767	4.74085	2.83356e-40	4.75475e-24
hsa-mir-106b,hsa-miR-106b-5p	4821.1	94162.5	930.312	-2.37358	-7.74151	3.15812e-23	1.21343e-86
hsa-mir-656,hsa-miR-656-3p	20.2993	0	317.21	3.96594	#NUM!	3.6783e-30	4.27863e-23
hsa-mir-598,hsa-miR-598-3p	564.523	654.405	73.1557	-2.94799	-4.24178	5.97998e-23	2.19267e-28
hsa-mir-369,hsa-miR-369-3p	17.3697	3.48244	719.979	5.37331	6.60238	6.61207e-23	3.27202e-32
hsa-mir-452,hsa-miR-452-5p	612.624	196.426	16.2309	-5.23819	-4.67119	3.83548e-48	1.09427e-21
hsa-mir-370,hsa-miR-370-5p	2.98064	0	276.974	6.53799	#NUM!	3.14468e-46	5.82008e-21
hsa-mir-433,hsa-miR-433-3p	6.5779	0	273.053	5.37541	#NUM!	6.53592e-39	7.54537e-21
hsa-mir-200a,hsa-miR-200a-3p	173.701	794.997	4.30237	-5.33533	-8.62633	1.1324e-20	7.92861e-61
hsa-mir-377,hsa-miR-377-3p	6.16669	0	266.739	5.43479	#NUM!	4.00875e-39	1.61731e-20
hsa-mir-126,hsa-miR-126-3p	771.886	14024.5	131.129	-2.5574	-7.82037	2.41381e-20	5.18252e-85
hsa-mir-124-1,hsa-miR-124-3p	245.288	1439.66	13.9555	-4.13557	-7.76624	1.12253e-23	2.73721e-20
hsa-mir-124-2,hsa-miR-124-3p	245.288	1439.66	13.9555	-4.13557	-7.76624	1.12253e-23	2.73721e-20
hsa-mir-124-3,hsa-miR-124-3p	245.288	1439.66	13.9555	-4.13557	-7.76624	1.12253e-23	2.73721e-20
hsa-mir-1303,hsa-miR-1303	891.312	396.153	66.2596	-3.74973	-3.67296	3.46807e-37	3.2844e-20
hsa-mir-515-1,hsa-miR-515-5p	8332.61	601.383	37100.6	2.1546	4.86601	5.53398e-20	3.38926e-45
hsa-mir-515-2,hsa-miR-515-5p	8332.61	601.383	37100.6	2.1546	4.86601	5.53398e-20	3.38926e-45
hsa-mir-495,hsa-miR-495-3p	10.7404	0.733264	275.825	4.68264	7.47046	2.49187e-34	1.09837e-19
hsa-mir-517a,hsa-miR-517a-3p	1252.95	219.273	5585.29	2.1563	3.5912	2.49023e-19	4.08126e-26
hsa-mir-517b,hsa-miR-517b-3p	1252.95	219.273	5585.29	2.1563	3.5912	2.49023e-19	4.08126e-26
hsa-mir-592,hsa-miR-592	149.494	515.351	5.90215	-4.6627	-7.52219	2.92134e-19	5.54636e-49
hsa-mir-1262,hsa-miR-1262	0.66808	0.67197	267.787	8.64685	7.55794	3.86524e-52	2.92832e-19
hsa-mir-17,hsa-miR-17-5p	18985.3	80357	4499.75	-2.07697	-5.24018	4.70509e-19	1.34207e-49
hsa-mir-1307,hsa-miR-1307-5p	1224.44	0	5289.87	2.11111	#NUM!	1.29922e-18	8.36464e-83
hsa-mir-3065,hsa-miR-3065-5p	178.223	113.883	5.90215	-4.9163	-5.34419	1.19479e-22	1.50205e-18
hsa-mir-181a-2,hsa-miR-181a-2-3p	220.207	10.6312	1070.86	2.28184	5.5752	2.21167e-18	1.29332e-33
hsa-mir-671,hsa-miR-671-3p	286.708	2.81047	1342.15	2.22689	7.82002	2.44623e-18	4.70166e-46
hsa-mir-3178,hsa-miR-3178	4.47113	0	407.388	6.50962	#NUM!	3.01714e-32	3.68547e-18
hsa-mir-370,hsa-miR-370-3p	56.3241	0	1083.93	4.26638	#NUM!	1.09796e-17	2.00147e-46
hsa-mir-105-1,hsa-miR-105-5p	713.144	68.1232	0	#NUM!	#NUM!	3.28237e-73	3.01692e-17
hsa-mir-105-2,hsa-miR-105-5p	713.144	68.1232	0	#NUM!	#NUM!	3.28237e-73	3.01692e-17
hsa-mir-9-1,hsa-miR-9-5p	1242.93	14226.2	281.921	-2.14038	-6.73904	7.99576e-17	3.18475e-70
hsa-mir-9-2,hsa-miR-9-5p	1242.93	14226.2	281.921	-2.14038	-6.73904	7.99576e-17	3.18475e-70
hsa-mir-9-3,hsa-miR-9-5p	1242.93	14222.1	281.921	-2.14038	-6.73862	7.99576e-17	3.18475e-70
hsa-mir-935,hsa-miR-935	104.374	154.455	2.27542	-5.51948	-7.13786	1.2042e-16	4.75474e-27
hsa-mir-329-1,hsa-miR-329-5p	4.41969	0	319.283	6.17475	#NUM!	2.96906e-29	1.28852e-16
hsa-mir-512-1,hsa-miR-512-3p	12729.3	446.126	53312.4	2.06632	5.82744	1.37593e-16	5.1523e-31
hsa-mir-512-2,hsa-miR-512-3p	12729.3	446.126	53312.4	2.06632	5.82744	1.37593e-16	5.1523e-31
hsa-mir-520d,hsa-miR-520d-3p	336.763	64.2117	3088.53	3.19711	4.49998	1.38222e-16	3.01062e-34
hsa-mir-20b,hsa-miR-20b-5p	8695.42	44269.9	2274.35	-1.9348	-5.36727	1.92323e-16	2.77763e-51
hsa-mir-887,hsa-miR-887-3p	1681.34	1529.52	114.044	-3.88196	-4.82156	3.46103e-46	2.1252e-16
hsa-mir-128-1,hsa-miR-128-1-5p	214.658	0	950.122	2.14607	#NUM!	4.10959e-16	2.15279e-36
hsa-mir-329-1,hsa-miR-329-3p	11.049	0	186.578	4.07779	#NUM!	1.40948e-23	8.3573e-16
hsa-mir-329-2,hsa-miR-329-3p	11.049	0	186.578	4.07779	#NUM!	1.40948e-23	8.3573e-16
hsa-mir-522,hsa-miR-522-3p	710.472	63.2945	2690.82	1.92119	4.32858	2.98683e-15	1.15792e-31
hsa-mir-25,hsa-miR-25-5p	557.226	0	2130.02	1.93453	#NUM!	5.11787e-15	1.31054e-61
hsa-mir-516b-2,hsa-miR-516b-5p	869.625	351.613	7283.74	3.06621	3.2992	4.26889e-27	7.05682e-15
hsa-mir-222,hsa-miR-222-5p	537.235	150.178	2112.03	1.975	2.73924	1.99339e-15	8.9085e-15
hsa-mir-18a,hsa-miR-18a-5p	4639.44	211236	1304.61	-1.83033	-8.42091	1.32628e-14	3.99463e-97
hsa-mir-146a,hsa-miR-146a-5p	37.0527	45.762	1188.21	5.00306	3.60676	2.12983e-14	7.76097e-16
hsa-mir-1185-2,hsa-miR-1185-2-3p	5.24174	0	161.936	4.94924	#NUM!	2.74482e-26	3.56233e-14
hsa-mir-3196,hsa-miR-3196	0.719526	0	160.43	7.80068	#NUM!	4.26443e-22	4.54862e-14
hsa-mir-517c,hsa-miR-517c-3p	77.9599	48.3273	789.172	3.33954	2.95007	1.45412e-32	5.89643e-14
hsa-mir-150,hsa-miR-150-5p	244.311	61.5851	1.59978	-7.2547	-6.2815	2.3796e-35	6.59763e-14
hsa-mir-335,hsa-miR-335-5p	4288.27	20045	1262.08	-1.76459	-5.07037	1.07493e-13	6.19629e-47
hsa-mir-196a-1,hsa-miR-196a-5p	0.308317	0	153.355	8.95825	#NUM!	1.03797e-15	1.38882e-13
hsa-mir-518a-2,hsa-miR-518a-5p	83.5614	153.543	1847.83	4.46685	2.50626	5.37518e-60	2.44216e-13
hsa-mir-518a-1,hsa-miR-518a-5p	78.3197	147.066	1758.14	4.48853	2.49668	5.37518e-60	3.69458e-13
hsa-mir-527,hsa-miR-527	78.3197	147.066	1758.14	4.48853	2.49668	5.37518e-60	3.69458e-13
hsa-mir-93,hsa-miR-93-5p	38846.8	19893.8	8447.25	-2.20124	-2.31266	1.72958e-21	4.00575e-13
hsa-mir-302c,hsa-miR-302c-3p	55072.5	681341	17184.5	-1.68023	-6.39514	5.5521e-13	1.0858e-66
hsa-mir-30c-2,hsa-miR-30c-2-3p	68.8626	0	318.188	2.20809	#NUM!	1.17843e-12	3.85101e-23
hsa-mir-15b,hsa-miR-15b-5p	3494.91	110538	1080.11	-1.69408	-7.75868	1.44069e-12	6.16373e-87
hsa-mir-523,hsa-miR-523-3p	57.9682	32.3204	542.152	3.22536	2.98764	1.33722e-27	1.50986e-12
hsa-mir-889,hsa-miR-889-5p	3.08353	0	136.425	5.46738	#NUM!	7.93189e-26	2.11952e-12
hsa-mir-219a-2,hsa-miR-219a-2-3p	21.3785	9.83664	278.737	3.70467	3.74606	7.89549e-26	4.31483e-12
hsa-mir-205,hsa-miR-205-5p	4469.94	31.8936	42079.3	3.23478	9.27599	4.71498e-12	1.3919e-88
hsa-mir-196a-2,hsa-miR-196a-5p	0.616633	0	255.316	8.69365	#NUM!	2.84549e-12	2.65955e-12
hsa-mir-582,hsa-miR-582-3p	55.0908	2.87176	362.997	2.72007	5.91105	7.06294e-12	4.66388e-14
hsa-mir-125a,hsa-miR-125a-3p	44.2465	2.81047	222.418	2.32964	5.22577	1.05434e-11	3.5058e-14
hsa-mir-27b,hsa-miR-27b-5p	158.488	29.9367	580.174	1.87211	3.19989	1.26674e-11	5.38745e-14
hsa-mir-518d,hsa-miR-518d-3p	8.63359	8.67658	245.708	4.83084	3.74039	1.62527e-33	2.18803e-11
hsa-mir-376a-1,hsa-miR-376a-5p	2.72377	0	115.682	5.40842	#NUM!	1.35612e-17	7.56815e-11
hsa-mir-372,hsa-miR-372-5p	15.777	10.0818	247.572	3.97195	3.54068	1.17924e-26	9.35526e-11
hsa-mir-302a,hsa-miR-302a-3p	258424	945693	91295.8	-1.50112	-4.45674	1.08979e-10	8.14632e-39
hsa-mir-183,hsa-miR-183-5p	21104.4	12353	6319.25	-1.73972	-2.0505	8.36355e-14	1.40513e-10
hsa-mir-625,hsa-miR-625-3p	40.8039	4.94896	194.204	2.25079	4.21505	1.72863e-10	6.08255e-11
hsa-mir-541,hsa-miR-541-5p	6.98911	0	109.011	3.96322	#NUM!	9.64134e-15	2.44501e-10
hsa-mir-106a,hsa-miR-106a-5p	4275.85	23094.1	1510.73	-1.50096	-5.0129	2.47793e-10	2.84064e-46
hsa-mir-103a-1,hsa-miR-103a-3p	74791.6	26897	14237.9	-2.39314	-1.99368	4.91136e-25	2.77622e-10
hsa-mir-103a-2,hsa-miR-103a-3p	75631.1	26840.8	14327.2	-2.40023	-1.98168	3.7001e-25	3.4957e-10
hsa-mir-93,hsa-miR-93-3p	1065.63	635.229	294.541	-1.85517	-2.18628	5.40532e-13	3.87585e-10
hsa-mir-203b,hsa-miR-203b-3p	47.6391	76.491	0	#NUM!	#NUM!	4.29081e-10	3.05972e-15
hsa-mir-539,hsa-miR-539-5p	4.00848	0	105.051	4.71189	#NUM!	5.34547e-19	4.97542e-10
hsa-mir-138-1,hsa-miR-138-5p	1099.76	817.48	365.126	-1.59072	-2.25117	8.02506e-10	8.75088e-11
hsa-mir-411,hsa-miR-411-3p	21.276	0	748.077	5.13589	#NUM!	1.01901e-09	4.61281e-20
hsa-mir-519a-1,hsa-miR-519a-5p	416.367	71.424	4521.3	3.44081	4.89272	1.39938e-09	1.7614e-25
hsa-mir-378c,hsa-miR-378c	277.559	48.207	842.089	1.60118	3.05155	1.48582e-09	5.00893e-15
hsa-mir-382,hsa-miR-382-3p	7.39996	0	98.8457	3.73959	#NUM!	6.12086e-14	1.53694e-09
hsa-mir-138-2,hsa-miR-138-5p	1082.13	757.727	360.948	-1.58401	-2.15789	9.84659e-10	5.52626e-10
hsa-mir-519c,hsa-miR-519c-3p	1746.4	1004.24	8039.91	2.2028	1.92138	3.07256e-20	1.95133e-09
hsa-mir-488,hsa-miR-488-3p	44.0936	86.5751	0	#NUM!	#NUM!	2.17883e-09	1.2988e-20
hsa-mir-363,hsa-miR-363-3p	22869.7	27622.9	8768.34	-1.38306	-2.73568	3.01976e-09	2.79731e-17
hsa-mir-203a,hsa-miR-203a	112.39	362.541	17.652	-2.67061	-5.40447	3.92745e-09	2.35296e-26
hsa-mir-9-1,hsa-miR-9-3p	76.1093	4623.22	6.45356	-3.55991	-10.5812	4.66726e-09	2.0836e-100
hsa-mir-9-2,hsa-miR-9-3p	76.1093	4623.22	6.45356	-3.55991	-10.5812	4.66726e-09	2.0836e-100
hsa-mir-30a,hsa-miR-30a-5p	13022.1	438.742	33752.2	1.37402	5.18496	5.00038e-09	1.46593e-49
hsa-mir-4521,hsa-miR-4521	636.779	742.218	212.586	-1.58274	-2.88282	5.94941e-09	2.3733e-12
hsa-mir-340,hsa-miR-340-5p	10060.4	7485.04	3951.47	-1.34823	-1.99826	7.05935e-09	3.29351e-10
hsa-mir-9-3,hsa-miR-9-3p	74.4648	4628.84	6.45356	-3.52839	-10.583	7.76892e-09	2.0836e-100
hsa-mir-668,hsa-miR-668-3p	2.05569	0	89.1381	5.43835	#NUM!	5.72105e-19	9.42393e-09
hsa-mir-454,hsa-miR-454-3p	4449.49	1625.51	792.893	-2.48844	-2.1179	4.91136e-25	1.14341e-08
hsa-mir-519b,hsa-miR-519b-5p	432.297	77.6556	4483.53	3.37454	4.75937	1.24628e-08	5.20582e-22
hsa-mir-519c,hsa-miR-519c-5p	432.297	77.6556	4483.53	3.37454	4.75937	1.24628e-08	5.20582e-22
hsa-mir-522,hsa-miR-522-5p	432.297	77.6556	4483.53	3.37454	4.75937	1.24628e-08	5.20582e-22
hsa-mir-523,hsa-miR-523-5p	432.297	77.6556	4483.53	3.37454	4.75937	1.24628e-08	5.20582e-22
hsa-mir-518e,hsa-miR-518e-5p	432.297	77.6556	4481.93	3.37402	4.75883	1.35274e-08	6.86752e-22
hsa-mir-1185-1,hsa-miR-1185-5p	3.75161	1.34394	110.044	4.87443	5.27705	3.72558e-20	1.4278e-08
hsa-mir-1185-2,hsa-miR-1185-5p	3.75161	1.34394	110.044	4.87443	5.27705	3.72558e-20	1.4278e-08
hsa-mir-373,hsa-miR-373-3p	10079.7	0	81308.1	3.01195	#NUM!	1.46754e-08	2.62549e-37
hsa-mir-515-1,hsa-miR-515-3p	28.6245	0.67197	134.825	2.23577	6.57338	1.60261e-08	3.7597e-11
hsa-mir-515-2,hsa-miR-515-3p	28.6245	0.67197	134.825	2.23577	6.57338	1.60261e-08	3.7597e-11
hsa-mir-371a,hsa-miR-371a-5p	11276.7	95.1904	73345.3	2.70137	8.52066	1.86133e-08	1.47693e-23
hsa-mir-548b,hsa-miR-548b-5p	95.3296	90.2392	13.8312	-2.78499	-3.79036	3.17617e-08	2.92739e-11
hsa-mir-16-1,hsa-miR-16-5p	75217.9	239533	31074.5	-1.27535	-4.03086	5.13849e-08	5.61588e-33
hsa-mir-16-2,hsa-miR-16-5p	75220.4	239292	31076.8	-1.27529	-4.02931	5.13849e-08	5.85027e-33
hsa-mir-187,hsa-miR-187-3p	2092.47	1810.17	821.123	-1.34954	-2.23277	6.31855e-08	2.22642e-11
hsa-mir-376b,hsa-miR-376b-3p	5.96163	34.2137	380.634	5.99655	2.40313	4.98792e-43	6.64098e-08
hsa-mir-4485,hsa-miR-4485	28.83	2.87176	127.681	2.1469	4.39171	6.6182e-08	1.46397e-08
hsa-mir-4802,hsa-miR-4802-3p	56.1183	40.1411	3.62672	-3.95173	-4.55574	6.29778e-08	7.90167e-08
hsa-mir-516a-1,hsa-miR-516a-5p	692.024	1382.74	9205.81	3.73365	1.65136	4.04425e-51	2.01182e-07
hsa-mir-516a-2,hsa-miR-516a-5p	692.024	1382.74	9205.81	3.73365	1.65136	4.04425e-51	2.01182e-07
hsa-mir-299,hsa-miR-299-5p	5.24174	0	72.4256	3.78838	#NUM!	3.54444e-11	2.37451e-07
hsa-mir-140,hsa-miR-140-5p	166.967	271.458	43.2722	-1.94805	-3.74121	3.12967e-07	2.22769e-18
hsa-mir-425,hsa-miR-425-5p	7141.89	3555.55	2444.04	-1.54704	-1.62454	5.57727e-11	4.3447e-07
hsa-mir-151a,hsa-miR-151a-5p	45888.1	29163.5	20040.9	-1.19517	-1.61821	2.67005e-07	2.73595e-07
hsa-mir-3651,hsa-miR-3651	9.30167	0.67197	79.182	3.08961	5.80172	1.73359e-09	5.57955e-07
hsa-mir-25,hsa-miR-25-3p	125591	50121.7	35676.1	-1.8157	-1.57215	3.7627e-15	7.31442e-07
hsa-mir-373,hsa-miR-373-5p	9.81577	0	67.5564	2.78292	#NUM!	1.227e-07	6.2479e-07
hsa-mir-376a-1,hsa-miR-376a-3p	16.0335	35.6189	344.142	4.42384	2.19236	1.08319e-35	8.06286e-07
hsa-mir-376a-2,hsa-miR-376a-3p	16.0335	35.6189	344.142	4.42384	2.19236	1.08319e-35	8.06286e-07
hsa-mir-28,hsa-miR-28-3p	25446.7	204.308	56709.7	1.15612	7.03377	8.41788e-07	2.01929e-76
hsa-mir-541,hsa-miR-541-3p	1.28471	0	65.281	5.66715	#NUM!	3.47304e-15	9.83775e-07
hsa-mir-937,hsa-miR-937-3p	19.5797	0.733264	91.1804	2.21936	5.88793	1.31927e-06	6.23985e-08
hsa-mir-200a,hsa-miR-200a-5p	52.8812	63.2332	5.10226	-3.37355	-4.71499	1.51146e-06	5.77475e-09
hsa-mir-376c,hsa-miR-376c-3p	25.8493	65.0062	509.511	4.30092	1.89036	8.11966e-41	2.26555e-06
hsa-mir-409,hsa-miR-409-5p	8.5307	0	61.9726	2.86089	#NUM!	3.91887e-07	1.94188e-06
hsa-mir-181b-1,hsa-miR-181b-5p	1925.49	12.7084	4196.7	1.12403	7.28486	2.83783e-06	8.56208e-62
hsa-mir-181b-2,hsa-miR-181b-5p	1976.06	13.3804	4283.08	1.11602	7.2401	3.36175e-06	9.92815e-62
hsa-mir-520f,hsa-miR-520f-3p	1316.27	751.673	4496.04	1.7722	1.49957	1.11793e-13	3.52612e-06
hsa-mir-218-1,hsa-miR-218-5p	719.104	4747.55	303.418	-1.24489	-5.05462	3.94742e-06	6.69518e-45
hsa-mir-1247,hsa-miR-1247-3p	5.49861	0	57.9033	3.39651	#NUM!	1.67748e-08	4.5268e-06
hsa-mir-3195,hsa-miR-3195	0.719526	0	57.6702	6.32463	#NUM!	1.18145e-14	4.7198e-06
hsa-mir-525,hsa-miR-525-3p	14.1326	6.3542	119.806	3.08361	3.15027	9.12643e-13	4.85105e-06
hsa-mir-423,hsa-miR-423-5p	9644.1	690.885	21509.5	1.15725	3.88793	5.73947e-06	2.88475e-15
hsa-mir-218-2,hsa-miR-218-5p	706.205	4744.86	301.942	-1.22581	-5.0609	5.88687e-06	5.63861e-45
hsa-mir-181a-1,hsa-miR-181a-5p	4488.39	35.5576	18107.8	2.01235	7.90162	6.2874e-06	3.14348e-56
hsa-mir-181a-2,hsa-miR-181a-5p	4488.39	35.5576	18107.8	2.01235	7.90162	6.2874e-06	3.14348e-56
hsa-mir-152,hsa-miR-152-5p	7.14309	0	56.4278	2.98179	#NUM!	3.69902e-07	6.16757e-06
hsa-mir-494,hsa-miR-494-5p	0.359763	0	81.4728	7.82313	#NUM!	1.53956e-10	7.19548e-06
hsa-mir-1273g,hsa-miR-1273g-3p	2.62087	0	55.5735	4.40628	#NUM!	8.63576e-11	7.35037e-06
hsa-mir-367,hsa-miR-367-5p	2.92919	4.88767	105.548	5.17125	3.34802	1.73315e-20	7.45562e-06
hsa-mir-1269b,hsa-miR-1269b	1.69592	0	55.5037	5.03244	#NUM!	1.08684e-10	7.46785e-06
hsa-mir-520c,hsa-miR-520c-5p	126.677	273.962	1638.41	3.69307	1.49242	2.50303e-20	8.86084e-06
hsa-mir-518d,hsa-miR-518d-5p	126.677	274.695	1638.41	3.69307	1.48857	2.50303e-20	9.26847e-06
hsa-mir-526a-1,hsa-miR-526a	126.677	274.695	1638.41	3.69307	1.48857	2.50303e-20	9.26847e-06
hsa-mir-526a-2,hsa-miR-526a	126.677	274.695	1638.41	3.69307	1.48857	2.50303e-20	9.26847e-06
hsa-mir-4445,hsa-miR-4445-5p	0	0	54.1677	#NUM!	#NUM!	7.45295e-16	9.73648e-06
hsa-mir-5701-1,hsa-miR-5701	41.7803	0	259.228	2.63333	#NUM!	1.21543e-05	2.64896e-10
hsa-mir-5701-2,hsa-miR-5701	41.7803	0	259.228	2.63333	#NUM!	1.21543e-05	2.64896e-10
hsa-mir-486,hsa-miR-486-3p	5.08777	0.733264	61.7241	3.60073	5.3182	1.45992e-09	1.48168e-05
hsa-mir-372,hsa-miR-372-3p	11818.6	46.375	44752.3	1.9209	8.84553	1.5176e-05	5.3381e-24
hsa-mir-655,hsa-miR-655-3p	1.74737	0	51.8225	4.89032	#NUM!	2.12038e-11	1.58005e-05
hsa-mir-214,hsa-miR-214-5p	0	0	87.5774	#NUM!	#NUM!	5.89239e-07	1.56657e-05
hsa-mir-154,hsa-miR-154-5p	6.0638	0.733264	59.3244	3.29033	5.25842	3.66469e-08	2.32346e-05
hsa-mir-410,hsa-miR-410-5p	2.98064	0	49.85	4.0639	#NUM!	2.73411e-09	2.38955e-05
hsa-mir-27a,hsa-miR-27a-5p	24.3588	32.0752	300.776	3.62618	2.15835	2.19553e-16	2.5915e-05
hsa-mir-628,hsa-miR-628-5p	169.64	476.238	59.8214	-1.50374	-4.06616	3.21671e-05	1.94581e-13
hsa-mir-125a,hsa-miR-125a-5p	3509.11	127.695	10937.6	1.64011	5.33035	4.49003e-05	6.61687e-40
hsa-mir-141,hsa-miR-141-5p	483.074	89.1994	46.3475	-3.38168	-2.03323	1.53467e-25	4.9526e-05
hsa-mir-95,hsa-miR-95-3p	44.2469	1853.38	6.02639	-2.87621	-9.32273	5.14861e-05	1.58536e-79
hsa-mir-671,hsa-miR-671-5p	95.2267	100.868	26.187	-1.86252	-3.03068	5.57964e-05	1.47716e-07
hsa-mir-92a-2,hsa-miR-92a-2-5p	58.1744	58.8359	396.283	2.76808	1.67359	1.22695e-19	5.91533e-05
hsa-mir-758,hsa-miR-758-5p	3.90559	0	55.3403	3.82472	#NUM!	1.54302e-05	5.03482e-05
hsa-mir-15b,hsa-miR-15b-3p	279.408	98.1212	55.022	-2.34429	-1.91297	2.06203e-12	6.86165e-05
hsa-mir-590,hsa-miR-590-3p	372.426	2156.94	168.747	-1.14209	-4.75782	0.000120486	2.03914e-39
hsa-mir-520d,hsa-miR-520d-5p	169.231	530.452	2687.23	3.98906	1.26239	8.09482e-53	0.000122938
hsa-mir-487b,hsa-miR-487b-5p	0.359763	0	41.7422	6.85832	#NUM!	1.33109e-11	0.000136708
hsa-mir-548y,hsa-miR-548y	6.47537	0	42.1149	2.7013	#NUM!	3.81827e-05	0.000125789
hsa-mir-548ah,hsa-miR-548ah-3p	98.0526	3.48244	226.899	1.21042	4.94303	0.000182311	8.89554e-14
hsa-mir-1912,hsa-miR-1912	36.3335	70.6272	4.30237	-3.0781	-5.13367	0.000188327	5.06125e-13
hsa-mir-615,hsa-miR-615-3p	0	0	40.2667	#NUM!	#NUM!	2.72182e-12	0.000189699
hsa-mir-1269a,hsa-miR-1269a	2.26111	0	39.5212	4.12753	#NUM!	1.74542e-06	0.000224919
hsa-mir-548p,hsa-miR-548p	96.4596	2.74917	220.748	1.19441	5.24336	0.000231234	4.34211e-14
hsa-mir-548c,hsa-miR-548c-5p	69.1202	55.8416	18.2579	-1.92059	-2.6948	0.000278452	1.21397e-05
hsa-mir-548o-2,hsa-miR-548o-5p	69.1202	55.8416	18.2579	-1.92059	-2.6948	0.000278452	1.21397e-05
hsa-mir-124-1,hsa-miR-124-5p	46.2511	55.9051	8.85322	-2.38521	-3.73273	0.000310545	1.97178e-07
hsa-mir-124-2,hsa-miR-124-5p	46.2511	55.9051	8.85322	-2.38521	-3.73273	0.000310545	1.97178e-07
hsa-mir-22,hsa-miR-22-3p	74289.4	2896.93	182688	1.29815	4.88896	0.000316543	2.30061e-40
hsa-mir-483,hsa-miR-483-3p	0.359763	0	38.1853	6.72983	#NUM!	1.76821e-07	0.000355455
hsa-mir-708,hsa-miR-708-3p	208.749	79.2425	457.013	1.13047	1.44815	5.99726e-05	0.000302703
hsa-mir-324,hsa-miR-324-5p	66.5515	218.79	17.458	-1.93058	-4.73272	0.000372993	7.16692e-23
hsa-mir-548j,hsa-miR-548j-5p	105.916	60.9744	30.9165	-1.77647	-2.0743	6.37317e-05	0.000346887
hsa-mir-548f-4,hsa-miR-548f-3p	37.6179	73.6828	6.02639	-2.64205	-4.67004	0.000429686	1.55566e-12
hsa-mir-124-3,hsa-miR-124-5p	44.5552	55.9051	8.85322	-2.33132	-3.73273	0.000496721	1.97178e-07
hsa-mir-379,hsa-miR-379-5p	10.1755	0	221.984	4.44728	#NUM!	0.000523078	5.30802e-07
hsa-mir-520f,hsa-miR-520f-5p	2.26111	4.2157	69.7076	4.94621	2.96092	2.12983e-14	0.000599012
hsa-mir-5096,hsa-miR-5096	3.3404	1.40523	49.0654	3.87662	4.0577	1.60261e-08	0.000619539
hsa-mir-3937,hsa-miR-3937	20.2989	1.40523	66.9506	1.7217	4.49803	0.000664353	2.35788e-05
hsa-mir-337,hsa-miR-337-5p	0.719526	0	34.2403	5.5725	#NUM!	7.20969e-09	0.000720669
hsa-mir-154,hsa-miR-154-3p	4.67656	1.40523	47.6444	3.34879	4.00432	3.22493e-07	0.000797768
hsa-mir-3158-1,hsa-miR-3158-3p	88.0318	2.0772	194.025	1.14015	5.46845	0.000801057	2.7062e-13
hsa-mir-3158-2,hsa-miR-3158-3p	88.0318	2.0772	194.025	1.14015	5.46845	0.000801057	2.7062e-13
hsa-mir-19a,hsa-miR-19a-5p	6.62935	2.01591	53.1193	3.0023	3.64571	8.2039e-07	0.000827199
hsa-mir-542,hsa-miR-542-3p	198.008	176.63	89.2623	-1.14943	-2.06514	0.000841548	7.81224e-07
hsa-mir-365b,hsa-miR-365b-5p	20.8126	0	66.4536	1.67489	#NUM!	0.000879115	7.7646e-07
hsa-mir-708,hsa-miR-708-5p	299.453	4504.68	145.317	-1.04312	-6.04018	0.000919445	1.16794e-57
hsa-mir-210,hsa-miR-210-5p	15.6227	0	118.431	2.92233	#NUM!	0.000919445	8.6595e-06
hsa-mir-520g,hsa-miR-520g-3p	312.147	468.606	2149.17	2.78348	1.11423	1.21729e-28	0.000947715
hsa-mir-518f,hsa-miR-518f-3p	234.855	219.457	1044.12	2.15244	1.16645	7.44374e-17	0.00100889
hsa-mir-548ao,hsa-miR-548ao-3p	27.9565	13.3191	0.675649	-5.37076	-5.44842	2.30943e-05	0.0010841
hsa-mir-219a-2,hsa-miR-219a-5p	3.28895	0	32.2133	3.29196	#NUM!	3.30866e-05	0.00112349
hsa-mir-584,hsa-miR-584-5p	118.609	0	242.951	1.03445	#NUM!	0.00116497	3.25766e-19
hsa-mir-483,hsa-miR-483-5p	0	0	31.2892	#NUM!	#NUM!	8.30526e-10	0.00137539
hsa-mir-770,hsa-miR-770-5p	1.64448	0	32.1436	4.28883	#NUM!	0.000229002	0.00114691
hsa-mir-518c,hsa-miR-518c-3p	513.908	689.545	3011.33	2.55082	1.04035	1.82968e-18	0.00144484
hsa-let-7c,hsa-let-7c-5p	0.92495	5.49835	2004.01	11.0812	7.39275	0.000122482	0.00134763
hsa-mir-338,hsa-miR-338-3p	18.295	317.526	0.675649	-4.75903	-10.0237	0.00154088	5.7972e-34
hsa-mir-199a-1,hsa-miR-199a-5p	2.00424	1.46653	529.496	8.04542	7.38106	0.000952653	0.00111512
hsa-mir-199a-2,hsa-miR-199a-5p	2.00424	1.46653	529.496	8.04542	7.38106	0.000952653	0.00111512
hsa-mir-135b,hsa-miR-135b-5p	383.115	183.232	161.906	-1.24263	-1.26874	3.45819e-05	0.0022781
hsa-mir-3617,hsa-miR-3617-5p	18.1925	13.9297	0.799888	-4.5074	-5.13709	0.00161472	0.000714468
hsa-mir-432,hsa-miR-432-3p	5.08777	0	30.3106	2.57472	#NUM!	0.00076535	0.00170785
hsa-mir-548am,hsa-miR-548am-5p	57.1462	55.8416	17.458	-1.71077	-2.76259	0.00260014	8.65633e-06
hsa-mir-10b,hsa-miR-10b-5p	1080.32	8.4314	10413.9	3.26898	9.16876	0.00285533	7.93409e-13
hsa-mir-548au,hsa-miR-548au-5p	43.99	32.7472	10.7559	-2.03204	-2.70289	0.00232004	0.000536106
hsa-let-7e,hsa-let-7e-5p	49.2317	11.058	1557.16	4.98318	6.02923	0.0027624	0.000116532
hsa-mir-496,hsa-miR-496	1.90135	0	40.4998	4.41282	#NUM!	0.00221075	0.00069765
hsa-mir-143,hsa-miR-143-3p	961.047	42.3999	16504.3	4.10209	7.49933	0.00293229	1.16296e-07
hsa-mir-214,hsa-miR-214-3p	0	0.733264	134.391	#NUM!	6.40563	0.000173894	0.002963
hsa-mir-10a,hsa-miR-10a-3p	0	0	27.608	#NUM!	#NUM!	1.3566e-08	0.00316136
hsa-mir-190a,hsa-miR-190a-5p	141.375	818.806	65.2266	-1.11599	-4.72921	0.00323873	1.40426e-34
hsa-mir-323a,hsa-miR-323a-5p	1.33616	0	27.2898	4.3522	#NUM!	4.10336e-06	0.0034076
hsa-mir-5683,hsa-miR-5683	1.28471	0	26.9324	4.38982	#NUM!	1.26364e-05	0.00367279
hsa-mir-450b,hsa-miR-450b-5p	492.061	179.323	165.532	-1.57172	-1.20561	4.06855e-08	0.00403603
hsa-mir-497,hsa-miR-497-5p	123.234	1756.37	54.9523	-1.16514	-6.08821	0.00406583	3.45726e-53
hsa-mir-200b,hsa-miR-200b-5p	20.505	60.9154	2.27542	-3.17177	-5.79555	0.00476346	3.29063e-09
hsa-mir-138-1,hsa-miR-138-1-3p	65.7294	0	227.691	1.79246	#NUM!	0.00481893	1.09581e-08
hsa-mir-381,hsa-miR-381-5p	1.38761	0	25.4568	4.19738	#NUM!	3.45819e-05	0.00512187
hsa-mir-448,hsa-miR-448	116.605	122.255	55.2161	-1.07846	-2.21204	0.00619101	1.14075e-06
hsa-mir-455,hsa-miR-455-3p	93.7877	721.253	40.8181	-1.20019	-5.22674	0.00725239	5.3468e-38
hsa-mir-3065,hsa-miR-3065-3p	119.226	17.6574	5.2265	-4.51172	-2.82116	6.17872e-16	0.00759086
hsa-mir-125b-1,hsa-miR-125b-1-3p	61.9771	0	586.91	3.24333	#NUM!	0.00837277	2.87031e-08
hsa-mir-33a,hsa-miR-33a-3p	26.312	47.2899	5.10226	-2.36651	-4.29584	0.00845008	2.32172e-08
hsa-mir-29c,hsa-miR-29c-3p	69.0694	94.271	26.6141	-1.37586	-2.91875	0.00845025	2.84969e-08
hsa-mir-494,hsa-miR-494-3p	64.7526	0.67197	411.219	2.66689	8.15564	0.00944915	2.59643e-08
hsa-mir-450a-1,hsa-miR-450a-5p	122.103	2272.74	59.8758	-1.02805	-6.32843	0.0102636	6.6509e-58
hsa-mir-450a-2,hsa-miR-450a-5p	122.103	2276.9	59.8758	-1.02805	-6.33106	0.0102636	6.14115e-58
hsa-mir-3664,hsa-miR-3664-3p	194.256	34.8879	10.453	-4.21597	-2.80362	4.90348e-21	0.0126213
hsa-mir-34c,hsa-miR-34c-5p	926.518	140.399	6517.65	2.81446	4.43341	0.0130796	5.3481e-05
hsa-mir-520g,hsa-miR-520g-5p	18.1921	60.7905	276.073	3.92367	1.0991	7.9311e-28	0.0139961
hsa-mir-134,hsa-miR-134-3p	0.359763	0	20.7818	5.85213	#NUM!	8.3706e-06	0.0148971
hsa-mir-199b,hsa-miR-199b-5p	680.722	77.4127	39.1094	-4.12148	-2.04433	4.17053e-39	0.0150384
hsa-mir-24-2,hsa-miR-24-2-5p	49.7458	4.88767	100.337	1.0122	3.28553	0.0171755	1.54672e-05
hsa-mir-487a,hsa-miR-487a-5p	0	0	20.0363	#NUM!	#NUM!	2.71449e-06	0.0177061
hsa-mir-3173,hsa-miR-3173-5p	2.364	0	32.5316	3.78254	#NUM!	0.00876259	0.00950204
hsa-mir-433,hsa-miR-433-5p	0.308317	0	19.6092	5.99097	#NUM!	1.42607e-05	0.0195628
hsa-mir-4449,hsa-miR-4449	6.47537	0	25.0841	1.95374	#NUM!	0.015044	0.00557146
hsa-mir-6505,hsa-miR-6505-5p	23.4339	14.1136	3.62672	-2.69186	-3.04775	0.00666506	0.0139961
hsa-mir-142,hsa-miR-142-5p	112.032	16.9854	6.45356	-4.11767	-2.49278	7.20662e-14	0.0212146
hsa-mir-3163,hsa-miR-3163	7.70864	0	27.3596	1.8275	#NUM!	0.0180269	0.00334203
hsa-let-7d,hsa-let-7d-5p	7.65719	1.46653	554.535	6.17832	7.44314	0.0173009	0.0046885
hsa-let-7f-2,hsa-let-7f-5p	487.998	290.759	13509.2	4.79092	4.42517	0.0136283	0.00870999
hsa-mir-6511a-1,hsa-miR-6511a-3p	2.26111	0.67197	24.4085	3.43228	4.1108	0.000258796	0.0235462
hsa-mir-6511a-2,hsa-miR-6511a-3p	2.26111	0.67197	24.4085	3.43228	4.1108	0.000258796	0.0235462
hsa-mir-6511a-3,hsa-miR-6511a-3p	2.26111	0.67197	24.4085	3.43228	4.1108	0.000258796	0.0235462
hsa-mir-6511a-4,hsa-miR-6511a-3p	2.26111	0.67197	24.4085	3.43228	4.1108	0.000258796	0.0235462
hsa-let-7f-1,hsa-let-7f-5p	472.837	291.43	12473.5	4.72138	4.30683	0.0145453	0.00995889
hsa-let-7i,hsa-let-7i-5p	74.5162	75.2106	4019.89	5.75346	4.62446	0.00996194	0.0149726
hsa-mir-1252,hsa-miR-1252-5p	50.8248	20.2839	10.3288	-2.29887	-2.04769	0.000241705	0.0258287
hsa-mir-182,hsa-miR-182-3p	2.62087	0.67197	23.9813	3.19379	4.09538	0.000742998	0.0257117
hsa-mir-3912,hsa-miR-3912-3p	37.515	30.3658	13.1556	-1.51179	-2.28815	0.0277161	0.0034162
hsa-mir-4517,hsa-miR-4517	116.861	48.3273	42.2392	-1.46814	-1.26485	0.00029	0.0312797
hsa-mir-380,hsa-miR-380-5p	0.66808	0	17.7609	4.73254	#NUM!	0.00255072	0.0297786
hsa-mir-1267,hsa-miR-1267	8.78793	9.77534	0	#NUM!	#NUM!	0.0303675	0.00239115
hsa-mir-548ba,hsa-miR-548ba	19.22	1.46653	45.3689	1.2391	3.8708	0.0341468	0.00117764
hsa-mir-193b,hsa-miR-193b-5p	5.85838	3.42114	37.0671	2.66157	2.35179	0.000139828	0.0393135
hsa-mir-653,hsa-miR-653-3p	30.3715	763.648	10.3288	-1.55605	-7.28219	0.0409513	2.92841e-54
hsa-let-7b,hsa-let-7b-5p	4.05992	4.82638	328.667	6.33903	4.97029	0.0146155	0.0303271
hsa-mir-34b,hsa-miR-34b-3p	12.3852	0	97.4637	2.97625	#NUM!	0.0466107	0.000605616
hsa-mir-326,hsa-miR-326	3.28895	0	17.3337	2.39788	#NUM!	0.0180269	0.0327647
hsa-mir-199a-1,hsa-miR-199a-3p	529.011	127.935	5339.89	3.33544	4.27196	0.0464068	0.0068078
hsa-mir-199b,hsa-miR-199b-3p	529.011	127.935	5339.89	3.33544	4.27196	0.0464068	0.0068078
hsa-mir-199a-2,hsa-miR-199a-3p	529.319	127.935	5360.78	3.34023	4.27756	0.0464245	0.00683081
hsa-mir-643,hsa-miR-643	29.0868	21.8118	9.40463	-1.62892	-2.30318	0.0416285	0.0127506
hsa-let-7d,hsa-let-7d-3p	0.976396	0	50.2618	5.68585	#NUM!	0.0324232	0.0282364
hsa-mir-125b-2,hsa-miR-125b-5p	152.115	72.4002	2369.34	3.96125	3.91843	0.0399437	0.0217411
hsa-mir-125b-1,hsa-miR-125b-5p	153.451	72.4002	2388.51	3.96026	3.92988	0.0410661	0.0223589

## Sheet: Table S2
Table S2 2184_consistent_miR-target_gene_pairs_human
mir	target	padj.mir.1	padj.mir.2	log2FC.1	log2FC.2	padj.mRNA	log2FC.mRNA	target.function	log2FC.mRNA_theunissen	padj.mRNA_theunissen
hsa-miR-10a-5p	SFRP1	3.02361e-169	8.90719e-113	8.29486	11.1305	6.1829e-138	-4.40046	other	-2.79249	5.77878e-22
hsa-miR-10a-5p	RNF213	3.02361e-169	8.90719e-113	8.29486	11.1305	4.64297e-52	-2.21335	other	-2.07405	4.27961e-12
hsa-miR-10a-5p	SON	3.02361e-169	8.90719e-113	8.29486	11.1305	1.03534e-31	-1.5091	other	-2.5718	6.81043e-18
hsa-miR-10a-5p	PABPC1	3.02361e-169	8.90719e-113	8.29486	11.1305	6.25461e-26	-1.34867	other	-1.04533	0.000219514
hsa-miR-10a-5p	CSRNP3	3.02361e-169	8.90719e-113	8.29486	11.1305	5.37772e-25	-3.26707	transcription factor	-4.56522	6.76869e-18
hsa-miR-10a-5p	GLB1L3	3.02361e-169	8.90719e-113	8.29486	11.1305	2.23379e-23	-2.29582	other	-1.34847	3.52766e-06
hsa-miR-10a-5p	TENM3	3.02361e-169	8.90719e-113	8.29486	11.1305	5.21958e-23	-1.72415	other	-4.39672	1.545e-43
hsa-miR-10a-5p	DLG4	3.02361e-169	8.90719e-113	8.29486	11.1305	3.27058e-12	-2.35276	other	-2.43231	3.53306e-16
hsa-miR-10a-5p	NPTX1	3.02361e-169	8.90719e-113	8.29486	11.1305	2.91817e-10	-3.7155	other	-2.77987	3.5772e-05
hsa-miR-10a-5p	PRRC2C	3.02361e-169	8.90719e-113	8.29486	11.1305	5.72148e-07	-1.1634	other	-2.4693	8.77224e-13
hsa-miR-10a-5p	ETS1	3.02361e-169	8.90719e-113	8.29486	11.1305	1.00663e-06	-1.0425	transcription factor	-1.23297	0.000102262
hsa-miR-10a-5p	UBXN7	3.02361e-169	8.90719e-113	8.29486	11.1305	2.75212e-06	-1.15122	other	-3.96974	1.59468e-26
hsa-miR-10a-5p	GPR63	3.02361e-169	8.90719e-113	8.29486	11.1305	4.67329e-06	-1.18284	other	-2.29397	7.34603e-13
hsa-miR-10a-5p	ATP1A2	3.02361e-169	8.90719e-113	8.29486	11.1305	9.50063e-06	-1.23969	metabolic gene	-11.1298	6.77931e-109
hsa-miR-10a-5p	ORAI2	3.02361e-169	8.90719e-113	8.29486	11.1305	2.40009e-05	-1.25173	other	-3.35403	9.67077e-26
hsa-miR-10a-5p	ZNF618	3.02361e-169	8.90719e-113	8.29486	11.1305	7.99759e-05	-1.17605	other	-1.75301	3.38932e-09
hsa-miR-10a-5p	BDNF	3.02361e-169	8.90719e-113	8.29486	11.1305	0.000327167	-1.37992	other	-1.13458	0.000412323
hsa-miR-10a-5p	HHIP	3.02361e-169	8.90719e-113	8.29486	11.1305	0.00542035	-2.35091	other	-5.20142	1.09628e-06
hsa-miR-10a-5p	ELOVL7	3.02361e-169	8.90719e-113	8.29486	11.1305	0.0151309	-1.5649	metabolic gene	-4.50478	3.0105e-25
hsa-miR-10a-5p	ANKRD33B	3.02361e-169	8.90719e-113	8.29486	11.1305	0.0278742	-1.03837	other	-1.90295	2.08404e-07
hsa-miR-10a-5p	POU2F2	3.02361e-169	8.90719e-113	8.29486	11.1305	0.0458633	-1.73961	transcription factor	-2.08119	5.6553e-11
hsa-miR-127-3p	SFRP1	2.48567e-82	3.4278e-163	4.92447	#NUM!	6.1829e-138	-4.40046	other	-2.79249	5.77878e-22
hsa-miR-127-3p	NBEA	2.48567e-82	3.4278e-163	4.92447	#NUM!	1.29817e-06	-1.03908	other	-7.12396	2.45136e-22
hsa-miR-411-5p	ERVMER34-1	3.51023e-99	2.41656e-125	5.58438	12.082	7.4274e-09	-1.42722	other	-4.85058	9.85112e-39
hsa-miR-411-5p	PHC3	3.51023e-99	2.41656e-125	5.58438	12.082	2.67246e-07	-1.13409	other	-2.01767	2.98821e-10
hsa-miR-411-5p	ATP1A2	3.51023e-99	2.41656e-125	5.58438	12.082	9.50063e-06	-1.23969	metabolic gene	-11.1298	6.77931e-109
hsa-miR-411-5p	GDAP1L1	3.51023e-99	2.41656e-125	5.58438	12.082	0.00848781	-2.21578	other	-2.21551	1.74806e-10
hsa-miR-411-5p	WDPCP	3.51023e-99	2.41656e-125	5.58438	12.082	0.022986	-1.17467	other	-2.32349	3.03468e-12
hsa-miR-136-3p	NOTCH3	6.15201e-114	1.52562e-94	6.32335	#NUM!	1.34085e-20	-1.40153	other	-1.51271	4.1344e-07
hsa-miR-136-3p	PLXDC2	6.15201e-114	1.52562e-94	6.32335	#NUM!	5.44917e-10	-1.42446	other	-2.68879	2.54792e-17
hsa-miR-136-3p	ITGA3	6.15201e-114	1.52562e-94	6.32335	#NUM!	3.57454e-09	-1.48227	other	-3.45181	1.29571e-28
hsa-miR-136-3p	MYLK	6.15201e-114	1.52562e-94	6.32335	#NUM!	5.24957e-08	-1.52617	other	-4.33012	3.04256e-38
hsa-miR-136-3p	C1orf21	6.15201e-114	1.52562e-94	6.32335	#NUM!	3.12596e-05	-1.08347	other	-4.10156	6.3652e-37
hsa-miR-136-3p	FAM227A	6.15201e-114	1.52562e-94	6.32335	#NUM!	0.000231463	-2.01472	other	-3.55636	3.33703e-22
hsa-miR-654-3p	ETS1	7.26605e-83	2.47064e-108	4.98222	#NUM!	1.00663e-06	-1.0425	transcription factor	-1.23297	0.000102262
hsa-miR-654-3p	KIAA1549L	7.26605e-83	2.47064e-108	4.98222	#NUM!	0.00323305	-2.22583	other	-3.83949	2.62273e-29
hsa-miR-409-3p	UNC13A	2.22693e-94	1.62859e-96	5.42123	15.0181	7.89054e-22	-2.04842	other	-1.24042	2.49175e-05
hsa-miR-409-3p	TGFBR2	2.22693e-94	1.62859e-96	5.42123	15.0181	3.22733e-05	-1.52915	other	-2.86786	2.54104e-18
hsa-miR-410-3p	SLC7A2	8.66893e-76	1.61287e-114	4.72046	14.0754	1.28477e-25	-1.9786	metabolic gene	-2.15671	2.91094e-09
hsa-miR-410-3p	SLC24A2	8.66893e-76	1.61287e-114	4.72046	14.0754	6.24236e-21	-4.70262	metabolic gene	-4.45843	3.87042e-09
hsa-miR-410-3p	RGS17	8.66893e-76	1.61287e-114	4.72046	14.0754	6.97889e-15	-2.91098	other	-6.03344	2.78582e-23
hsa-miR-410-3p	RSF1	8.66893e-76	1.61287e-114	4.72046	14.0754	2.83099e-10	-1.1138	other	-2.50306	1.42562e-14
hsa-miR-410-3p	CXCL5	8.66893e-76	1.61287e-114	4.72046	14.0754	6.22404e-09	-3.84014	other	-8.48402	0.000187864
hsa-miR-410-3p	ZNF507	8.66893e-76	1.61287e-114	4.72046	14.0754	3.32739e-08	-1.12592	other	-2.90585	2.40526e-18
hsa-miR-410-3p	PRRC2C	8.66893e-76	1.61287e-114	4.72046	14.0754	5.72148e-07	-1.1634	other	-2.4693	8.77224e-13
hsa-miR-410-3p	SIK3	8.66893e-76	1.61287e-114	4.72046	14.0754	2.0313e-06	-1.21947	other	-1.08253	0.000293011
hsa-miR-410-3p	CADM2	8.66893e-76	1.61287e-114	4.72046	14.0754	7.92628e-06	-4.40955	other	-4.32383	5.15564e-22
hsa-miR-410-3p	SLC25A27	8.66893e-76	1.61287e-114	4.72046	14.0754	0.000478986	-3.02941	metabolic gene	-5.78399	7.05196e-27
hsa-miR-410-3p	SLC8A1	8.66893e-76	1.61287e-114	4.72046	14.0754	0.00118341	-2.57348	metabolic gene	-8.33253	1.6222e-22
hsa-miR-410-3p	PLEKHA6	8.66893e-76	1.61287e-114	4.72046	14.0754	0.00215434	-1.73221	other	-3.89363	1.57071e-19
hsa-miR-410-3p	MAP3K12	8.66893e-76	1.61287e-114	4.72046	14.0754	0.00266043	-1.10512	other	-1.43032	3.85903e-06
hsa-miR-410-3p	HHIP	8.66893e-76	1.61287e-114	4.72046	14.0754	0.00542035	-2.35091	other	-5.20142	1.09628e-06
hsa-miR-410-3p	CLEC2D	8.66893e-76	1.61287e-114	4.72046	14.0754	0.012882	-1.66616	other	-2.18596	6.39772e-06
hsa-miR-410-3p	ANKRD33B	8.66893e-76	1.61287e-114	4.72046	14.0754	0.0278742	-1.03837	other	-1.90295	2.08404e-07
hsa-miR-410-3p	POU2F2	8.66893e-76	1.61287e-114	4.72046	14.0754	0.0458633	-1.73961	transcription factor	-2.08119	5.6553e-11
hsa-miR-200c-3p	RIN2	8.95576e-96	5.29361e-93	-6.6047	-8.96789	2.95766e-28	6.18586	other	1.74097	0.00399973
hsa-miR-200c-3p	NRBP1	8.95576e-96	5.29361e-93	-6.6047	-8.96789	4.28604e-17	1.38709	other	2.04835	4.40015e-11
hsa-miR-200c-3p	JUN	8.95576e-96	5.29361e-93	-6.6047	-8.96789	1.29283e-06	1.13135	transcription factor	1.40794	0.00346861
hsa-miR-200c-3p	TMEM70	8.95576e-96	5.29361e-93	-6.6047	-8.96789	0.00746067	1.12898	other	2.12702	2.7477e-11
hsa-miR-517-5p	KIT	3.03819e-113	2.29786e-72	6.39062	7.86772	2.66411e-32	-3.91408	other	-6.41702	1.27109e-56
hsa-miR-517-5p	PEAK1	3.03819e-113	2.29786e-72	6.39062	7.86772	8.27796e-12	-1.57897	other	-5.54719	1.10574e-53
hsa-miR-517-5p	FRMD5	3.03819e-113	2.29786e-72	6.39062	7.86772	0.000238423	-1.29565	other	-3.28875	5.54244e-22
hsa-miR-431-5p	SLC18A2	1.07844e-87	2.28025e-82	5.37391	11.9407	1.79536e-17	-2.65903	metabolic gene	-4.26784	5.9249e-20
hsa-miR-431-5p	WDR17	1.07844e-87	2.28025e-82	5.37391	11.9407	6.14476e-07	-3.95451	other	-4.84954	1.73944e-10
hsa-miR-431-5p	FAM227A	1.07844e-87	2.28025e-82	5.37391	11.9407	0.000231463	-2.01472	other	-3.55636	3.33703e-22
hsa-miR-432-5p	UNC13A	5.52273e-74	3.22755e-81	4.83177	#NUM!	7.89054e-22	-2.04842	other	-1.24042	2.49175e-05
hsa-miR-432-5p	DST	5.52273e-74	3.22755e-81	4.83177	#NUM!	3.13123e-09	-1.19085	other	-2.5264	5.47353e-08
hsa-miR-432-5p	ZCCHC14	5.52273e-74	3.22755e-81	4.83177	#NUM!	3.42211e-07	-1.25733	other	-1.32238	4.80631e-06
hsa-miR-432-5p	ANO5	5.52273e-74	3.22755e-81	4.83177	#NUM!	0.000358319	-1.45083	other	-2.77586	9.0967e-12
hsa-miR-432-5p	PRKCH	5.52273e-74	3.22755e-81	4.83177	#NUM!	0.0169389	-1.89096	other	-2.28942	9.60659e-09
hsa-miR-493-5p	FREM2	2.46402e-78	1.49e-75	5.05761	11.3934	1.14373e-54	-2.7831	other	-8.08995	1.15761e-57
hsa-miR-493-5p	MAP7	2.46402e-78	1.49e-75	5.05761	11.3934	3.23426e-28	-2.98038	other	-4.25855	1.10905e-39
hsa-miR-493-5p	RSF1	2.46402e-78	1.49e-75	5.05761	11.3934	2.83099e-10	-1.1138	other	-2.50306	1.42562e-14
hsa-miR-493-5p	KCNJ6	2.46402e-78	1.49e-75	5.05761	11.3934	2.52331e-07	-2.21462	other	-5.54301	5.70306e-09
hsa-miR-493-5p	PRRC2C	2.46402e-78	1.49e-75	5.05761	11.3934	5.72148e-07	-1.1634	other	-2.4693	8.77224e-13
hsa-miR-493-5p	GRIK3	2.46402e-78	1.49e-75	5.05761	11.3934	0.0273591	-1.78814	other	-4.96858	1.79585e-10
hsa-miR-889-3p	AFF1	3.72634e-68	2.77648e-83	4.50474	9.66122	2.00229e-21	-1.55038	other	-2.17211	1.57326e-13
hsa-miR-889-3p	JMJD1C	3.72634e-68	2.77648e-83	4.50474	9.66122	6.99587e-19	-1.43549	other	-3.67092	1.84378e-12
hsa-miR-889-3p	NFAT5	3.72634e-68	2.77648e-83	4.50474	9.66122	7.61268e-13	-1.46095	transcription factor	-3.11261	3.04574e-12
hsa-miR-889-3p	LRRC8B	3.72634e-68	2.77648e-83	4.50474	9.66122	1.84298e-09	-1.29573	other	-5.2301	2.12959e-49
hsa-miR-889-3p	POLI	3.72634e-68	2.77648e-83	4.50474	9.66122	5.2876e-08	-1.22325	other	-3.98322	8.8093e-32
hsa-miR-889-3p	CDON	3.72634e-68	2.77648e-83	4.50474	9.66122	0.000115524	-1.01804	other	-2.21257	3.21905e-13
hsa-miR-889-3p	KCNN3	3.72634e-68	2.77648e-83	4.50474	9.66122	0.0142536	-2.21608	other	-2.5429	1.99751e-11
hsa-miR-141-3p	RIN2	2.8981e-85	5.24384e-53	-5.48005	-8.56823	2.95766e-28	6.18586	other	1.74097	0.00399973
hsa-miR-141-3p	KLF5	2.8981e-85	5.24384e-53	-5.48005	-8.56823	0.000516979	1.88051	transcription factor	3.23025	1.02815e-15
hsa-miR-196b-5p	ACVR2B	2.03951e-98	1.46801e-39	10.3023	9.21543	1.65248e-18	-1.2538	other	-2.58367	7.55995e-18
hsa-miR-196b-5p	HTR1D	2.03951e-98	1.46801e-39	10.3023	9.21543	2.41316e-06	-3.34414	other	-1.8554	2.71845e-09
hsa-miR-196b-5p	TGFBR2	2.03951e-98	1.46801e-39	10.3023	9.21543	3.22733e-05	-1.52915	other	-2.86786	2.54104e-18
hsa-miR-485-3p	KANSL1	1.71609e-86	4.27799e-45	6.865	#NUM!	3.80906e-22	-4.1524	other	-1.04783	0.000319799
hsa-miR-485-3p	DST	1.71609e-86	4.27799e-45	6.865	#NUM!	3.13123e-09	-1.19085	other	-2.5264	5.47353e-08
hsa-miR-485-3p	TCF7L2	1.71609e-86	4.27799e-45	6.865	#NUM!	1.47031e-07	-1.78827	transcription factor	-1.97778	2.70088e-11
hsa-miR-485-3p	WDR17	1.71609e-86	4.27799e-45	6.865	#NUM!	6.14476e-07	-3.95451	other	-4.84954	1.73944e-10
hsa-miR-485-3p	NBEA	1.71609e-86	4.27799e-45	6.865	#NUM!	1.29817e-06	-1.03908	other	-7.12396	2.45136e-22
hsa-miR-485-3p	RCAN2	1.71609e-86	4.27799e-45	6.865	#NUM!	0.0238198	-2.02854	other	-7.50669	4.82403e-48
hsa-miR-485-3p	ANKRD33B	1.71609e-86	4.27799e-45	6.865	#NUM!	0.0278742	-1.03837	other	-1.90295	2.08404e-07
hsa-miR-539-3p	KANSL1	8.22056e-80	1.46593e-49	5.54081	#NUM!	3.80906e-22	-4.1524	other	-1.04783	0.000319799
hsa-miR-539-3p	DST	8.22056e-80	1.46593e-49	5.54081	#NUM!	3.13123e-09	-1.19085	other	-2.5264	5.47353e-08
hsa-miR-539-3p	TCF7L2	8.22056e-80	1.46593e-49	5.54081	#NUM!	1.47031e-07	-1.78827	transcription factor	-1.97778	2.70088e-11
hsa-miR-539-3p	WDR17	8.22056e-80	1.46593e-49	5.54081	#NUM!	6.14476e-07	-3.95451	other	-4.84954	1.73944e-10
hsa-miR-539-3p	RCAN2	8.22056e-80	1.46593e-49	5.54081	#NUM!	0.0238198	-2.02854	other	-7.50669	4.82403e-48
hsa-miR-539-3p	ANKRD33B	8.22056e-80	1.46593e-49	5.54081	#NUM!	0.0278742	-1.03837	other	-1.90295	2.08404e-07
hsa-miR-195-5p	PHKA1	3.16696e-36	8.56067e-88	-4.17915	-8.56146	7.10693e-27	2.5278	other	3.38512	2.92775e-17
hsa-miR-195-5p	RPL10	3.16696e-36	8.56067e-88	-4.17915	-8.56146	5.69372e-22	1.29286	other	2.54789	1.14861e-09
hsa-miR-195-5p	SLC7A5	3.16696e-36	8.56067e-88	-4.17915	-8.56146	7.15464e-20	1.25184	metabolic gene	2.57388	1.0717e-14
hsa-miR-195-5p	YWHAH	3.16696e-36	8.56067e-88	-4.17915	-8.56146	2.52669e-16	1.21233	epigenetic enzymes	1.10081	0.000291659
hsa-miR-195-5p	TAF13	3.16696e-36	8.56067e-88	-4.17915	-8.56146	2.08325e-12	1.72767	other	2.9482	4.24326e-15
hsa-miR-195-5p	SRPRB	3.16696e-36	8.56067e-88	-4.17915	-8.56146	5.43598e-11	1.2251	other	1.27039	3.31339e-05
hsa-miR-195-5p	DCTN5	3.16696e-36	8.56067e-88	-4.17915	-8.56146	6.027e-11	1.07226	other	2.20692	2.63369e-12
hsa-miR-195-5p	ZNF622	3.16696e-36	8.56067e-88	-4.17915	-8.56146	3.50157e-08	1.146	other	1.3471	1.82822e-05
hsa-miR-195-5p	GPR27	3.16696e-36	8.56067e-88	-4.17915	-8.56146	3.01575e-07	1.51263	other	1.28096	3.23986e-05
hsa-miR-195-5p	EIF2B2	3.16696e-36	8.56067e-88	-4.17915	-8.56146	2.70837e-06	1.23621	other	1.03803	0.000698581
hsa-miR-195-5p	CCNE1	3.16696e-36	8.56067e-88	-4.17915	-8.56146	8.60853e-06	1.03583	other	2.61564	3.74406e-16
hsa-miR-195-5p	FAM103A1	3.16696e-36	8.56067e-88	-4.17915	-8.56146	2.06277e-05	1.35827	other	1.73407	3.74273e-08
hsa-miR-195-5p	TMEM109	3.16696e-36	8.56067e-88	-4.17915	-8.56146	0.000318767	1.74755	other	2.86238	9.21676e-11
hsa-miR-195-5p	BCL7A	3.16696e-36	8.56067e-88	-4.17915	-8.56146	0.000537309	1.19846	other	1.27347	4.51137e-05
hsa-miR-195-5p	HOXA10	3.16696e-36	8.56067e-88	-4.17915	-8.56146	0.00254392	#NUM!	transcription factor	6.82634	0.000206066
hsa-miR-195-5p	SIK1	3.16696e-36	8.56067e-88	-4.17915	-8.56146	0.00315402	1.06647	other	3.98824	3.28587e-31
hsa-miR-195-5p	GPRC5A	3.16696e-36	8.56067e-88	-4.17915	-8.56146	0.00325654	2.91006	other	4.64715	3.59321e-06
hsa-miR-519d-5p	SLC24A2	3.70663e-65	8.75841e-58	4.57706	7.79616	6.24236e-21	-4.70262	metabolic gene	-4.45843	3.87042e-09
hsa-miR-519d-5p	CACNA1A	3.70663e-65	8.75841e-58	4.57706	7.79616	3.64197e-14	-3.38383	other	-3.67652	1.21441e-30
hsa-miR-519d-5p	ERVMER34-1	3.70663e-65	8.75841e-58	4.57706	7.79616	7.4274e-09	-1.42722	other	-4.85058	9.85112e-39
hsa-miR-519d-5p	FAM129A	3.70663e-65	8.75841e-58	4.57706	7.79616	4.22508e-07	-1.84744	other	-2.53075	1.73649e-14
hsa-miR-519d-5p	PTGER3	3.70663e-65	8.75841e-58	4.57706	7.79616	5.61382e-05	-3.27524	other	-3.09235	5.91089e-05
hsa-miR-519d-5p	ITGA9	3.70663e-65	8.75841e-58	4.57706	7.79616	0.000102269	-1.47007	other	-1.61733	0.00760002
hsa-miR-519d-5p	SERPING1	3.70663e-65	8.75841e-58	4.57706	7.79616	0.0336254	-1.39232	other	-1.62758	7.71313e-08
hsa-miR-135a-5p	HOXA10	2.59538e-53	1.19299e-67	-5.43351	-7.69589	0.00254392	#NUM!	transcription factor	6.82634	0.000206066
hsa-miR-134-5p	KAT6B	5.73689e-63	1.04858e-54	4.70747	#NUM!	5.25857e-06	-1.10181	epigenetic enzymes	-1.17201	0.000201485
hsa-miR-134-5p	MAGI2	5.73689e-63	1.04858e-54	4.70747	#NUM!	0.0109348	-1.09934	other	-5.81647	4.13614e-56
hsa-miR-371a-3p	AFF1	2.5969e-37	1.93456e-79	3.12714	8.6096	2.00229e-21	-1.55038	other	-2.17211	1.57326e-13
hsa-miR-371a-3p	ADAM22	2.5969e-37	1.93456e-79	3.12714	8.6096	9.31598e-12	-2.07371	other	-5.31363	4.21978e-38
hsa-miR-371a-3p	SPN	2.5969e-37	1.93456e-79	3.12714	8.6096	0.00545857	-2.69144	other	-1.81763	3.42646e-05
hsa-miR-487b-3p	MAGI2	3.70763e-55	1.30057e-59	4.18782	10.4015	0.0109348	-1.09934	other	-5.81647	4.13614e-56
hsa-miR-758-3p	CNKSR2	5.98501e-54	4.56628e-60	4.14858	#NUM!	0.0141635	-1.09298	other	-5.24315	1.02954e-16
hsa-miR-758-3p	TLR3	5.98501e-54	4.56628e-60	4.14858	#NUM!	0.019564	-1.59362	other	-5.79615	3.55656e-07
hsa-miR-18a-5p	UBC	1.32628e-14	3.99463e-97	-1.83033	-8.42091	1.70357e-18	1.18635	other	1.07407	0.00041963
hsa-miR-18a-5p	COX7B	1.32628e-14	3.99463e-97	-1.83033	-8.42091	1.78181e-18	1.62741	metabolic gene	2.04797	1.29958e-09
hsa-miR-18a-5p	F3	1.32628e-14	3.99463e-97	-1.83033	-8.42091	2.30097e-11	1.82051	other	2.25321	7.10129e-08
hsa-miR-18a-5p	DCTN5	1.32628e-14	3.99463e-97	-1.83033	-8.42091	6.027e-11	1.07226	other	2.20692	2.63369e-12
hsa-miR-18a-5p	ARF6	1.32628e-14	3.99463e-97	-1.83033	-8.42091	1.09528e-07	1.02676	other	2.00188	2.22478e-10
hsa-miR-18a-5p	DCAF4	1.32628e-14	3.99463e-97	-1.83033	-8.42091	8.70267e-06	1.3856	other	3.66738	1.20476e-27
hsa-miR-18a-5p	CXorf40B	1.32628e-14	3.99463e-97	-1.83033	-8.42091	0.000162465	1.14408	other	2.37083	1.48245e-09
hsa-miR-18a-5p	RAB5C	1.32628e-14	3.99463e-97	-1.83033	-8.42091	0.000312213	1.05779	other	2.33194	2.21633e-08
hsa-miR-18a-5p	UBL5	1.32628e-14	3.99463e-97	-1.83033	-8.42091	0.000868204	1.10876	other	1.45792	3.38085e-06
hsa-miR-18a-5p	TSC22D3	1.32628e-14	3.99463e-97	-1.83033	-8.42091	0.00493237	1.24288	transcription factor	2.55981	2.18365e-07
hsa-miR-18a-5p	SLC25A28	1.32628e-14	3.99463e-97	-1.83033	-8.42091	0.0115528	1.15267	metabolic gene	2.61662	5.08368e-16
hsa-miR-654-5p	CREB3L2	1.07875e-64	2.7597e-45	6.86206	#NUM!	1.94782e-23	-1.97409	transcription factor	-1.36395	4.85291e-06
hsa-miR-654-5p	GLI2	1.07875e-64	2.7597e-45	6.86206	#NUM!	1.94061e-13	-2.00093	transcription factor	-6.6183	7.38952e-74
hsa-miR-654-5p	KMT2A	1.07875e-64	2.7597e-45	6.86206	#NUM!	1.51105e-08	-1.16965	metabolic gene	-3.30996	5.4035e-20
hsa-miR-654-5p	ORAI2	1.07875e-64	2.7597e-45	6.86206	#NUM!	2.40009e-05	-1.25173	other	-3.35403	9.67077e-26
hsa-miR-654-5p	GPR173	1.07875e-64	2.7597e-45	6.86206	#NUM!	0.0116271	-1.38938	other	-2.86773	4.33541e-19
hsa-miR-106b-5p	BAMBI	3.15812e-23	1.21343e-86	-2.37358	-7.74151	5.87889e-30	2.16733	other	1.05157	0.0021795
hsa-miR-106b-5p	SLC25A5	3.15812e-23	1.21343e-86	-2.37358	-7.74151	3.0561e-27	1.54516	metabolic gene	2.60549	3.18643e-07
hsa-miR-106b-5p	CPT1A	3.15812e-23	1.21343e-86	-2.37358	-7.74151	1.7608e-26	2.55912	metabolic gene	2.23557	4.32653e-12
hsa-miR-106b-5p	DEGS1	3.15812e-23	1.21343e-86	-2.37358	-7.74151	1.19256e-23	2.00126	metabolic gene	1.87258	1.71619e-09
hsa-miR-106b-5p	UBC	3.15812e-23	1.21343e-86	-2.37358	-7.74151	1.70357e-18	1.18635	other	1.07407	0.00041963
hsa-miR-106b-5p	NRBP1	3.15812e-23	1.21343e-86	-2.37358	-7.74151	4.28604e-17	1.38709	other	2.04835	4.40015e-11
hsa-miR-106b-5p	TXNRD2	3.15812e-23	1.21343e-86	-2.37358	-7.74151	1.3928e-16	2.00637	metabolic gene	1.75447	1.37669e-08
hsa-miR-106b-5p	PVR	3.15812e-23	1.21343e-86	-2.37358	-7.74151	6.46117e-12	1.43762	other	3.48348	9.55207e-26
hsa-miR-106b-5p	LRRC59	3.15812e-23	1.21343e-86	-2.37358	-7.74151	9.88732e-12	1.03133	other	1.78008	6.76937e-09
hsa-miR-106b-5p	F3	3.15812e-23	1.21343e-86	-2.37358	-7.74151	2.30097e-11	1.82051	other	2.25321	7.10129e-08
hsa-miR-106b-5p	DCTN5	3.15812e-23	1.21343e-86	-2.37358	-7.74151	6.027e-11	1.07226	other	2.20692	2.63369e-12
hsa-miR-106b-5p	PDZD11	3.15812e-23	1.21343e-86	-2.37358	-7.74151	1.73565e-09	1.69318	other	2.03785	4.17996e-08
hsa-miR-106b-5p	F2RL1	3.15812e-23	1.21343e-86	-2.37358	-7.74151	4.6141e-09	1.08662	other	1.66281	2.0785e-06
hsa-miR-106b-5p	ATP6V0E1	3.15812e-23	1.21343e-86	-2.37358	-7.74151	6.67497e-09	1.35646	metabolic gene	2.71747	1.30119e-15
hsa-miR-106b-5p	SLC35F6	3.15812e-23	1.21343e-86	-2.37358	-7.74151	1.2769e-08	1.47174	other	4.65941	3.46297e-20
hsa-miR-106b-5p	ATG16L1	3.15812e-23	1.21343e-86	-2.37358	-7.74151	8.59436e-08	1.0558	other	1.34997	1.06238e-05
hsa-miR-106b-5p	TNFAIP1	3.15812e-23	1.21343e-86	-2.37358	-7.74151	1.53167e-06	1.32554	other	1.32687	1.64161e-05
hsa-miR-106b-5p	EIF2B2	3.15812e-23	1.21343e-86	-2.37358	-7.74151	2.70837e-06	1.23621	other	1.03803	0.000698581
hsa-miR-106b-5p	MED18	3.15812e-23	1.21343e-86	-2.37358	-7.74151	7.27485e-06	1.38126	other	1.66748	6.87541e-08
hsa-miR-106b-5p	TMEM9B	3.15812e-23	1.21343e-86	-2.37358	-7.74151	2.86496e-05	1.3258	other	1.92227	1.26554e-09
hsa-miR-106b-5p	RNF19B	3.15812e-23	1.21343e-86	-2.37358	-7.74151	0.000111068	1.2408	other	2.7623	4.21379e-14
hsa-miR-106b-5p	TWIST1	3.15812e-23	1.21343e-86	-2.37358	-7.74151	0.000851459	5.05214	transcription factor	4.16566	2.27417e-30
hsa-miR-106b-5p	SIK1	3.15812e-23	1.21343e-86	-2.37358	-7.74151	0.00315402	1.06647	other	3.98824	3.28587e-31
hsa-miR-106b-5p	WDR1	3.15812e-23	1.21343e-86	-2.37358	-7.74151	0.00457919	1.21645	other	1.37815	5.4203e-06
hsa-miR-106b-5p	HIST1H2BJ	3.15812e-23	1.21343e-86	-2.37358	-7.74151	0.00687293	1.06299	other	1.66271	0.00739736
hsa-miR-106b-5p	CRTC3	3.15812e-23	1.21343e-86	-2.37358	-7.74151	0.0424864	1.07971	other	1.52468	5.71707e-07
hsa-miR-9-3p	NQO2	4.66726e-09	2.0836e-100	-3.55991	-10.5812	1.43086e-08	1.60124	other	1.45178	1.76039e-06
hsa-miR-493-3p	KIF1A	1.60361e-60	8.17528e-47	5.59749	#NUM!	2.6275e-142	-3.82794	other	-2.40306	6.78927e-16
hsa-miR-493-3p	SMG7	1.60361e-60	8.17528e-47	5.59749	#NUM!	2.82927e-10	-1.4827	other	-1.07497	0.000259352
hsa-miR-493-3p	ZNF507	1.60361e-60	8.17528e-47	5.59749	#NUM!	3.32739e-08	-1.12592	other	-2.90585	2.40526e-18
hsa-miR-493-3p	ZCCHC14	1.60361e-60	8.17528e-47	5.59749	#NUM!	3.42211e-07	-1.25733	other	-1.32238	4.80631e-06
hsa-miR-493-3p	VLDLR	1.60361e-60	8.17528e-47	5.59749	#NUM!	8.48724e-06	-1.1199	other	-4.50031	1.43956e-10
hsa-miR-493-3p	HS3ST1	1.60361e-60	8.17528e-47	5.59749	#NUM!	0.000157274	-2.40793	metabolic gene	-3.26878	0.000141212
hsa-miR-493-3p	PRKCH	1.60361e-60	8.17528e-47	5.59749	#NUM!	0.0169389	-1.89096	other	-2.28942	9.60659e-09
hsa-miR-518e-3p	VSNL1	6.83194e-55	1.06815e-51	4.01373	6.13028	2.17434e-08	-1.1057	other	-5.80007	5.87768e-17
hsa-miR-126-3p	SLC7A5	2.41381e-20	5.18252e-85	-2.5574	-7.82037	7.15464e-20	1.25184	metabolic gene	2.57388	1.0717e-14
hsa-miR-126-3p	NFKBIA	2.41381e-20	5.18252e-85	-2.5574	-7.82037	1.08319e-06	1.49356	other	2.86357	1.75535e-10
hsa-miR-429	RIN2	2.61076e-66	5.86543e-36	-6.52772	-6.18361	2.95766e-28	6.18586	other	1.74097	0.00399973
hsa-miR-429	NRBP1	2.61076e-66	5.86543e-36	-6.52772	-6.18361	4.28604e-17	1.38709	other	2.04835	4.40015e-11
hsa-miR-429	JUN	2.61076e-66	5.86543e-36	-6.52772	-6.18361	1.29283e-06	1.13135	transcription factor	1.40794	0.00346861
hsa-miR-429	TMEM70	2.61076e-66	5.86543e-36	-6.52772	-6.18361	0.00746067	1.12898	other	2.12702	2.7477e-11
hsa-miR-323a-3p	INO80D	3.10806e-43	6.83638e-59	4.48416	#NUM!	1.2446e-28	-1.82439	other	-2.47764	1.02033e-09
hsa-miR-323a-3p	NLGN4X	3.10806e-43	6.83638e-59	4.48416	#NUM!	8.28209e-15	-1.592	other	-4.97729	2.1244e-10
hsa-miR-323a-3p	PHC3	3.10806e-43	6.83638e-59	4.48416	#NUM!	2.67246e-07	-1.13409	other	-2.01767	2.98821e-10
hsa-miR-323a-3p	ENPP5	3.10806e-43	6.83638e-59	4.48416	#NUM!	0.00208555	-1.47673	other	-5.21817	1.72082e-36
hsa-miR-20a-5p	BAMBI	2.5488e-24	1.91385e-77	-2.39089	-7.11257	5.87889e-30	2.16733	other	1.05157	0.0021795
hsa-miR-20a-5p	CPT1A	2.5488e-24	1.91385e-77	-2.39089	-7.11257	1.7608e-26	2.55912	metabolic gene	2.23557	4.32653e-12
hsa-miR-20a-5p	DEGS1	2.5488e-24	1.91385e-77	-2.39089	-7.11257	1.19256e-23	2.00126	metabolic gene	1.87258	1.71619e-09
hsa-miR-20a-5p	UBC	2.5488e-24	1.91385e-77	-2.39089	-7.11257	1.70357e-18	1.18635	other	1.07407	0.00041963
hsa-miR-20a-5p	NRBP1	2.5488e-24	1.91385e-77	-2.39089	-7.11257	4.28604e-17	1.38709	other	2.04835	4.40015e-11
hsa-miR-20a-5p	RTFDC1	2.5488e-24	1.91385e-77	-2.39089	-7.11257	3.20504e-15	1.58013	other	1.2556	4.28102e-05
hsa-miR-20a-5p	PVR	2.5488e-24	1.91385e-77	-2.39089	-7.11257	6.46117e-12	1.43762	other	3.48348	9.55207e-26
hsa-miR-20a-5p	F3	2.5488e-24	1.91385e-77	-2.39089	-7.11257	2.30097e-11	1.82051	other	2.25321	7.10129e-08
hsa-miR-20a-5p	DCTN5	2.5488e-24	1.91385e-77	-2.39089	-7.11257	6.027e-11	1.07226	other	2.20692	2.63369e-12
hsa-miR-20a-5p	RBM10	2.5488e-24	1.91385e-77	-2.39089	-7.11257	8.50925e-10	1.04793	other	1.00356	0.00262981
hsa-miR-20a-5p	PDZD11	2.5488e-24	1.91385e-77	-2.39089	-7.11257	1.73565e-09	1.69318	other	2.03785	4.17996e-08
hsa-miR-20a-5p	F2RL1	2.5488e-24	1.91385e-77	-2.39089	-7.11257	4.6141e-09	1.08662	other	1.66281	2.0785e-06
hsa-miR-20a-5p	ATP6V0E1	2.5488e-24	1.91385e-77	-2.39089	-7.11257	6.67497e-09	1.35646	metabolic gene	2.71747	1.30119e-15
hsa-miR-20a-5p	SLC35F6	2.5488e-24	1.91385e-77	-2.39089	-7.11257	1.2769e-08	1.47174	other	4.65941	3.46297e-20
hsa-miR-20a-5p	ATG16L1	2.5488e-24	1.91385e-77	-2.39089	-7.11257	8.59436e-08	1.0558	other	1.34997	1.06238e-05
hsa-miR-20a-5p	PHF8	2.5488e-24	1.91385e-77	-2.39089	-7.11257	3.99742e-07	1.11313	epigenetic enzymes	1.52361	5.08142e-07
hsa-miR-20a-5p	TNFAIP1	2.5488e-24	1.91385e-77	-2.39089	-7.11257	1.53167e-06	1.32554	other	1.32687	1.64161e-05
hsa-miR-20a-5p	EIF2B2	2.5488e-24	1.91385e-77	-2.39089	-7.11257	2.70837e-06	1.23621	other	1.03803	0.000698581
hsa-miR-20a-5p	MED18	2.5488e-24	1.91385e-77	-2.39089	-7.11257	7.27485e-06	1.38126	other	1.66748	6.87541e-08
hsa-miR-20a-5p	TMEM9B	2.5488e-24	1.91385e-77	-2.39089	-7.11257	2.86496e-05	1.3258	other	1.92227	1.26554e-09
hsa-miR-20a-5p	RNF19B	2.5488e-24	1.91385e-77	-2.39089	-7.11257	0.000111068	1.2408	other	2.7623	4.21379e-14
hsa-miR-20a-5p	SIK1	2.5488e-24	1.91385e-77	-2.39089	-7.11257	0.00315402	1.06647	other	3.98824	3.28587e-31
hsa-miR-20a-5p	WDR1	2.5488e-24	1.91385e-77	-2.39089	-7.11257	0.00457919	1.21645	other	1.37815	5.4203e-06
hsa-miR-20a-5p	HIST1H2BJ	2.5488e-24	1.91385e-77	-2.39089	-7.11257	0.00687293	1.06299	other	1.66271	0.00739736
hsa-miR-20a-5p	SLC25A28	2.5488e-24	1.91385e-77	-2.39089	-7.11257	0.0115528	1.15267	metabolic gene	2.61662	5.08368e-16
hsa-miR-20a-5p	CRTC3	2.5488e-24	1.91385e-77	-2.39089	-7.11257	0.0424864	1.07971	other	1.52468	5.71707e-07
hsa-miR-486-5p	IGF1R	1.36471e-29	2.72732e-71	2.72597	7.36807	1.4525e-21	-1.45105	other	-2.3021	9.17598e-15
hsa-miR-486-5p	ZIC5	1.36471e-29	2.72732e-71	2.72597	7.36807	0.00020216	-1.20026	transcription factor	-8.19164	2.31955e-96
hsa-miR-377-5p	SBK1	9.20231e-64	5.21853e-37	5.71725	#NUM!	1.27183e-61	-4.23901	other	-1.0655	0.000283123
hsa-miR-377-5p	TERF1	9.20231e-64	5.21853e-37	5.71725	#NUM!	3.11152e-58	-2.19037	other	-4.45081	7.89968e-45
hsa-miR-377-5p	TTC39C	9.20231e-64	5.21853e-37	5.71725	#NUM!	9.12156e-50	-3.31578	other	-4.02889	5.06588e-31
hsa-miR-377-5p	MACC1	9.20231e-64	5.21853e-37	5.71725	#NUM!	1.01537e-45	-4.09063	other	-7.82032	5.19014e-16
hsa-miR-377-5p	SPATS2L	9.20231e-64	5.21853e-37	5.71725	#NUM!	7.47046e-15	-1.50372	other	-6.2416	4.24215e-70
hsa-miR-377-5p	BPTF	9.20231e-64	5.21853e-37	5.71725	#NUM!	2.67117e-14	-1.559	other	-2.58994	1.4447e-12
hsa-miR-377-5p	ZC3H6	9.20231e-64	5.21853e-37	5.71725	#NUM!	3.87849e-12	-2.92597	other	-4.2677	9.26213e-09
hsa-miR-377-5p	PPP1R12B	9.20231e-64	5.21853e-37	5.71725	#NUM!	2.09245e-09	-1.59531	other	-1.76408	7.24705e-09
hsa-miR-377-5p	WDR26	9.20231e-64	5.21853e-37	5.71725	#NUM!	6.14367e-07	-1.08423	other	-1.35811	2.68804e-06
hsa-miR-377-5p	HELZ	9.20231e-64	5.21853e-37	5.71725	#NUM!	3.04822e-06	-1.05065	other	-2.06333	6.25344e-11
hsa-miR-377-5p	TTC39B	9.20231e-64	5.21853e-37	5.71725	#NUM!	1.58861e-05	-1.28279	other	-3.46628	9.47023e-15
hsa-miR-377-5p	DTX3L	9.20231e-64	5.21853e-37	5.71725	#NUM!	4.32825e-05	-1.47611	other	-3.3232	9.36802e-14
hsa-miR-377-5p	RRAGD	9.20231e-64	5.21853e-37	5.71725	#NUM!	0.000161332	-1.34493	other	-2.5637	1.60178e-16
hsa-miR-377-5p	AHR	9.20231e-64	5.21853e-37	5.71725	#NUM!	0.00211525	-1.13915	transcription factor	-3.65437	1.18853e-21
hsa-miR-377-5p	JAM2	9.20231e-64	5.21853e-37	5.71725	#NUM!	0.0218088	-2.22653	other	-4.81782	6.48334e-37
hsa-miR-377-5p	NPAP1	9.20231e-64	5.21853e-37	5.71725	#NUM!	0.028977	-2.34385	other	-10.3745	1.15656e-09
hsa-miR-377-5p	HECW2	9.20231e-64	5.21853e-37	5.71725	#NUM!	0.0290676	-1.19851	other	-4.34278	1.03679e-23
hsa-miR-377-5p	PDK1	9.20231e-64	5.21853e-37	5.71725	#NUM!	0.0324734	-1.20628	other	-5.46933	4.18441e-24
hsa-miR-205-5p	SLC7A2	4.71498e-12	1.3919e-88	3.23478	9.27599	1.28477e-25	-1.9786	metabolic gene	-2.15671	2.91094e-09
hsa-miR-205-5p	AFF1	4.71498e-12	1.3919e-88	3.23478	9.27599	2.00229e-21	-1.55038	other	-2.17211	1.57326e-13
hsa-miR-205-5p	PAIP2B	4.71498e-12	1.3919e-88	3.23478	9.27599	3.33733e-20	-1.86144	other	-1.72587	9.74397e-09
hsa-miR-205-5p	JMJD1C	4.71498e-12	1.3919e-88	3.23478	9.27599	6.99587e-19	-1.43549	other	-3.67092	1.84378e-12
hsa-miR-205-5p	RFX7	4.71498e-12	1.3919e-88	3.23478	9.27599	5.34572e-13	-1.55518	transcription factor	-4.17657	2.82549e-33
hsa-miR-205-5p	NFAT5	4.71498e-12	1.3919e-88	3.23478	9.27599	7.61268e-13	-1.46095	transcription factor	-3.11261	3.04574e-12
hsa-miR-205-5p	ACSL1	4.71498e-12	1.3919e-88	3.23478	9.27599	7.00352e-08	-1.9527	metabolic gene	-1.72263	3.78363e-08
hsa-miR-205-5p	B4GALT6	4.71498e-12	1.3919e-88	3.23478	9.27599	8.00954e-07	-1.27041	metabolic gene	-4.05043	4.69097e-32
hsa-miR-205-5p	MAOA	4.71498e-12	1.3919e-88	3.23478	9.27599	4.86666e-06	-2.14588	metabolic gene	-5.64829	8.89497e-28
hsa-miR-205-5p	LRRTM4	4.71498e-12	1.3919e-88	3.23478	9.27599	0.00568536	-1.1664	other	-2.41313	1.69554e-07
hsa-miR-205-5p	MAML2	4.71498e-12	1.3919e-88	3.23478	9.27599	0.00719289	-1.22088	other	-5.34811	1.08701e-26
hsa-miR-205-5p	PRRG4	4.71498e-12	1.3919e-88	3.23478	9.27599	0.0300478	-2.49998	other	-1.78336	0.000349456
hsa-miR-205-5p	SATB2	4.71498e-12	1.3919e-88	3.23478	9.27599	0.0412116	-1.21534	transcription factor	-2.69751	5.86792e-07
hsa-miR-375	MAL2	3.40118e-44	8.42415e-56	3.66747	9.30388	5.20579e-48	-3.01513	other	-2.40941	3.80655e-08
hsa-miR-375	ELAVL2	3.40118e-44	8.42415e-56	3.66747	9.30388	8.8449e-39	-5.01656	other	-7.63201	1.15922e-49
hsa-miR-375	SON	3.40118e-44	8.42415e-56	3.66747	9.30388	1.03534e-31	-1.5091	other	-2.5718	6.81043e-18
hsa-miR-375	IGF1R	3.40118e-44	8.42415e-56	3.66747	9.30388	1.4525e-21	-1.45105	other	-2.3021	9.17598e-15
hsa-miR-375	CRLF1	3.40118e-44	8.42415e-56	3.66747	9.30388	3.52229e-16	-2.53638	other	-1.7399	3.86138e-08
hsa-miR-375	DNAH11	3.40118e-44	8.42415e-56	3.66747	9.30388	1.92512e-14	-2.53243	other	-2.22636	4.04271e-10
hsa-miR-375	ABI2	3.40118e-44	8.42415e-56	3.66747	9.30388	3.4857e-13	-1.22667	other	-2.07125	2.19904e-12
hsa-miR-375	PHLPP1	3.40118e-44	8.42415e-56	3.66747	9.30388	7.51695e-13	-1.37235	other	-1.384	2.34539e-06
hsa-miR-375	ALMS1	3.40118e-44	8.42415e-56	3.66747	9.30388	2.05127e-12	-1.24165	other	-3.72888	3.16323e-14
hsa-miR-375	DLG4	3.40118e-44	8.42415e-56	3.66747	9.30388	3.27058e-12	-2.35276	other	-2.43231	3.53306e-16
hsa-miR-375	EIF2AK2	3.40118e-44	8.42415e-56	3.66747	9.30388	7.87484e-10	-1.0878	other	-4.45661	1.34345e-25
hsa-miR-375	DUSP6	3.40118e-44	8.42415e-56	3.66747	9.30388	8.63655e-06	-1.30088	other	-9.09769	6.59114e-67
hsa-miR-375	CLDN1	3.40118e-44	8.42415e-56	3.66747	9.30388	0.000169237	-3.02714	other	-5.577	1.22618e-09
hsa-miR-375	APH1B	3.40118e-44	8.42415e-56	3.66747	9.30388	0.00297921	-1.04056	other	-6.45647	2.61794e-64
hsa-miR-375	ZFHX2	3.40118e-44	8.42415e-56	3.66747	9.30388	0.00415898	-1.46448	other	-1.24602	6.16077e-05
hsa-miR-375	CHGB	3.40118e-44	8.42415e-56	3.66747	9.30388	0.0222596	-2.34037	other	-3.94079	1.23414e-25
hsa-miR-375	PDK1	3.40118e-44	8.42415e-56	3.66747	9.30388	0.0324734	-1.20628	other	-5.46933	4.18441e-24
hsa-miR-127-5p	RNF213	7.82957e-67	8.40886e-33	5.75017	9.04595	4.64297e-52	-2.21335	other	-2.07405	4.27961e-12
hsa-miR-127-5p	SORL1	7.82957e-67	8.40886e-33	5.75017	9.04595	9.3769e-49	-2.23534	other	-5.00373	4.32348e-54
hsa-miR-127-5p	PPL	7.82957e-67	8.40886e-33	5.75017	9.04595	1.11134e-24	-1.83881	other	-1.19404	5.88886e-05
hsa-miR-127-5p	KANSL1	7.82957e-67	8.40886e-33	5.75017	9.04595	3.80906e-22	-4.1524	other	-1.04783	0.000319799
hsa-miR-127-5p	ZNF525	7.82957e-67	8.40886e-33	5.75017	9.04595	3.35517e-11	-1.0005	other	-1.97529	1.47399e-07
hsa-miR-127-5p	MBP	7.82957e-67	8.40886e-33	5.75017	9.04595	8.69243e-10	-2.28406	other	-1.78511	1.10195e-08
hsa-miR-127-5p	DST	7.82957e-67	8.40886e-33	5.75017	9.04595	3.13123e-09	-1.19085	other	-2.5264	5.47353e-08
hsa-miR-127-5p	DGKI	7.82957e-67	8.40886e-33	5.75017	9.04595	0.0379223	-1.80679	metabolic gene	-6.32778	3.76425e-08
hsa-miR-127-5p	SLFN5	7.82957e-67	8.40886e-33	5.75017	9.04595	0.0415017	-1.22436	other	-4.4958	3.49686e-17
hsa-miR-15b-5p	BAMBI	1.44069e-12	6.16373e-87	-1.69408	-7.75868	5.87889e-30	2.16733	other	1.05157	0.0021795
hsa-miR-15b-5p	PHKA1	1.44069e-12	6.16373e-87	-1.69408	-7.75868	7.10693e-27	2.5278	other	3.38512	2.92775e-17
hsa-miR-15b-5p	SLC7A5	1.44069e-12	6.16373e-87	-1.69408	-7.75868	7.15464e-20	1.25184	metabolic gene	2.57388	1.0717e-14
hsa-miR-15b-5p	YWHAH	1.44069e-12	6.16373e-87	-1.69408	-7.75868	2.52669e-16	1.21233	epigenetic enzymes	1.10081	0.000291659
hsa-miR-15b-5p	TAF13	1.44069e-12	6.16373e-87	-1.69408	-7.75868	2.08325e-12	1.72767	other	2.9482	4.24326e-15
hsa-miR-15b-5p	SRPRB	1.44069e-12	6.16373e-87	-1.69408	-7.75868	5.43598e-11	1.2251	other	1.27039	3.31339e-05
hsa-miR-15b-5p	DCTN5	1.44069e-12	6.16373e-87	-1.69408	-7.75868	6.027e-11	1.07226	other	2.20692	2.63369e-12
hsa-miR-15b-5p	ATP6V0E1	1.44069e-12	6.16373e-87	-1.69408	-7.75868	6.67497e-09	1.35646	metabolic gene	2.71747	1.30119e-15
hsa-miR-15b-5p	AP2M1	1.44069e-12	6.16373e-87	-1.69408	-7.75868	9.65342e-09	1.40382	other	1.35367	7.89769e-06
hsa-miR-15b-5p	ZNF622	1.44069e-12	6.16373e-87	-1.69408	-7.75868	3.50157e-08	1.146	other	1.3471	1.82822e-05
hsa-miR-15b-5p	MRPS11	1.44069e-12	6.16373e-87	-1.69408	-7.75868	8.87465e-08	1.35366	other	1.70604	7.43443e-07
hsa-miR-15b-5p	GPR27	1.44069e-12	6.16373e-87	-1.69408	-7.75868	3.01575e-07	1.51263	other	1.28096	3.23986e-05
hsa-miR-15b-5p	EIF2B2	1.44069e-12	6.16373e-87	-1.69408	-7.75868	2.70837e-06	1.23621	other	1.03803	0.000698581
hsa-miR-15b-5p	CCNE1	1.44069e-12	6.16373e-87	-1.69408	-7.75868	8.60853e-06	1.03583	other	2.61564	3.74406e-16
hsa-miR-15b-5p	FAM103A1	1.44069e-12	6.16373e-87	-1.69408	-7.75868	2.06277e-05	1.35827	other	1.73407	3.74273e-08
hsa-miR-15b-5p	TMEM109	1.44069e-12	6.16373e-87	-1.69408	-7.75868	0.000318767	1.74755	other	2.86238	9.21676e-11
hsa-miR-15b-5p	BCL7A	1.44069e-12	6.16373e-87	-1.69408	-7.75868	0.000537309	1.19846	other	1.27347	4.51137e-05
hsa-miR-15b-5p	HOXA10	1.44069e-12	6.16373e-87	-1.69408	-7.75868	0.00254392	#NUM!	transcription factor	6.82634	0.000206066
hsa-miR-15b-5p	SIK1	1.44069e-12	6.16373e-87	-1.69408	-7.75868	0.00315402	1.06647	other	3.98824	3.28587e-31
hsa-miR-15b-5p	GPRC5A	1.44069e-12	6.16373e-87	-1.69408	-7.75868	0.00325654	2.91006	other	4.64715	3.59321e-06
hsa-miR-15b-5p	AP5S1	1.44069e-12	6.16373e-87	-1.69408	-7.75868	0.0341028	1.41905	other	2.41361	1.46615e-13
hsa-miR-1185-1-3p	DUSP6	2.37564e-57	3.1993e-38	4.77099	#NUM!	8.63655e-06	-1.30088	other	-9.09769	6.59114e-67
hsa-miR-1185-1-3p	TGFBR2	2.37564e-57	3.1993e-38	4.77099	#NUM!	3.22733e-05	-1.52915	other	-2.86786	2.54104e-18
hsa-miR-1185-1-3p	TSPAN2	2.37564e-57	3.1993e-38	4.77099	#NUM!	0.0156546	-1.22271	other	-7.72947	1.23066e-61
hsa-miR-1185-1-3p	GRIK3	2.37564e-57	3.1993e-38	4.77099	#NUM!	0.0273591	-1.78814	other	-4.96858	1.79585e-10
hsa-miR-520a-3p	ELAVL2	1.48547e-54	3.75571e-40	4.24194	6.6279	8.8449e-39	-5.01656	other	-7.63201	1.15922e-49
hsa-miR-520a-3p	SON	1.48547e-54	3.75571e-40	4.24194	6.6279	1.03534e-31	-1.5091	other	-2.5718	6.81043e-18
hsa-miR-520a-3p	INO80D	1.48547e-54	3.75571e-40	4.24194	6.6279	1.2446e-28	-1.82439	other	-2.47764	1.02033e-09
hsa-miR-520a-3p	PTGIS	1.48547e-54	3.75571e-40	4.24194	6.6279	1.22261e-24	-3.21446	metabolic gene	-4.97314	4.03581e-51
hsa-miR-520a-3p	CBX5	1.48547e-54	3.75571e-40	4.24194	6.6279	6.78785e-22	-1.38814	other	-4.98075	6.92162e-54
hsa-miR-520a-3p	IGF1R	1.48547e-54	3.75571e-40	4.24194	6.6279	1.4525e-21	-1.45105	other	-2.3021	9.17598e-15
hsa-miR-520a-3p	GALNT3	1.48547e-54	3.75571e-40	4.24194	6.6279	6.35004e-16	-2.67121	metabolic gene	-1.85029	0.00701014
hsa-miR-520a-3p	TNRC6B	1.48547e-54	3.75571e-40	4.24194	6.6279	6.78283e-14	-1.17988	other	-2.63454	4.03787e-18
hsa-miR-520a-3p	ABI2	1.48547e-54	3.75571e-40	4.24194	6.6279	3.4857e-13	-1.22667	other	-2.07125	2.19904e-12
hsa-miR-520a-3p	TTC9	1.48547e-54	3.75571e-40	4.24194	6.6279	1.96904e-11	-2.14203	other	-2.25983	1.71196e-14
hsa-miR-520a-3p	TNKS2	1.48547e-54	3.75571e-40	4.24194	6.6279	3.10559e-11	-1.06197	epigenetic enzymes	-3.85868	5.0004e-33
hsa-miR-520a-3p	CCDC6	1.48547e-54	3.75571e-40	4.24194	6.6279	1.15083e-10	-1.10225	other	-2.82294	4.29405e-21
hsa-miR-520a-3p	ITGA2	1.48547e-54	3.75571e-40	4.24194	6.6279	6.71735e-08	-2.41604	other	-8.73553	5.00956e-32
hsa-miR-520a-3p	FBXL7	1.48547e-54	3.75571e-40	4.24194	6.6279	7.16254e-08	-2.28012	other	-2.84024	1.00159e-19
hsa-miR-520a-3p	CADM2	1.48547e-54	3.75571e-40	4.24194	6.6279	7.92628e-06	-4.40955	other	-4.32383	5.15564e-22
hsa-miR-520a-3p	ORAI2	1.48547e-54	3.75571e-40	4.24194	6.6279	2.40009e-05	-1.25173	other	-3.35403	9.67077e-26
hsa-miR-520a-3p	TGFBR2	1.48547e-54	3.75571e-40	4.24194	6.6279	3.22733e-05	-1.52915	other	-2.86786	2.54104e-18
hsa-miR-520a-3p	HMBOX1	1.48547e-54	3.75571e-40	4.24194	6.6279	7.04872e-05	-1.23764	transcription factor	-2.06716	5.66553e-10
hsa-miR-520a-3p	FAM102B	1.48547e-54	3.75571e-40	4.24194	6.6279	8.51293e-05	-1.00407	other	-1.0868	0.000965145
hsa-miR-520a-3p	HS3ST1	1.48547e-54	3.75571e-40	4.24194	6.6279	0.000157274	-2.40793	metabolic gene	-3.26878	0.000141212
hsa-miR-520a-3p	SLC22A23	1.48547e-54	3.75571e-40	4.24194	6.6279	0.000310365	-1.00817	other	-2.0792	8.75273e-12
hsa-miR-520a-3p	MFSD2A	1.48547e-54	3.75571e-40	4.24194	6.6279	0.0121608	-1.16796	other	-1.02053	0.00166551
hsa-miR-520a-3p	PRRG4	1.48547e-54	3.75571e-40	4.24194	6.6279	0.0300478	-2.49998	other	-1.78336	0.000349456
hsa-miR-520a-3p	SATB2	1.48547e-54	3.75571e-40	4.24194	6.6279	0.0412116	-1.21534	transcription factor	-2.69751	5.86792e-07
hsa-miR-382-5p	SYT13	5.39533e-54	1.11509e-38	4.78541	#NUM!	1.31818e-17	-3.10175	other	-2.24186	9.21388e-13
hsa-miR-382-5p	ZNF860	5.39533e-54	1.11509e-38	4.78541	#NUM!	1.01465e-07	-2.15123	other	-2.1549	6.43191e-05
hsa-miR-382-5p	ZCCHC14	5.39533e-54	1.11509e-38	4.78541	#NUM!	3.42211e-07	-1.25733	other	-1.32238	4.80631e-06
hsa-miR-382-5p	PARM1	5.39533e-54	1.11509e-38	4.78541	#NUM!	0.000741031	-1.60644	other	-2.80302	2.97433e-18
hsa-miR-382-5p	KLHL3	5.39533e-54	1.11509e-38	4.78541	#NUM!	0.00433838	-1.05792	other	-1.2884	1.2721e-05
hsa-miR-136-5p	RASAL2	5.95235e-59	3.34661e-33	5.90026	#NUM!	4.88973e-25	-1.7592	other	-3.33288	1.11936e-20
hsa-miR-136-5p	UNC13A	5.95235e-59	3.34661e-33	5.90026	#NUM!	7.89054e-22	-2.04842	other	-1.24042	2.49175e-05
hsa-miR-136-5p	PAIP2B	5.95235e-59	3.34661e-33	5.90026	#NUM!	3.33733e-20	-1.86144	other	-1.72587	9.74397e-09
hsa-miR-136-5p	ABI2	5.95235e-59	3.34661e-33	5.90026	#NUM!	3.4857e-13	-1.22667	other	-2.07125	2.19904e-12
hsa-miR-136-5p	NIPBL	5.95235e-59	3.34661e-33	5.90026	#NUM!	1.00999e-11	-1.16704	other	-2.12093	3.2585e-07
hsa-miR-136-5p	DST	5.95235e-59	3.34661e-33	5.90026	#NUM!	3.13123e-09	-1.19085	other	-2.5264	5.47353e-08
hsa-miR-136-5p	ADCYAP1R1	5.95235e-59	3.34661e-33	5.90026	#NUM!	3.76141e-09	-1.85084	other	-2.73641	3.14912e-18
hsa-miR-136-5p	PLEKHA6	5.95235e-59	3.34661e-33	5.90026	#NUM!	0.00215434	-1.73221	other	-3.89363	1.57071e-19
hsa-miR-516b-5p	ZSWIM4	1.20054e-56	3.65121e-34	3.93107	4.06417	8.33129e-12	-2.30945	epigenetic enzymes	-1.93735	1.36005e-10
hsa-miR-516b-5p	TMEM151A	1.20054e-56	3.65121e-34	3.93107	4.06417	1.82005e-05	-4.79518	other	-1.17585	0.0376194
hsa-miR-516b-5p	PLD5	1.20054e-56	3.65121e-34	3.93107	4.06417	0.0101085	-2.78801	other	-6.55399	2.06905e-24
hsa-miR-105-5p	SLBP	3.28237e-73	3.01692e-17	#NUM!	#NUM!	2.05127e-12	1.32502	other	1.18825	0.000135147
hsa-miR-105-5p	CIAPIN1	3.28237e-73	3.01692e-17	#NUM!	#NUM!	1.0962e-10	1.12815	other	1.56694	1.6422e-05
hsa-miR-105-5p	POU5F1B	3.28237e-73	3.01692e-17	#NUM!	#NUM!	4.23191e-05	2.4744	other	1.52454	4.76296e-07
hsa-miR-105-5p	GPRC5A	3.28237e-73	3.01692e-17	#NUM!	#NUM!	0.00325654	2.91006	other	4.64715	3.59321e-06
hsa-miR-543	MDM4	4.16034e-51	2.49036e-38	4.49074	#NUM!	4.9613e-15	-1.3394	other	-1.89432	9.039e-11
hsa-miR-543	TNRC6B	4.16034e-51	2.49036e-38	4.49074	#NUM!	6.78283e-14	-1.17988	other	-2.63454	4.03787e-18
hsa-miR-543	GPATCH8	4.16034e-51	2.49036e-38	4.49074	#NUM!	1.07685e-07	-1.05607	other	-1.23239	3.05212e-05
hsa-miR-543	ETS1	4.16034e-51	2.49036e-38	4.49074	#NUM!	1.00663e-06	-1.0425	transcription factor	-1.23297	0.000102262
hsa-miR-1323	PEG10	2.67254e-58	5.45142e-31	4.03906	3.85985	1.06323e-17	-1.33404	other	-3.02801	3.90067e-25
hsa-miR-1323	ADCYAP1R1	2.67254e-58	5.45142e-31	4.03906	3.85985	3.76141e-09	-1.85084	other	-2.73641	3.14912e-18
hsa-miR-1323	SPRY1	2.67254e-58	5.45142e-31	4.03906	3.85985	1.33224e-08	-1.63207	other	-2.84745	5.67702e-21
hsa-miR-1323	EPB41L4B	2.67254e-58	5.45142e-31	4.03906	3.85985	2.60748e-08	-1.38811	other	-1.06473	0.000267257
hsa-miR-1323	OTUD7A	2.67254e-58	5.45142e-31	4.03906	3.85985	0.00790374	-2.53476	other	-1.60042	1.01156e-05
hsa-miR-9-5p	SERPINB9	7.99576e-17	3.18475e-70	-2.14038	-6.73904	9.49411e-51	2.59454	other	3.74246	8.81772e-13
hsa-miR-9-5p	CCNDBP1	7.99576e-17	3.18475e-70	-2.14038	-6.73904	1.37076e-08	1.45584	other	1.72395	4.69994e-08
hsa-miR-9-5p	LMNA	7.99576e-17	3.18475e-70	-2.14038	-6.73904	2.93018e-07	1.55629	other	2.57181	3.92917e-14
hsa-miR-9-5p	ENDOD1	7.99576e-17	3.18475e-70	-2.14038	-6.73904	0.000315025	1.52152	other	1.40838	2.0343e-05
hsa-miR-9-5p	KLF5	7.99576e-17	3.18475e-70	-2.14038	-6.73904	0.000516979	1.88051	transcription factor	3.23025	1.02815e-15
hsa-miR-9-5p	CDX2	7.99576e-17	3.18475e-70	-2.14038	-6.73904	0.00616156	2.85055	transcription factor	3.47529	0.00157376
hsa-miR-9-5p	ATP6V1C2	7.99576e-17	3.18475e-70	-2.14038	-6.73904	0.0123429	1.23277	metabolic gene	1.56629	0.00555976
hsa-miR-92a-1-5p	SBK1	1.19414e-48	6.73011e-38	3.8007	4.9363	1.27183e-61	-4.23901	other	-1.0655	0.000283123
hsa-miR-92a-1-5p	CBX5	1.19414e-48	6.73011e-38	3.8007	4.9363	6.78785e-22	-1.38814	other	-4.98075	6.92162e-54
hsa-miR-92a-1-5p	PPP1R12B	1.19414e-48	6.73011e-38	3.8007	4.9363	2.09245e-09	-1.59531	other	-1.76408	7.24705e-09
hsa-miR-92a-1-5p	FAM49A	1.19414e-48	6.73011e-38	3.8007	4.9363	9.99718e-08	-2.9992	other	-2.79123	8.40168e-06
hsa-miR-92a-1-5p	POU2F2	1.19414e-48	6.73011e-38	3.8007	4.9363	0.0458633	-1.73961	transcription factor	-2.08119	5.6553e-11
hsa-miR-28-3p	BBS9	8.41788e-07	2.01929e-76	1.15612	7.03377	8.20242e-19	-1.91189	other	-1.60068	5.69011e-06
hsa-miR-28-3p	CCDC6	8.41788e-07	2.01929e-76	1.15612	7.03377	1.15083e-10	-1.10225	other	-2.82294	4.29405e-21
hsa-miR-28-3p	VAV3	8.41788e-07	2.01929e-76	1.15612	7.03377	4.19003e-09	-2.99183	other	-7.27891	1.48339e-33
hsa-miR-200a-3p	RIN2	1.1324e-20	7.92861e-61	-5.33533	-8.62633	2.95766e-28	6.18586	other	1.74097	0.00399973
hsa-miR-379-3p	CCDC74A	2.52036e-49	4.60671e-32	4.77769	8.66377	4.75732e-06	-2.79766	other	-1.5113	9.59016e-07
hsa-miR-379-3p	CCDC74B	2.52036e-49	4.60671e-32	4.77769	8.66377	0.000973694	-2.4393	other	-1.32849	2.83653e-05
hsa-miR-224-5p	RBM3	3.96492e-52	1.12785e-27	-4.88352	-4.68192	3.77889e-64	2.49724	other	2.14515	8.32868e-12
hsa-miR-224-5p	CSTF2	3.96492e-52	1.12785e-27	-4.88352	-4.68192	1.23007e-19	2.12052	other	1.3257	0.000557167
hsa-miR-224-5p	F3	3.96492e-52	1.12785e-27	-4.88352	-4.68192	2.30097e-11	1.82051	other	2.25321	7.10129e-08
hsa-miR-224-5p	AP2M1	3.96492e-52	1.12785e-27	-4.88352	-4.68192	9.65342e-09	1.40382	other	1.35367	7.89769e-06
hsa-miR-224-5p	HOXB3	3.96492e-52	1.12785e-27	-4.88352	-4.68192	0.0205974	2.98468	transcription factor	5.48016	7.13553e-43
hsa-miR-302c-3p	CPT1A	5.5521e-13	1.0858e-66	-1.68023	-6.39514	1.7608e-26	2.55912	metabolic gene	2.23557	4.32653e-12
hsa-miR-302c-3p	DEGS1	5.5521e-13	1.0858e-66	-1.68023	-6.39514	1.19256e-23	2.00126	metabolic gene	1.87258	1.71619e-09
hsa-miR-302c-3p	DAD1	5.5521e-13	1.0858e-66	-1.68023	-6.39514	1.18568e-11	1.23017	other	1.46713	1.0424e-06
hsa-miR-302c-3p	DCTN5	5.5521e-13	1.0858e-66	-1.68023	-6.39514	6.027e-11	1.07226	other	2.20692	2.63369e-12
hsa-miR-302c-3p	COX6C	5.5521e-13	1.0858e-66	-1.68023	-6.39514	4.87945e-10	1.05633	metabolic gene	2.10378	2.7323e-11
hsa-miR-302c-3p	F2RL1	5.5521e-13	1.0858e-66	-1.68023	-6.39514	4.6141e-09	1.08662	other	1.66281	2.0785e-06
hsa-miR-302c-3p	SLC35F6	5.5521e-13	1.0858e-66	-1.68023	-6.39514	1.2769e-08	1.47174	other	4.65941	3.46297e-20
hsa-miR-302c-3p	APEX2	5.5521e-13	1.0858e-66	-1.68023	-6.39514	1.51345e-07	1.26993	other	2.04194	0.00111615
hsa-miR-302c-3p	EIF2B2	5.5521e-13	1.0858e-66	-1.68023	-6.39514	2.70837e-06	1.23621	other	1.03803	0.000698581
hsa-miR-302c-3p	MED18	5.5521e-13	1.0858e-66	-1.68023	-6.39514	7.27485e-06	1.38126	other	1.66748	6.87541e-08
hsa-miR-302c-3p	RNF19B	5.5521e-13	1.0858e-66	-1.68023	-6.39514	0.000111068	1.2408	other	2.7623	4.21379e-14
hsa-miR-302c-3p	SIK1	5.5521e-13	1.0858e-66	-1.68023	-6.39514	0.00315402	1.06647	other	3.98824	3.28587e-31
hsa-miR-302c-3p	HIST1H2BJ	5.5521e-13	1.0858e-66	-1.68023	-6.39514	0.00687293	1.06299	other	1.66271	0.00739736
hsa-miR-302c-3p	HOXB3	5.5521e-13	1.0858e-66	-1.68023	-6.39514	0.0205974	2.98468	transcription factor	5.48016	7.13553e-43
hsa-miR-337-3p	GPRIN2	8.64515e-50	4.56515e-28	5.42456	#NUM!	1.42105e-20	-2.60672	other	-5.17985	1.50895e-47
hsa-miR-337-3p	RUNX1T1	8.64515e-50	4.56515e-28	5.42456	#NUM!	2.58993e-14	-2.18889	other	-2.42793	1.08597e-12
hsa-miR-337-3p	CLDN1	8.64515e-50	4.56515e-28	5.42456	#NUM!	0.000169237	-3.02714	other	-5.577	1.22618e-09
hsa-miR-337-3p	SPN	8.64515e-50	4.56515e-28	5.42456	#NUM!	0.00545857	-2.69144	other	-1.81763	3.42646e-05
hsa-miR-1283	MKI67	3.38442e-45	1.52224e-31	3.48263	3.94451	1.33528e-13	-1.56793	other	-1.78079	2.28193e-06
hsa-miR-1283	ZBTB37	3.38442e-45	1.52224e-31	3.48263	3.94451	1.25383e-12	-1.37713	other	-2.11795	1.25259e-07
hsa-miR-1283	FREM1	3.38442e-45	1.52224e-31	3.48263	3.94451	9.60495e-08	-3.00629	other	-6.78734	1.61171e-27
hsa-miR-1283	ZCCHC14	3.38442e-45	1.52224e-31	3.48263	3.94451	3.42211e-07	-1.25733	other	-1.32238	4.80631e-06
hsa-miR-1283	AHI1	3.38442e-45	1.52224e-31	3.48263	3.94451	0.00292239	-1.21857	other	-4.22386	3.94301e-19
hsa-miR-1283	ELOVL7	3.38442e-45	1.52224e-31	3.48263	3.94451	0.0151309	-1.5649	metabolic gene	-4.50478	3.0105e-25
hsa-miR-25-5p	MDM4	5.11787e-15	1.31054e-61	1.93453	#NUM!	4.9613e-15	-1.3394	other	-1.89432	9.039e-11
hsa-miR-25-5p	SPATS2L	5.11787e-15	1.31054e-61	1.93453	#NUM!	7.47046e-15	-1.50372	other	-6.2416	4.24215e-70
hsa-miR-25-5p	PHYHIP	5.11787e-15	1.31054e-61	1.93453	#NUM!	3.08683e-09	-3.39874	other	-2.19681	1.72241e-09
hsa-miR-25-5p	HELZ	5.11787e-15	1.31054e-61	1.93453	#NUM!	3.04822e-06	-1.05065	other	-2.06333	6.25344e-11
hsa-miR-25-5p	MCF2L2	5.11787e-15	1.31054e-61	1.93453	#NUM!	1.86321e-05	-1.51957	other	-2.76104	3.87645e-14
hsa-miR-25-5p	ORAI2	5.11787e-15	1.31054e-61	1.93453	#NUM!	2.40009e-05	-1.25173	other	-3.35403	9.67077e-26
hsa-miR-25-5p	ZBTB8B	5.11787e-15	1.31054e-61	1.93453	#NUM!	6.74338e-05	-1.46754	other	-3.35019	3.84811e-23
hsa-miR-25-5p	JAM2	5.11787e-15	1.31054e-61	1.93453	#NUM!	0.0218088	-2.22653	other	-4.81782	6.48334e-37
hsa-miR-25-5p	ANKDD1A	5.11787e-15	1.31054e-61	1.93453	#NUM!	0.0270687	-1.52814	other	-2.2201	3.0063e-10
hsa-miR-381-3p	ACVR2B	1.44872e-35	2.08328e-40	7.42351	13.8284	1.65248e-18	-1.2538	other	-2.58367	7.55995e-18
hsa-miR-381-3p	ITGA3	1.44872e-35	2.08328e-40	7.42351	13.8284	3.57454e-09	-1.48227	other	-3.45181	1.29571e-28
hsa-miR-381-3p	PRKCB	1.44872e-35	2.08328e-40	7.42351	13.8284	1.16707e-07	-2.78717	other	-6.17096	1.0629e-55
hsa-miR-381-3p	DUSP6	1.44872e-35	2.08328e-40	7.42351	13.8284	8.63655e-06	-1.30088	other	-9.09769	6.59114e-67
hsa-miR-381-3p	P2RX5	1.44872e-35	2.08328e-40	7.42351	13.8284	7.81524e-05	-3.54786	other	-1.43806	0.00158318
hsa-miR-381-3p	ANO1	1.44872e-35	2.08328e-40	7.42351	13.8284	0.00219487	-3.18328	other	-3.76133	0.000183106
hsa-miR-381-3p	CNKSR2	1.44872e-35	2.08328e-40	7.42351	13.8284	0.0141635	-1.09298	other	-5.24315	1.02954e-16
hsa-miR-487a-3p	KANSL1	6.81707e-35	1.44809e-40	3.28907	6.59541	3.80906e-22	-4.1524	other	-1.04783	0.000319799
hsa-miR-487a-3p	MMP16	6.81707e-35	1.44809e-40	3.28907	6.59541	2.09241e-09	-1.13591	other	-4.83629	2.80978e-27
hsa-miR-487a-3p	SYNGAP1	6.81707e-35	1.44809e-40	3.28907	6.59541	2.88736e-09	-3.9052	other	-2.48359	1.00449e-16
hsa-miR-487a-3p	PLEKHA6	6.81707e-35	1.44809e-40	3.28907	6.59541	0.00215434	-1.73221	other	-3.89363	1.57071e-19
hsa-miR-487a-3p	MAGI2	6.81707e-35	1.44809e-40	3.28907	6.59541	0.0109348	-1.09934	other	-5.81647	4.13614e-56
hsa-miR-518a-5p	UNC5D	5.37518e-60	2.44216e-13	4.46685	2.50626	1.60823e-36	-2.76663	other	-4.6654	7.88709e-21
hsa-miR-518a-5p	ZNF525	5.37518e-60	2.44216e-13	4.46685	2.50626	3.35517e-11	-1.0005	other	-1.97529	1.47399e-07
hsa-miR-518a-5p	FBXL7	5.37518e-60	2.44216e-13	4.46685	2.50626	7.16254e-08	-2.28012	other	-2.84024	1.00159e-19
hsa-miR-518a-5p	ZNF618	5.37518e-60	2.44216e-13	4.46685	2.50626	7.99759e-05	-1.17605	other	-1.75301	3.38932e-09
hsa-miR-518a-5p	CRYBG3	5.37518e-60	2.44216e-13	4.46685	2.50626	0.000336545	-1.07153	other	-6.32842	2.92348e-12
hsa-miR-518a-5p	ENPP5	5.37518e-60	2.44216e-13	4.46685	2.50626	0.00208555	-1.47673	other	-5.21817	1.72082e-36
hsa-miR-518a-5p	EPHB1	5.37518e-60	2.44216e-13	4.46685	2.50626	0.00463439	-1.85837	other	-4.2047	2.88419e-31
hsa-miR-518a-5p	PRRG4	5.37518e-60	2.44216e-13	4.46685	2.50626	0.0300478	-2.49998	other	-1.78336	0.000349456
hsa-miR-527	UNC5D	5.37518e-60	3.69458e-13	4.48853	2.49668	1.60823e-36	-2.76663	other	-4.6654	7.88709e-21
hsa-miR-527	ZNF525	5.37518e-60	3.69458e-13	4.48853	2.49668	3.35517e-11	-1.0005	other	-1.97529	1.47399e-07
hsa-miR-527	FBXL7	5.37518e-60	3.69458e-13	4.48853	2.49668	7.16254e-08	-2.28012	other	-2.84024	1.00159e-19
hsa-miR-527	ZNF618	5.37518e-60	3.69458e-13	4.48853	2.49668	7.99759e-05	-1.17605	other	-1.75301	3.38932e-09
hsa-miR-527	CRYBG3	5.37518e-60	3.69458e-13	4.48853	2.49668	0.000336545	-1.07153	other	-6.32842	2.92348e-12
hsa-miR-527	ENPP5	5.37518e-60	3.69458e-13	4.48853	2.49668	0.00208555	-1.47673	other	-5.21817	1.72082e-36
hsa-miR-527	EPHB1	5.37518e-60	3.69458e-13	4.48853	2.49668	0.00463439	-1.85837	other	-4.2047	2.88419e-31
hsa-miR-527	PRRG4	5.37518e-60	3.69458e-13	4.48853	2.49668	0.0300478	-2.49998	other	-1.78336	0.000349456
hsa-miR-1262	KIT	3.86524e-52	2.92832e-19	8.64685	7.55794	2.66411e-32	-3.91408	other	-6.41702	1.27109e-56
hsa-miR-1262	STEAP2	3.86524e-52	2.92832e-19	8.64685	7.55794	1.7163e-06	-1.4879	other	-10.0339	8.14674e-60
hsa-miR-1262	PRRT2	3.86524e-52	2.92832e-19	8.64685	7.55794	4.05802e-06	-3.00679	other	-2.39717	1.00603e-14
hsa-miR-1262	MCF2L2	3.86524e-52	2.92832e-19	8.64685	7.55794	1.86321e-05	-1.51957	other	-2.76104	3.87645e-14
hsa-miR-1262	PRRG4	3.86524e-52	2.92832e-19	8.64685	7.55794	0.0300478	-2.49998	other	-1.78336	0.000349456
hsa-miR-1262	SERPING1	3.86524e-52	2.92832e-19	8.64685	7.55794	0.0336254	-1.39232	other	-1.62758	7.71313e-08
hsa-miR-1262	CNTN4	3.86524e-52	2.92832e-19	8.64685	7.55794	0.0491354	-3.80296	other	-3.09732	0.000168818
hsa-miR-1197	PPL	1.07625e-43	3.08693e-25	5.14065	#NUM!	1.11134e-24	-1.83881	other	-1.19404	5.88886e-05
hsa-miR-1197	UGT8	1.07625e-43	3.08693e-25	5.14065	#NUM!	7.74847e-15	-2.50095	metabolic gene	-5.76999	1.7882e-40
hsa-miR-1197	TNRC6B	1.07625e-43	3.08693e-25	5.14065	#NUM!	6.78283e-14	-1.17988	other	-2.63454	4.03787e-18
hsa-miR-1197	SETD5	1.07625e-43	3.08693e-25	5.14065	#NUM!	5.09548e-13	-1.46245	epigenetic enzymes	-1.77776	1.90122e-09
hsa-miR-1197	AHR	1.07625e-43	3.08693e-25	5.14065	#NUM!	0.00211525	-1.13915	transcription factor	-3.65437	1.18853e-21
hsa-miR-1197	OTUD7A	1.07625e-43	3.08693e-25	5.14065	#NUM!	0.00790374	-2.53476	other	-1.60042	1.01156e-05
hsa-miR-17-5p	LAS1L	4.70509e-19	1.34207e-49	-2.07697	-5.24018	6.2463e-27	1.82708	other	1.80699	4.12141e-05
hsa-miR-17-5p	CPT1A	4.70509e-19	1.34207e-49	-2.07697	-5.24018	1.7608e-26	2.55912	metabolic gene	2.23557	4.32653e-12
hsa-miR-17-5p	DEGS1	4.70509e-19	1.34207e-49	-2.07697	-5.24018	1.19256e-23	2.00126	metabolic gene	1.87258	1.71619e-09
hsa-miR-17-5p	UBC	4.70509e-19	1.34207e-49	-2.07697	-5.24018	1.70357e-18	1.18635	other	1.07407	0.00041963
hsa-miR-17-5p	COX7B	4.70509e-19	1.34207e-49	-2.07697	-5.24018	1.78181e-18	1.62741	metabolic gene	2.04797	1.29958e-09
hsa-miR-17-5p	NRBP1	4.70509e-19	1.34207e-49	-2.07697	-5.24018	4.28604e-17	1.38709	other	2.04835	4.40015e-11
hsa-miR-17-5p	ATF3	4.70509e-19	1.34207e-49	-2.07697	-5.24018	1.11807e-16	2.04958	transcription factor	2.73076	0.00267676
hsa-miR-17-5p	PVR	4.70509e-19	1.34207e-49	-2.07697	-5.24018	6.46117e-12	1.43762	other	3.48348	9.55207e-26
hsa-miR-17-5p	F3	4.70509e-19	1.34207e-49	-2.07697	-5.24018	2.30097e-11	1.82051	other	2.25321	7.10129e-08
hsa-miR-17-5p	IRAK1	4.70509e-19	1.34207e-49	-2.07697	-5.24018	4.66159e-11	1.15518	other	1.62571	0.000475892
hsa-miR-17-5p	DCTN5	4.70509e-19	1.34207e-49	-2.07697	-5.24018	6.027e-11	1.07226	other	2.20692	2.63369e-12
hsa-miR-17-5p	PDZD11	4.70509e-19	1.34207e-49	-2.07697	-5.24018	1.73565e-09	1.69318	other	2.03785	4.17996e-08
hsa-miR-17-5p	F2RL1	4.70509e-19	1.34207e-49	-2.07697	-5.24018	4.6141e-09	1.08662	other	1.66281	2.0785e-06
hsa-miR-17-5p	ATP6V0E1	4.70509e-19	1.34207e-49	-2.07697	-5.24018	6.67497e-09	1.35646	metabolic gene	2.71747	1.30119e-15
hsa-miR-17-5p	SLC35F6	4.70509e-19	1.34207e-49	-2.07697	-5.24018	1.2769e-08	1.47174	other	4.65941	3.46297e-20
hsa-miR-17-5p	ATG16L1	4.70509e-19	1.34207e-49	-2.07697	-5.24018	8.59436e-08	1.0558	other	1.34997	1.06238e-05
hsa-miR-17-5p	TNFAIP1	4.70509e-19	1.34207e-49	-2.07697	-5.24018	1.53167e-06	1.32554	other	1.32687	1.64161e-05
hsa-miR-17-5p	EIF2B2	4.70509e-19	1.34207e-49	-2.07697	-5.24018	2.70837e-06	1.23621	other	1.03803	0.000698581
hsa-miR-17-5p	MED18	4.70509e-19	1.34207e-49	-2.07697	-5.24018	7.27485e-06	1.38126	other	1.66748	6.87541e-08
hsa-miR-17-5p	TMEM9B	4.70509e-19	1.34207e-49	-2.07697	-5.24018	2.86496e-05	1.3258	other	1.92227	1.26554e-09
hsa-miR-17-5p	FXR2	4.70509e-19	1.34207e-49	-2.07697	-5.24018	6.25901e-05	1.44058	other	1.16075	0.000116468
hsa-miR-17-5p	RNF19B	4.70509e-19	1.34207e-49	-2.07697	-5.24018	0.000111068	1.2408	other	2.7623	4.21379e-14
hsa-miR-17-5p	SIK1	4.70509e-19	1.34207e-49	-2.07697	-5.24018	0.00315402	1.06647	other	3.98824	3.28587e-31
hsa-miR-17-5p	WDR1	4.70509e-19	1.34207e-49	-2.07697	-5.24018	0.00457919	1.21645	other	1.37815	5.4203e-06
hsa-miR-17-5p	HIST1H2BJ	4.70509e-19	1.34207e-49	-2.07697	-5.24018	0.00687293	1.06299	other	1.66271	0.00739736
hsa-miR-17-5p	SLC25A28	4.70509e-19	1.34207e-49	-2.07697	-5.24018	0.0115528	1.15267	metabolic gene	2.61662	5.08368e-16
hsa-miR-17-5p	CRTC3	4.70509e-19	1.34207e-49	-2.07697	-5.24018	0.0424864	1.07971	other	1.52468	5.71707e-07
hsa-miR-592	CASP10	2.92134e-19	5.54636e-49	-4.6627	-7.52219	0.0123341	1.17174	other	1.4678	2.29703e-06
hsa-miR-181b-5p	INO80D	2.83783e-06	8.56208e-62	1.12403	7.28486	1.2446e-28	-1.82439	other	-2.47764	1.02033e-09
hsa-miR-181b-5p	IGF1R	2.83783e-06	8.56208e-62	1.12403	7.28486	1.4525e-21	-1.45105	other	-2.3021	9.17598e-15
hsa-miR-181b-5p	CADPS2	2.83783e-06	8.56208e-62	1.12403	7.28486	6.46876e-16	-2.90959	other	-7.24422	2.12959e-49
hsa-miR-181b-5p	BPTF	2.83783e-06	8.56208e-62	1.12403	7.28486	2.67117e-14	-1.559	other	-2.58994	1.4447e-12
hsa-miR-181b-5p	TNRC6B	2.83783e-06	8.56208e-62	1.12403	7.28486	6.78283e-14	-1.17988	other	-2.63454	4.03787e-18
hsa-miR-181b-5p	PNRC2	2.83783e-06	8.56208e-62	1.12403	7.28486	3.69144e-11	-2.44089	other	-2.63482	9.46004e-19
hsa-miR-181b-5p	RSF1	2.83783e-06	8.56208e-62	1.12403	7.28486	2.83099e-10	-1.1138	other	-2.50306	1.42562e-14
hsa-miR-181b-5p	PGAP1	2.83783e-06	8.56208e-62	1.12403	7.28486	9.79386e-09	-1.31456	metabolic gene	-8.02432	1.41077e-57
hsa-miR-181b-5p	VSNL1	2.83783e-06	8.56208e-62	1.12403	7.28486	2.17434e-08	-1.1057	other	-5.80007	5.87768e-17
hsa-miR-181b-5p	SIPA1L1	2.83783e-06	8.56208e-62	1.12403	7.28486	5.41209e-08	-1.08353	other	-2.1148	1.76257e-12
hsa-miR-181b-5p	PHC3	2.83783e-06	8.56208e-62	1.12403	7.28486	2.67246e-07	-1.13409	other	-2.01767	2.98821e-10
hsa-miR-181b-5p	PRRC2C	2.83783e-06	8.56208e-62	1.12403	7.28486	5.72148e-07	-1.1634	other	-2.4693	8.77224e-13
hsa-miR-181b-5p	ETS1	2.83783e-06	8.56208e-62	1.12403	7.28486	1.00663e-06	-1.0425	transcription factor	-1.23297	0.000102262
hsa-miR-181b-5p	TNFSF11	2.83783e-06	8.56208e-62	1.12403	7.28486	6.6464e-06	-4.25117	other	-5.33528	6.18744e-10
hsa-miR-181b-5p	SLC35G2	2.83783e-06	8.56208e-62	1.12403	7.28486	0.00174238	-1.53376	other	-2.26975	6.95631e-10
hsa-miR-181b-5p	HECW2	2.83783e-06	8.56208e-62	1.12403	7.28486	0.0290676	-1.19851	other	-4.34278	1.03679e-23
hsa-miR-20b-5p	BAMBI	1.92323e-16	2.77763e-51	-1.9348	-5.36727	5.87889e-30	2.16733	other	1.05157	0.0021795
hsa-miR-20b-5p	CPT1A	1.92323e-16	2.77763e-51	-1.9348	-5.36727	1.7608e-26	2.55912	metabolic gene	2.23557	4.32653e-12
hsa-miR-20b-5p	DEGS1	1.92323e-16	2.77763e-51	-1.9348	-5.36727	1.19256e-23	2.00126	metabolic gene	1.87258	1.71619e-09
hsa-miR-20b-5p	UBC	1.92323e-16	2.77763e-51	-1.9348	-5.36727	1.70357e-18	1.18635	other	1.07407	0.00041963
hsa-miR-20b-5p	NRBP1	1.92323e-16	2.77763e-51	-1.9348	-5.36727	4.28604e-17	1.38709	other	2.04835	4.40015e-11
hsa-miR-20b-5p	PVR	1.92323e-16	2.77763e-51	-1.9348	-5.36727	6.46117e-12	1.43762	other	3.48348	9.55207e-26
hsa-miR-20b-5p	F3	1.92323e-16	2.77763e-51	-1.9348	-5.36727	2.30097e-11	1.82051	other	2.25321	7.10129e-08
hsa-miR-20b-5p	DCTN5	1.92323e-16	2.77763e-51	-1.9348	-5.36727	6.027e-11	1.07226	other	2.20692	2.63369e-12
hsa-miR-20b-5p	PDZD11	1.92323e-16	2.77763e-51	-1.9348	-5.36727	1.73565e-09	1.69318	other	2.03785	4.17996e-08
hsa-miR-20b-5p	F2RL1	1.92323e-16	2.77763e-51	-1.9348	-5.36727	4.6141e-09	1.08662	other	1.66281	2.0785e-06
hsa-miR-20b-5p	ATP6V0E1	1.92323e-16	2.77763e-51	-1.9348	-5.36727	6.67497e-09	1.35646	metabolic gene	2.71747	1.30119e-15
hsa-miR-20b-5p	SLC35F6	1.92323e-16	2.77763e-51	-1.9348	-5.36727	1.2769e-08	1.47174	other	4.65941	3.46297e-20
hsa-miR-20b-5p	ATG16L1	1.92323e-16	2.77763e-51	-1.9348	-5.36727	8.59436e-08	1.0558	other	1.34997	1.06238e-05
hsa-miR-20b-5p	TNFAIP1	1.92323e-16	2.77763e-51	-1.9348	-5.36727	1.53167e-06	1.32554	other	1.32687	1.64161e-05
hsa-miR-20b-5p	EIF2B2	1.92323e-16	2.77763e-51	-1.9348	-5.36727	2.70837e-06	1.23621	other	1.03803	0.000698581
hsa-miR-20b-5p	MED18	1.92323e-16	2.77763e-51	-1.9348	-5.36727	7.27485e-06	1.38126	other	1.66748	6.87541e-08
hsa-miR-20b-5p	TMEM9B	1.92323e-16	2.77763e-51	-1.9348	-5.36727	2.86496e-05	1.3258	other	1.92227	1.26554e-09
hsa-miR-20b-5p	RNF19B	1.92323e-16	2.77763e-51	-1.9348	-5.36727	0.000111068	1.2408	other	2.7623	4.21379e-14
hsa-miR-20b-5p	SIK1	1.92323e-16	2.77763e-51	-1.9348	-5.36727	0.00315402	1.06647	other	3.98824	3.28587e-31
hsa-miR-20b-5p	WDR1	1.92323e-16	2.77763e-51	-1.9348	-5.36727	0.00457919	1.21645	other	1.37815	5.4203e-06
hsa-miR-20b-5p	HIST1H2BJ	1.92323e-16	2.77763e-51	-1.9348	-5.36727	0.00687293	1.06299	other	1.66271	0.00739736
hsa-miR-20b-5p	CRTC3	1.92323e-16	2.77763e-51	-1.9348	-5.36727	0.0424864	1.07971	other	1.52468	5.71707e-07
hsa-miR-485-5p	SHISA2	6.3027e-41	2.19122e-26	6.94374	#NUM!	6.41448e-28	-4.1467	other	-4.59682	3.88964e-45
hsa-miR-485-5p	PABPC1	6.3027e-41	2.19122e-26	6.94374	#NUM!	6.25461e-26	-1.34867	other	-1.04533	0.000219514
hsa-miR-485-5p	PLEKHG4B	6.3027e-41	2.19122e-26	6.94374	#NUM!	3.05335e-17	-1.95708	other	-1.26231	3.4368e-05
hsa-miR-485-5p	CACNG8	6.3027e-41	2.19122e-26	6.94374	#NUM!	1.96744e-15	-3.95756	other	-1.96251	3.7848e-09
hsa-miR-485-5p	MDM4	6.3027e-41	2.19122e-26	6.94374	#NUM!	4.9613e-15	-1.3394	other	-1.89432	9.039e-11
hsa-miR-485-5p	NFAT5	6.3027e-41	2.19122e-26	6.94374	#NUM!	7.61268e-13	-1.46095	transcription factor	-3.11261	3.04574e-12
hsa-miR-485-5p	PHACTR4	6.3027e-41	2.19122e-26	6.94374	#NUM!	7.79627e-10	-1.67515	other	-1.63378	2.01962e-08
hsa-miR-485-5p	EIF2AK2	6.3027e-41	2.19122e-26	6.94374	#NUM!	7.87484e-10	-1.0878	other	-4.45661	1.34345e-25
hsa-miR-485-5p	ITGA3	6.3027e-41	2.19122e-26	6.94374	#NUM!	3.57454e-09	-1.48227	other	-3.45181	1.29571e-28
hsa-miR-485-5p	STEAP2	6.3027e-41	2.19122e-26	6.94374	#NUM!	1.7163e-06	-1.4879	other	-10.0339	8.14674e-60
hsa-miR-485-5p	GPR63	6.3027e-41	2.19122e-26	6.94374	#NUM!	4.67329e-06	-1.18284	other	-2.29397	7.34603e-13
hsa-miR-485-5p	MCF2L2	6.3027e-41	2.19122e-26	6.94374	#NUM!	1.86321e-05	-1.51957	other	-2.76104	3.87645e-14
hsa-miR-485-5p	DTX3L	6.3027e-41	2.19122e-26	6.94374	#NUM!	4.32825e-05	-1.47611	other	-3.3232	9.36802e-14
hsa-miR-485-5p	ZBTB8B	6.3027e-41	2.19122e-26	6.94374	#NUM!	6.74338e-05	-1.46754	other	-3.35019	3.84811e-23
hsa-miR-485-5p	HIF3A	6.3027e-41	2.19122e-26	6.94374	#NUM!	0.000407668	-1.77748	other	-2.30773	5.33998e-14
hsa-miR-485-5p	PLEKHA6	6.3027e-41	2.19122e-26	6.94374	#NUM!	0.00215434	-1.73221	other	-3.89363	1.57071e-19
hsa-miR-370-5p	CBX5	3.14468e-46	5.82008e-21	6.53799	#NUM!	6.78785e-22	-1.38814	other	-4.98075	6.92162e-54
hsa-miR-370-5p	NEURL1B	3.14468e-46	5.82008e-21	6.53799	#NUM!	2.04752e-07	-2.3558	other	-1.029	0.00187806
hsa-miR-370-5p	ZBTB8B	3.14468e-46	5.82008e-21	6.53799	#NUM!	6.74338e-05	-1.46754	other	-3.35019	3.84811e-23
hsa-miR-299-3p	PEG10	4.05225e-36	7.07929e-30	6.29657	#NUM!	1.06323e-17	-1.33404	other	-3.02801	3.90067e-25
hsa-miR-299-3p	CCDC6	4.05225e-36	7.07929e-30	6.29657	#NUM!	1.15083e-10	-1.10225	other	-2.82294	4.29405e-21
hsa-miR-299-3p	ORAI2	4.05225e-36	7.07929e-30	6.29657	#NUM!	2.40009e-05	-1.25173	other	-3.35403	9.67077e-26
hsa-miR-380-3p	CCDC74A	9.77857e-38	1.01091e-27	4.13126	#NUM!	4.75732e-06	-2.79766	other	-1.5113	9.59016e-07
hsa-miR-380-3p	CCDC74B	9.77857e-38	1.01091e-27	4.13126	#NUM!	0.000973694	-2.4393	other	-1.32849	2.83653e-05
hsa-miR-515-5p	SLC24A2	5.53398e-20	3.38926e-45	2.1546	4.86601	6.24236e-21	-4.70262	metabolic gene	-4.45843	3.87042e-09
hsa-miR-515-5p	CACNA1A	5.53398e-20	3.38926e-45	2.1546	4.86601	3.64197e-14	-3.38383	other	-3.67652	1.21441e-30
hsa-miR-515-5p	PHACTR4	5.53398e-20	3.38926e-45	2.1546	4.86601	7.79627e-10	-1.67515	other	-1.63378	2.01962e-08
hsa-miR-515-5p	VAV3	5.53398e-20	3.38926e-45	2.1546	4.86601	4.19003e-09	-2.99183	other	-7.27891	1.48339e-33
hsa-miR-515-5p	ERVMER34-1	5.53398e-20	3.38926e-45	2.1546	4.86601	7.4274e-09	-1.42722	other	-4.85058	9.85112e-39
hsa-miR-515-5p	FAM129A	5.53398e-20	3.38926e-45	2.1546	4.86601	4.22508e-07	-1.84744	other	-2.53075	1.73649e-14
hsa-miR-515-5p	TGFBR2	5.53398e-20	3.38926e-45	2.1546	4.86601	3.22733e-05	-1.52915	other	-2.86786	2.54104e-18
hsa-miR-515-5p	PTGER3	5.53398e-20	3.38926e-45	2.1546	4.86601	5.61382e-05	-3.27524	other	-3.09235	5.91089e-05
hsa-miR-515-5p	ITGA9	5.53398e-20	3.38926e-45	2.1546	4.86601	0.000102269	-1.47007	other	-1.61733	0.00760002
hsa-miR-515-5p	CELF5	5.53398e-20	3.38926e-45	2.1546	4.86601	0.000771025	-3.21648	other	-3.18187	1.7729e-21
hsa-miR-515-5p	ZNF648	5.53398e-20	3.38926e-45	2.1546	4.86601	0.00645821	-3.15957	other	-1.73844	0.00973741
hsa-miR-515-5p	SERPING1	5.53398e-20	3.38926e-45	2.1546	4.86601	0.0336254	-1.39232	other	-1.62758	7.71313e-08
hsa-miR-524-3p	UNC13A	6.5464e-34	6.1064e-31	3.54185	6.72213	7.89054e-22	-2.04842	other	-1.24042	2.49175e-05
hsa-miR-524-3p	VAV3	6.5464e-34	6.1064e-31	3.54185	6.72213	4.19003e-09	-2.99183	other	-7.27891	1.48339e-33
hsa-miR-21-3p	SON	2.17873e-28	2.17455e-36	2.67017	5.69751	1.03534e-31	-1.5091	other	-2.5718	6.81043e-18
hsa-miR-21-3p	ZNF618	2.17873e-28	2.17455e-36	2.67017	5.69751	7.99759e-05	-1.17605	other	-1.75301	3.38932e-09
hsa-miR-665	SBK1	5.67546e-40	1.29449e-24	4.84709	#NUM!	1.27183e-61	-4.23901	other	-1.0655	0.000283123
hsa-miR-665	TTC39C	5.67546e-40	1.29449e-24	4.84709	#NUM!	9.12156e-50	-3.31578	other	-4.02889	5.06588e-31
hsa-miR-665	MACC1	5.67546e-40	1.29449e-24	4.84709	#NUM!	1.01537e-45	-4.09063	other	-7.82032	5.19014e-16
hsa-miR-665	ELAVL2	5.67546e-40	1.29449e-24	4.84709	#NUM!	8.8449e-39	-5.01656	other	-7.63201	1.15922e-49
hsa-miR-665	HSPG2	5.67546e-40	1.29449e-24	4.84709	#NUM!	6.28265e-16	-1.40111	other	-1.64316	1.21032e-06
hsa-miR-665	CACNG8	5.67546e-40	1.29449e-24	4.84709	#NUM!	1.96744e-15	-3.95756	other	-1.96251	3.7848e-09
hsa-miR-665	SPATS2L	5.67546e-40	1.29449e-24	4.84709	#NUM!	7.47046e-15	-1.50372	other	-6.2416	4.24215e-70
hsa-miR-665	PHACTR4	5.67546e-40	1.29449e-24	4.84709	#NUM!	7.79627e-10	-1.67515	other	-1.63378	2.01962e-08
hsa-miR-665	EIF2AK2	5.67546e-40	1.29449e-24	4.84709	#NUM!	7.87484e-10	-1.0878	other	-4.45661	1.34345e-25
hsa-miR-665	ITGA3	5.67546e-40	1.29449e-24	4.84709	#NUM!	3.57454e-09	-1.48227	other	-3.45181	1.29571e-28
hsa-miR-665	SFMBT2	5.67546e-40	1.29449e-24	4.84709	#NUM!	4.85799e-07	-1.744	other	-2.9591	3.58313e-18
hsa-miR-665	STEAP2	5.67546e-40	1.29449e-24	4.84709	#NUM!	1.7163e-06	-1.4879	other	-10.0339	8.14674e-60
hsa-miR-665	GPR63	5.67546e-40	1.29449e-24	4.84709	#NUM!	4.67329e-06	-1.18284	other	-2.29397	7.34603e-13
hsa-miR-665	TTC39B	5.67546e-40	1.29449e-24	4.84709	#NUM!	1.58861e-05	-1.28279	other	-3.46628	9.47023e-15
hsa-miR-665	MCF2L2	5.67546e-40	1.29449e-24	4.84709	#NUM!	1.86321e-05	-1.51957	other	-2.76104	3.87645e-14
hsa-miR-665	DTX3L	5.67546e-40	1.29449e-24	4.84709	#NUM!	4.32825e-05	-1.47611	other	-3.3232	9.36802e-14
hsa-miR-665	PPP2R2B	5.67546e-40	1.29449e-24	4.84709	#NUM!	0.000150747	-1.31279	other	-7.17756	2.89207e-39
hsa-miR-665	AHR	5.67546e-40	1.29449e-24	4.84709	#NUM!	0.00211525	-1.13915	transcription factor	-3.65437	1.18853e-21
hsa-miR-665	DNALI1	5.67546e-40	1.29449e-24	4.84709	#NUM!	0.00481916	-1.82595	other	-2.52993	8.77736e-06
hsa-miR-665	PCDHB11	5.67546e-40	1.29449e-24	4.84709	#NUM!	0.0106365	-3.31734	other	-2.15512	0.0284406
hsa-miR-665	ANKDD1A	5.67546e-40	1.29449e-24	4.84709	#NUM!	0.0270687	-1.52814	other	-2.2201	3.0063e-10
hsa-miR-665	NPAP1	5.67546e-40	1.29449e-24	4.84709	#NUM!	0.028977	-2.34385	other	-10.3745	1.15656e-09
hsa-miR-665	PRRG4	5.67546e-40	1.29449e-24	4.84709	#NUM!	0.0300478	-2.49998	other	-1.78336	0.000349456
hsa-miR-665	SHC3	5.67546e-40	1.29449e-24	4.84709	#NUM!	0.0409987	-1.36796	other	-5.15089	3.09742e-19
hsa-miR-370-3p	CACNA1A	1.09796e-17	2.00147e-46	4.26638	#NUM!	3.64197e-14	-3.38383	other	-3.67652	1.21441e-30
hsa-miR-370-3p	TNRC6B	1.09796e-17	2.00147e-46	4.26638	#NUM!	6.78283e-14	-1.17988	other	-2.63454	4.03787e-18
hsa-miR-370-3p	KIAA1958	1.09796e-17	2.00147e-46	4.26638	#NUM!	3.4275e-12	-1.40262	other	-1.15075	0.000132431
hsa-miR-370-3p	DST	1.09796e-17	2.00147e-46	4.26638	#NUM!	3.13123e-09	-1.19085	other	-2.5264	5.47353e-08
hsa-miR-370-3p	SFMBT2	1.09796e-17	2.00147e-46	4.26638	#NUM!	4.85799e-07	-1.744	other	-2.9591	3.58313e-18
hsa-miR-370-3p	TGFBR2	1.09796e-17	2.00147e-46	4.26638	#NUM!	3.22733e-05	-1.52915	other	-2.86786	2.54104e-18
hsa-miR-370-3p	ZBTB8B	1.09796e-17	2.00147e-46	4.26638	#NUM!	6.74338e-05	-1.46754	other	-3.35019	3.84811e-23
hsa-miR-370-3p	RAB3C	1.09796e-17	2.00147e-46	4.26638	#NUM!	0.000124618	-3.26488	other	-4.99193	7.05452e-28
hsa-miR-370-3p	AFF2	1.09796e-17	2.00147e-46	4.26638	#NUM!	0.0120463	-1.09	other	-1.10014	0.000613025
hsa-miR-370-3p	SPATA6	1.09796e-17	2.00147e-46	4.26638	#NUM!	0.0156271	-1.18704	other	-2.5077	5.16111e-14
hsa-miR-370-3p	WDPCP	1.09796e-17	2.00147e-46	4.26638	#NUM!	0.022986	-1.17467	other	-2.32349	3.03468e-12
hsa-miR-197-3p	PIPOX	1.02319e-24	1.18336e-37	2.71705	6.82423	8.72857e-31	-2.45738	metabolic gene	-3.05849	3.37914e-22
hsa-miR-197-3p	CBX5	1.02319e-24	1.18336e-37	2.71705	6.82423	6.78785e-22	-1.38814	other	-4.98075	6.92162e-54
hsa-miR-197-3p	ZDHHC22	1.02319e-24	1.18336e-37	2.71705	6.82423	5.15368e-21	-4.0604	other	-6.59909	3.0989e-58
hsa-miR-197-3p	CACNG8	1.02319e-24	1.18336e-37	2.71705	6.82423	1.96744e-15	-3.95756	other	-1.96251	3.7848e-09
hsa-miR-197-3p	SEMA6B	1.02319e-24	1.18336e-37	2.71705	6.82423	2.13133e-14	-1.83466	other	-1.88326	1.56465e-10
hsa-miR-197-3p	TNRC6B	1.02319e-24	1.18336e-37	2.71705	6.82423	6.78283e-14	-1.17988	other	-2.63454	4.03787e-18
hsa-miR-197-3p	ALMS1	1.02319e-24	1.18336e-37	2.71705	6.82423	2.05127e-12	-1.24165	other	-3.72888	3.16323e-14
hsa-miR-197-3p	KIAA1958	1.02319e-24	1.18336e-37	2.71705	6.82423	3.4275e-12	-1.40262	other	-1.15075	0.000132431
hsa-miR-197-3p	BMF	1.02319e-24	1.18336e-37	2.71705	6.82423	3.06275e-11	-2.26591	other	-2.01709	1.1268e-09
hsa-miR-197-3p	PHC3	1.02319e-24	1.18336e-37	2.71705	6.82423	2.67246e-07	-1.13409	other	-2.01767	2.98821e-10
hsa-miR-197-3p	STEAP2	1.02319e-24	1.18336e-37	2.71705	6.82423	1.7163e-06	-1.4879	other	-10.0339	8.14674e-60
hsa-miR-197-3p	ANTXR1	1.02319e-24	1.18336e-37	2.71705	6.82423	2.35817e-06	-1.18997	other	-5.19296	2.5637e-54
hsa-miR-197-3p	ATP1A2	1.02319e-24	1.18336e-37	2.71705	6.82423	9.50063e-06	-1.23969	metabolic gene	-11.1298	6.77931e-109
hsa-miR-197-3p	CTCFL	1.02319e-24	1.18336e-37	2.71705	6.82423	1.2888e-05	-3.19347	transcription factor	-5.85918	6.44917e-05
hsa-miR-197-3p	ORAI2	1.02319e-24	1.18336e-37	2.71705	6.82423	2.40009e-05	-1.25173	other	-3.35403	9.67077e-26
hsa-miR-197-3p	COL22A1	1.02319e-24	1.18336e-37	2.71705	6.82423	0.00651365	-1.73489	other	-6.64196	2.56166e-54
hsa-miR-197-3p	WDPCP	1.02319e-24	1.18336e-37	2.71705	6.82423	0.022986	-1.17467	other	-2.32349	3.03468e-12
hsa-miR-181a-5p	TMEM132B	6.2874e-06	3.14348e-56	2.01235	7.90162	1.82514e-66	-3.04646	other	-5.36126	1.26196e-39
hsa-miR-181a-5p	INO80D	6.2874e-06	3.14348e-56	2.01235	7.90162	1.2446e-28	-1.82439	other	-2.47764	1.02033e-09
hsa-miR-181a-5p	PABPC1	6.2874e-06	3.14348e-56	2.01235	7.90162	6.25461e-26	-1.34867	other	-1.04533	0.000219514
hsa-miR-181a-5p	PTPRZ1	6.2874e-06	3.14348e-56	2.01235	7.90162	1.33992e-21	-2.25055	other	-10.8749	8.21977e-61
hsa-miR-181a-5p	CADPS2	6.2874e-06	3.14348e-56	2.01235	7.90162	6.46876e-16	-2.90959	other	-7.24422	2.12959e-49
hsa-miR-181a-5p	PLA2G4C	6.2874e-06	3.14348e-56	2.01235	7.90162	3.76403e-15	-4.64742	other	-2.11206	0.00438391
hsa-miR-181a-5p	TNRC6B	6.2874e-06	3.14348e-56	2.01235	7.90162	6.78283e-14	-1.17988	other	-2.63454	4.03787e-18
hsa-miR-181a-5p	PNRC2	6.2874e-06	3.14348e-56	2.01235	7.90162	3.69144e-11	-2.44089	other	-2.63482	9.46004e-19
hsa-miR-181a-5p	CCDC6	6.2874e-06	3.14348e-56	2.01235	7.90162	1.15083e-10	-1.10225	other	-2.82294	4.29405e-21
hsa-miR-181a-5p	RSF1	6.2874e-06	3.14348e-56	2.01235	7.90162	2.83099e-10	-1.1138	other	-2.50306	1.42562e-14
hsa-miR-181a-5p	PLXDC2	6.2874e-06	3.14348e-56	2.01235	7.90162	5.44917e-10	-1.42446	other	-2.68879	2.54792e-17
hsa-miR-181a-5p	PHACTR4	6.2874e-06	3.14348e-56	2.01235	7.90162	7.79627e-10	-1.67515	other	-1.63378	2.01962e-08
hsa-miR-181a-5p	ATP8A1	6.2874e-06	3.14348e-56	2.01235	7.90162	7.72573e-09	-1.98294	metabolic gene	-9.47624	5.30397e-42
hsa-miR-181a-5p	PGAP1	6.2874e-06	3.14348e-56	2.01235	7.90162	9.79386e-09	-1.31456	metabolic gene	-8.02432	1.41077e-57
hsa-miR-181a-5p	SIPA1L1	6.2874e-06	3.14348e-56	2.01235	7.90162	5.41209e-08	-1.08353	other	-2.1148	1.76257e-12
hsa-miR-181a-5p	PHC3	6.2874e-06	3.14348e-56	2.01235	7.90162	2.67246e-07	-1.13409	other	-2.01767	2.98821e-10
hsa-miR-181a-5p	PRRC2C	6.2874e-06	3.14348e-56	2.01235	7.90162	5.72148e-07	-1.1634	other	-2.4693	8.77224e-13
hsa-miR-181a-5p	ETS1	6.2874e-06	3.14348e-56	2.01235	7.90162	1.00663e-06	-1.0425	transcription factor	-1.23297	0.000102262
hsa-miR-181a-5p	DUSP6	6.2874e-06	3.14348e-56	2.01235	7.90162	8.63655e-06	-1.30088	other	-9.09769	6.59114e-67
hsa-miR-181a-5p	PLCL2	6.2874e-06	3.14348e-56	2.01235	7.90162	1.62335e-05	-1.381	other	-8.37437	9.38653e-53
hsa-miR-181a-5p	PCDHA3	6.2874e-06	3.14348e-56	2.01235	7.90162	7.57219e-05	-2.20916	other	-3.30371	1.49865e-06
hsa-miR-181a-5p	PCDHA11	6.2874e-06	3.14348e-56	2.01235	7.90162	0.000363233	-1.15821	other	-5.70276	2.38383e-08
hsa-miR-181a-5p	SLC35G2	6.2874e-06	3.14348e-56	2.01235	7.90162	0.00174238	-1.53376	other	-2.26975	6.95631e-10
hsa-miR-181a-5p	AHR	6.2874e-06	3.14348e-56	2.01235	7.90162	0.00211525	-1.13915	transcription factor	-3.65437	1.18853e-21
hsa-miR-181a-5p	PCDHA2	6.2874e-06	3.14348e-56	2.01235	7.90162	0.00701432	-2.02412	other	-5.74298	1.68772e-07
hsa-miR-181a-5p	COL16A1	6.2874e-06	3.14348e-56	2.01235	7.90162	0.017275	-1.09153	other	-5.32525	3.46375e-46
hsa-miR-181a-5p	HECW2	6.2874e-06	3.14348e-56	2.01235	7.90162	0.0290676	-1.19851	other	-4.34278	1.03679e-23
hsa-miR-181a-5p	UGT3A1	6.2874e-06	3.14348e-56	2.01235	7.90162	0.0404409	-1.81185	other	-5.66409	3.98881e-36
hsa-miR-181a-5p	LAMA3	6.2874e-06	3.14348e-56	2.01235	7.90162	0.0422477	-1.51949	other	-1.41149	0.0145819
hsa-miR-708-5p	SLC7A5	0.000919445	1.16794e-57	-1.04312	-6.04018	7.15464e-20	1.25184	metabolic gene	2.57388	1.0717e-14
hsa-miR-708-5p	CRTC3	0.000919445	1.16794e-57	-1.04312	-6.04018	0.0424864	1.07971	other	1.52468	5.71707e-07
hsa-miR-335-5p	NLRP2	1.07493e-13	6.19629e-47	-1.76459	-5.07037	2.9026e-115	6.03209	other	4.78024	7.76574e-42
hsa-miR-335-5p	KHDC3L	1.07493e-13	6.19629e-47	-1.76459	-5.07037	3.06792e-69	5.78147	other	11.3142	1.1498e-104
hsa-miR-335-5p	WNT10B	1.07493e-13	6.19629e-47	-1.76459	-5.07037	4.5466e-65	9.29818	other	1.99945	6.6389e-10
hsa-miR-335-5p	SERPINB9	1.07493e-13	6.19629e-47	-1.76459	-5.07037	9.49411e-51	2.59454	other	3.74246	8.81772e-13
hsa-miR-335-5p	MAGED2	1.07493e-13	6.19629e-47	-1.76459	-5.07037	7.92622e-34	1.89287	other	1.27204	0.000446975
hsa-miR-335-5p	WNT3	1.07493e-13	6.19629e-47	-1.76459	-5.07037	8.10746e-30	3.54569	other	3.13269	1.65194e-21
hsa-miR-335-5p	RHOB	1.07493e-13	6.19629e-47	-1.76459	-5.07037	1.00649e-25	4.00163	other	3.23542	2.69188e-11
hsa-miR-335-5p	POU5F1	1.07493e-13	6.19629e-47	-1.76459	-5.07037	5.98529e-21	1.43951	transcription factor	1.60707	1.10651e-07
hsa-miR-335-5p	TMEM41B	1.07493e-13	6.19629e-47	-1.76459	-5.07037	3.42987e-20	1.49204	other	1.10241	0.00376566
hsa-miR-335-5p	SAT1	1.07493e-13	6.19629e-47	-1.76459	-5.07037	1.21847e-19	2.04615	metabolic gene	1.23012	4.97753e-05
hsa-miR-335-5p	TMEM155	1.07493e-13	6.19629e-47	-1.76459	-5.07037	2.47267e-15	5.50487	other	2.15872	4.25023e-05
hsa-miR-335-5p	ARSI	1.07493e-13	6.19629e-47	-1.76459	-5.07037	2.22316e-11	2.81997	other	4.05684	9.9818e-09
hsa-miR-335-5p	F3	1.07493e-13	6.19629e-47	-1.76459	-5.07037	2.30097e-11	1.82051	other	2.25321	7.10129e-08
hsa-miR-335-5p	HOXB1	1.07493e-13	6.19629e-47	-1.76459	-5.07037	3.04407e-08	4.19591	transcription factor	2.28502	2.14448e-08
hsa-miR-335-5p	PHF8	1.07493e-13	6.19629e-47	-1.76459	-5.07037	3.99742e-07	1.11313	epigenetic enzymes	1.52361	5.08142e-07
hsa-miR-335-5p	LRRC32	1.07493e-13	6.19629e-47	-1.76459	-5.07037	6.12919e-07	4.18145	other	2.26253	0.00114935
hsa-miR-335-5p	ALDH2	1.07493e-13	6.19629e-47	-1.76459	-5.07037	8.14969e-07	1.34305	metabolic gene	3.17007	5.15166e-22
hsa-miR-335-5p	NFKBIA	1.07493e-13	6.19629e-47	-1.76459	-5.07037	1.08319e-06	1.49356	other	2.86357	1.75535e-10
hsa-miR-335-5p	HERPUD1	1.07493e-13	6.19629e-47	-1.76459	-5.07037	2.20276e-06	1.42744	other	2.5853	2.81209e-11
hsa-miR-335-5p	PXDC1	1.07493e-13	6.19629e-47	-1.76459	-5.07037	5.33541e-05	3.23099	other	5.17527	1.07472e-07
hsa-miR-335-5p	RNF19B	1.07493e-13	6.19629e-47	-1.76459	-5.07037	0.000111068	1.2408	other	2.7623	4.21379e-14
hsa-miR-335-5p	PC	1.07493e-13	6.19629e-47	-1.76459	-5.07037	0.000189337	1.21024	metabolic gene	1.44315	0.000122358
hsa-miR-335-5p	BCL7A	1.07493e-13	6.19629e-47	-1.76459	-5.07037	0.000537309	1.19846	other	1.27347	4.51137e-05
hsa-miR-335-5p	TMEM132C	1.07493e-13	6.19629e-47	-1.76459	-5.07037	0.00164685	2.63497	other	1.45056	0.00903552
hsa-miR-335-5p	CTHRC1	1.07493e-13	6.19629e-47	-1.76459	-5.07037	0.00204238	1.36638	other	4.77374	1.40754e-34
hsa-miR-335-5p	SDF2L1	1.07493e-13	6.19629e-47	-1.76459	-5.07037	0.00216521	1.03664	other	2.37129	1.24174e-13
hsa-miR-335-5p	TSC22D3	1.07493e-13	6.19629e-47	-1.76459	-5.07037	0.00493237	1.24288	transcription factor	2.55981	2.18365e-07
hsa-miR-335-5p	CDX2	1.07493e-13	6.19629e-47	-1.76459	-5.07037	0.00616156	2.85055	transcription factor	3.47529	0.00157376
hsa-miR-335-5p	HOXB3	1.07493e-13	6.19629e-47	-1.76459	-5.07037	0.0205974	2.98468	transcription factor	5.48016	7.13553e-43
hsa-miR-335-5p	NLRP7	1.07493e-13	6.19629e-47	-1.76459	-5.07037	0.0258334	1.12569	other	10.0133	3.08428e-113
hsa-miR-7704	ANKRD33B	5.80516e-33	1.2784e-27	4.9653	#NUM!	0.0278742	-1.03837	other	-1.90295	2.08404e-07
hsa-miR-433-3p	MDM4	6.53592e-39	7.54537e-21	5.37541	#NUM!	4.9613e-15	-1.3394	other	-1.89432	9.039e-11
hsa-miR-433-3p	SPATS2L	6.53592e-39	7.54537e-21	5.37541	#NUM!	7.47046e-15	-1.50372	other	-6.2416	4.24215e-70
hsa-miR-433-3p	DGKE	6.53592e-39	7.54537e-21	5.37541	#NUM!	0.000668862	-1.20081	metabolic gene	-1.41322	0.00023565
hsa-miR-377-3p	TMEM132B	4.00875e-39	1.61731e-20	5.43479	#NUM!	1.82514e-66	-3.04646	other	-5.36126	1.26196e-39
hsa-miR-377-3p	IGF1R	4.00875e-39	1.61731e-20	5.43479	#NUM!	1.4525e-21	-1.45105	other	-2.3021	9.17598e-15
hsa-miR-377-3p	ZDHHC22	4.00875e-39	1.61731e-20	5.43479	#NUM!	5.15368e-21	-4.0604	other	-6.59909	3.0989e-58
hsa-miR-377-3p	SLITRK4	4.00875e-39	1.61731e-20	5.43479	#NUM!	5.79539e-19	-4.0625	other	-6.51151	1.57211e-13
hsa-miR-377-3p	PELI2	4.00875e-39	1.61731e-20	5.43479	#NUM!	1.35758e-17	-2.20326	other	-5.4385	1.53161e-48
hsa-miR-377-3p	CRLF1	4.00875e-39	1.61731e-20	5.43479	#NUM!	3.52229e-16	-2.53638	other	-1.7399	3.86138e-08
hsa-miR-377-3p	ROBO1	4.00875e-39	1.61731e-20	5.43479	#NUM!	4.95336e-16	-1.4226	other	-4.16604	5.39631e-33
hsa-miR-377-3p	ADAMTS4	4.00875e-39	1.61731e-20	5.43479	#NUM!	3.12405e-10	-2.15005	other	-2.43109	1.72288e-10
hsa-miR-377-3p	LRP8	4.00875e-39	1.61731e-20	5.43479	#NUM!	2.08702e-09	-1.08606	other	-1.75715	1.37345e-09
hsa-miR-377-3p	ADCYAP1R1	4.00875e-39	1.61731e-20	5.43479	#NUM!	3.76141e-09	-1.85084	other	-2.73641	3.14912e-18
hsa-miR-377-3p	IGSF9	4.00875e-39	1.61731e-20	5.43479	#NUM!	9.26662e-09	-1.87059	other	-1.23589	5.27933e-05
hsa-miR-377-3p	EDIL3	4.00875e-39	1.61731e-20	5.43479	#NUM!	1.33449e-08	-1.15604	other	-6.19525	5.22611e-21
hsa-miR-377-3p	TRERF1	4.00875e-39	1.61731e-20	5.43479	#NUM!	1.25482e-07	-1.60004	transcription factor	-5.4791	3.30202e-58
hsa-miR-377-3p	NEURL1B	4.00875e-39	1.61731e-20	5.43479	#NUM!	2.04752e-07	-2.3558	other	-1.029	0.00187806
hsa-miR-377-3p	ZCCHC14	4.00875e-39	1.61731e-20	5.43479	#NUM!	3.42211e-07	-1.25733	other	-1.32238	4.80631e-06
hsa-miR-377-3p	ETS1	4.00875e-39	1.61731e-20	5.43479	#NUM!	1.00663e-06	-1.0425	transcription factor	-1.23297	0.000102262
hsa-miR-377-3p	NBEA	4.00875e-39	1.61731e-20	5.43479	#NUM!	1.29817e-06	-1.03908	other	-7.12396	2.45136e-22
hsa-miR-377-3p	DUSP6	4.00875e-39	1.61731e-20	5.43479	#NUM!	8.63655e-06	-1.30088	other	-9.09769	6.59114e-67
hsa-miR-377-3p	PARM1	4.00875e-39	1.61731e-20	5.43479	#NUM!	0.000741031	-1.60644	other	-2.80302	2.97433e-18
hsa-miR-377-3p	CADM3	4.00875e-39	1.61731e-20	5.43479	#NUM!	0.0010295	-2.951	other	-4.32897	3.67696e-26
hsa-miR-377-3p	PLEKHA6	4.00875e-39	1.61731e-20	5.43479	#NUM!	0.00215434	-1.73221	other	-3.89363	1.57071e-19
hsa-miR-377-3p	NCAN	4.00875e-39	1.61731e-20	5.43479	#NUM!	0.0113997	-2.04536	other	-1.59255	0.000494229
hsa-miR-30a-5p	SON	5.00038e-09	1.46593e-49	1.37402	5.18496	1.03534e-31	-1.5091	other	-2.5718	6.81043e-18
hsa-miR-30a-5p	PABPC1	5.00038e-09	1.46593e-49	1.37402	5.18496	6.25461e-26	-1.34867	other	-1.04533	0.000219514
hsa-miR-30a-5p	IGF1R	5.00038e-09	1.46593e-49	1.37402	5.18496	1.4525e-21	-1.45105	other	-2.3021	9.17598e-15
hsa-miR-30a-5p	PEG10	5.00038e-09	1.46593e-49	1.37402	5.18496	1.06323e-17	-1.33404	other	-3.02801	3.90067e-25
hsa-miR-30a-5p	STX16	5.00038e-09	1.46593e-49	1.37402	5.18496	6.21302e-15	-1.77698	other	-1.0431	0.000196293
hsa-miR-30a-5p	ATP8A2	5.00038e-09	1.46593e-49	1.37402	5.18496	1.15999e-14	-2.92206	other	-2.85464	2.00358e-15
hsa-miR-30a-5p	SETD5	5.00038e-09	1.46593e-49	1.37402	5.18496	5.09548e-13	-1.46245	epigenetic enzymes	-1.77776	1.90122e-09
hsa-miR-30a-5p	NFAT5	5.00038e-09	1.46593e-49	1.37402	5.18496	7.61268e-13	-1.46095	transcription factor	-3.11261	3.04574e-12
hsa-miR-30a-5p	LRRN1	5.00038e-09	1.46593e-49	1.37402	5.18496	4.67261e-12	-1.06939	other	-9.55584	8.51772e-121
hsa-miR-30a-5p	LRRC8B	5.00038e-09	1.46593e-49	1.37402	5.18496	1.84298e-09	-1.29573	other	-5.2301	2.12959e-49
hsa-miR-30a-5p	FYCO1	5.00038e-09	1.46593e-49	1.37402	5.18496	2.88518e-09	-1.52618	other	-1.12272	0.00021568
hsa-miR-30a-5p	ZNF507	5.00038e-09	1.46593e-49	1.37402	5.18496	3.32739e-08	-1.12592	other	-2.90585	2.40526e-18
hsa-miR-30a-5p	ITGA2	5.00038e-09	1.46593e-49	1.37402	5.18496	6.71735e-08	-2.41604	other	-8.73553	5.00956e-32
hsa-miR-30a-5p	PRRT2	5.00038e-09	1.46593e-49	1.37402	5.18496	4.05802e-06	-3.00679	other	-2.39717	1.00603e-14
hsa-miR-30a-5p	TGFA	5.00038e-09	1.46593e-49	1.37402	5.18496	6.1403e-06	-3.4711	other	-8.70448	1.13427e-43
hsa-miR-30a-5p	BDNF	5.00038e-09	1.46593e-49	1.37402	5.18496	0.000327167	-1.37992	other	-1.13458	0.000412323
hsa-miR-30a-5p	WDFY2	5.00038e-09	1.46593e-49	1.37402	5.18496	0.000746945	-1.15075	other	-1.46823	1.08584e-06
hsa-miR-30a-5p	SLC35G2	5.00038e-09	1.46593e-49	1.37402	5.18496	0.00174238	-1.53376	other	-2.26975	6.95631e-10
hsa-miR-30a-5p	SLFN5	5.00038e-09	1.46593e-49	1.37402	5.18496	0.0415017	-1.22436	other	-4.4958	3.49686e-17
hsa-miR-1260b	DDX3Y	3.82173e-25	3.16367e-33	2.6868	5.11725	8.2336e-206	-7.30613	other	-5.1722	0.000661116
hsa-miR-1260b	SFRP1	3.82173e-25	3.16367e-33	2.6868	5.11725	6.1829e-138	-4.40046	other	-2.79249	5.77878e-22
hsa-miR-1260b	SOGA3	3.82173e-25	3.16367e-33	2.6868	5.11725	3.76548e-27	-4.56443	other	-3.97583	0.00586623
hsa-miR-1260b	UNC13A	3.82173e-25	3.16367e-33	2.6868	5.11725	7.89054e-22	-2.04842	other	-1.24042	2.49175e-05
hsa-miR-1260b	CCDC152	3.82173e-25	3.16367e-33	2.6868	5.11725	2.34e-21	-4.46936	other	-5.00677	0.0133411
hsa-miR-1260b	UGT8	3.82173e-25	3.16367e-33	2.6868	5.11725	7.74847e-15	-2.50095	metabolic gene	-5.76999	1.7882e-40
hsa-miR-1260b	CACNA1A	3.82173e-25	3.16367e-33	2.6868	5.11725	3.64197e-14	-3.38383	other	-3.67652	1.21441e-30
hsa-miR-1260b	ABI2	3.82173e-25	3.16367e-33	2.6868	5.11725	3.4857e-13	-1.22667	other	-2.07125	2.19904e-12
hsa-miR-1260b	APBB2	3.82173e-25	3.16367e-33	2.6868	5.11725	1.06639e-08	-1.16513	other	-3.43888	1.11443e-28
hsa-miR-1260b	ZNF507	3.82173e-25	3.16367e-33	2.6868	5.11725	3.32739e-08	-1.12592	other	-2.90585	2.40526e-18
hsa-miR-1260b	MYO5C	3.82173e-25	3.16367e-33	2.6868	5.11725	1.74791e-06	-1.51371	other	-1.6681	2.28393e-07
hsa-miR-1260b	MDN1	3.82173e-25	3.16367e-33	2.6868	5.11725	1.05548e-05	-1.10108	other	-3.27619	9.44459e-17
hsa-miR-1260b	ORAI2	3.82173e-25	3.16367e-33	2.6868	5.11725	2.40009e-05	-1.25173	other	-3.35403	9.67077e-26
hsa-miR-1260b	ZNF618	3.82173e-25	3.16367e-33	2.6868	5.11725	7.99759e-05	-1.17605	other	-1.75301	3.38932e-09
hsa-miR-1260b	ARHGEF26	3.82173e-25	3.16367e-33	2.6868	5.11725	0.000276783	-1.42116	other	-2.81444	3.07184e-18
hsa-miR-1260b	RNF150	3.82173e-25	3.16367e-33	2.6868	5.11725	0.000508163	-2.1131	other	-1.96525	1.16962e-09
hsa-miR-1260b	WDFY2	3.82173e-25	3.16367e-33	2.6868	5.11725	0.000746945	-1.15075	other	-1.46823	1.08584e-06
hsa-miR-1260b	ENPP5	3.82173e-25	3.16367e-33	2.6868	5.11725	0.00208555	-1.47673	other	-5.21817	1.72082e-36
hsa-miR-520d-5p	TMEM178B	8.09482e-53	0.000122938	3.98906	1.26239	7.25567e-27	-3.01829	other	-4.28822	3.80063e-37
hsa-miR-520d-5p	EPHA1	8.09482e-53	0.000122938	3.98906	1.26239	1.02863e-24	-1.77717	other	-1.6504	3.73826e-08
hsa-miR-520d-5p	ROBO1	8.09482e-53	0.000122938	3.98906	1.26239	4.95336e-16	-1.4226	other	-4.16604	5.39631e-33
hsa-miR-520d-5p	BPTF	8.09482e-53	0.000122938	3.98906	1.26239	2.67117e-14	-1.559	other	-2.58994	1.4447e-12
hsa-miR-520d-5p	ITGA3	8.09482e-53	0.000122938	3.98906	1.26239	3.57454e-09	-1.48227	other	-3.45181	1.29571e-28
hsa-miR-520d-5p	ZNF507	8.09482e-53	0.000122938	3.98906	1.26239	3.32739e-08	-1.12592	other	-2.90585	2.40526e-18
hsa-miR-520d-5p	ZCCHC14	8.09482e-53	0.000122938	3.98906	1.26239	3.42211e-07	-1.25733	other	-1.32238	4.80631e-06
hsa-miR-520d-5p	ZFC3H1	8.09482e-53	0.000122938	3.98906	1.26239	0.000124362	-1.21385	other	-2.60801	1.81905e-14
hsa-miR-520d-5p	ZIC5	8.09482e-53	0.000122938	3.98906	1.26239	0.00020216	-1.20026	transcription factor	-8.19164	2.31955e-96
hsa-miR-1303	SOAT1	3.46807e-37	3.2844e-20	-3.74973	-3.67296	2.69842e-29	3.43882	metabolic gene	1.0771	0.00787831
hsa-miR-1303	PHKA1	3.46807e-37	3.2844e-20	-3.74973	-3.67296	7.10693e-27	2.5278	other	3.38512	2.92775e-17
hsa-miR-1303	BACE2	3.46807e-37	3.2844e-20	-3.74973	-3.67296	1.92252e-10	2.34015	other	1.11894	0.00625553
hsa-miR-1303	SDHD	3.46807e-37	3.2844e-20	-3.74973	-3.67296	2.4998e-09	1.01024	metabolic gene	1.04805	0.000817512
hsa-miR-1303	NTMT1	3.46807e-37	3.2844e-20	-3.74973	-3.67296	9.22202e-09	1.31101	epigenetic enzymes	2.23173	2.47148e-09
hsa-miR-1303	PPIC	3.46807e-37	3.2844e-20	-3.74973	-3.67296	1.29974e-06	1.70287	other	1.80296	6.05535e-09
hsa-miR-1303	RNF19B	3.46807e-37	3.2844e-20	-3.74973	-3.67296	0.000111068	1.2408	other	2.7623	4.21379e-14
hsa-miR-1303	PLIN3	3.46807e-37	3.2844e-20	-3.74973	-3.67296	0.000146005	1.0137	other	2.57362	4.61159e-16
hsa-miR-1303	HOXA10	3.46807e-37	3.2844e-20	-3.74973	-3.67296	0.00254392	#NUM!	transcription factor	6.82634	0.000206066
hsa-miR-106a-5p	CPT1A	2.47793e-10	2.84064e-46	-1.50096	-5.0129	1.7608e-26	2.55912	metabolic gene	2.23557	4.32653e-12
hsa-miR-106a-5p	DEGS1	2.47793e-10	2.84064e-46	-1.50096	-5.0129	1.19256e-23	2.00126	metabolic gene	1.87258	1.71619e-09
hsa-miR-106a-5p	UBC	2.47793e-10	2.84064e-46	-1.50096	-5.0129	1.70357e-18	1.18635	other	1.07407	0.00041963
hsa-miR-106a-5p	NRBP1	2.47793e-10	2.84064e-46	-1.50096	-5.0129	4.28604e-17	1.38709	other	2.04835	4.40015e-11
hsa-miR-106a-5p	PVR	2.47793e-10	2.84064e-46	-1.50096	-5.0129	6.46117e-12	1.43762	other	3.48348	9.55207e-26
hsa-miR-106a-5p	F3	2.47793e-10	2.84064e-46	-1.50096	-5.0129	2.30097e-11	1.82051	other	2.25321	7.10129e-08
hsa-miR-106a-5p	DCTN5	2.47793e-10	2.84064e-46	-1.50096	-5.0129	6.027e-11	1.07226	other	2.20692	2.63369e-12
hsa-miR-106a-5p	F2RL1	2.47793e-10	2.84064e-46	-1.50096	-5.0129	4.6141e-09	1.08662	other	1.66281	2.0785e-06
hsa-miR-106a-5p	ATP6V0E1	2.47793e-10	2.84064e-46	-1.50096	-5.0129	6.67497e-09	1.35646	metabolic gene	2.71747	1.30119e-15
hsa-miR-106a-5p	SLC35F6	2.47793e-10	2.84064e-46	-1.50096	-5.0129	1.2769e-08	1.47174	other	4.65941	3.46297e-20
hsa-miR-106a-5p	EIF2B2	2.47793e-10	2.84064e-46	-1.50096	-5.0129	2.70837e-06	1.23621	other	1.03803	0.000698581
hsa-miR-106a-5p	MED18	2.47793e-10	2.84064e-46	-1.50096	-5.0129	7.27485e-06	1.38126	other	1.66748	6.87541e-08
hsa-miR-106a-5p	TMEM9B	2.47793e-10	2.84064e-46	-1.50096	-5.0129	2.86496e-05	1.3258	other	1.92227	1.26554e-09
hsa-miR-106a-5p	RNF19B	2.47793e-10	2.84064e-46	-1.50096	-5.0129	0.000111068	1.2408	other	2.7623	4.21379e-14
hsa-miR-106a-5p	SIK1	2.47793e-10	2.84064e-46	-1.50096	-5.0129	0.00315402	1.06647	other	3.98824	3.28587e-31
hsa-miR-106a-5p	CDX2	2.47793e-10	2.84064e-46	-1.50096	-5.0129	0.00616156	2.85055	transcription factor	3.47529	0.00157376
hsa-miR-106a-5p	HIST1H2BJ	2.47793e-10	2.84064e-46	-1.50096	-5.0129	0.00687293	1.06299	other	1.66271	0.00739736
hsa-miR-653-3p	RBM3	0.0409513	2.92841e-54	-1.55605	-7.28219	3.77889e-64	2.49724	other	2.14515	8.32868e-12
hsa-miR-653-3p	UBB	0.0409513	2.92841e-54	-1.55605	-7.28219	1.78821e-11	1.34041	other	1.46179	2.04918e-06
hsa-miR-497-5p	PHKA1	0.00406583	3.45726e-53	-1.16514	-6.08821	7.10693e-27	2.5278	other	3.38512	2.92775e-17
hsa-miR-497-5p	YWHAH	0.00406583	3.45726e-53	-1.16514	-6.08821	2.52669e-16	1.21233	epigenetic enzymes	1.10081	0.000291659
hsa-miR-497-5p	TAF13	0.00406583	3.45726e-53	-1.16514	-6.08821	2.08325e-12	1.72767	other	2.9482	4.24326e-15
hsa-miR-497-5p	SRPRB	0.00406583	3.45726e-53	-1.16514	-6.08821	5.43598e-11	1.2251	other	1.27039	3.31339e-05
hsa-miR-497-5p	DCTN5	0.00406583	3.45726e-53	-1.16514	-6.08821	6.027e-11	1.07226	other	2.20692	2.63369e-12
hsa-miR-497-5p	ZNF622	0.00406583	3.45726e-53	-1.16514	-6.08821	3.50157e-08	1.146	other	1.3471	1.82822e-05
hsa-miR-497-5p	GPR27	0.00406583	3.45726e-53	-1.16514	-6.08821	3.01575e-07	1.51263	other	1.28096	3.23986e-05
hsa-miR-497-5p	EIF2B2	0.00406583	3.45726e-53	-1.16514	-6.08821	2.70837e-06	1.23621	other	1.03803	0.000698581
hsa-miR-497-5p	CCNE1	0.00406583	3.45726e-53	-1.16514	-6.08821	8.60853e-06	1.03583	other	2.61564	3.74406e-16
hsa-miR-497-5p	FAM103A1	0.00406583	3.45726e-53	-1.16514	-6.08821	2.06277e-05	1.35827	other	1.73407	3.74273e-08
hsa-miR-497-5p	TWIST1	0.00406583	3.45726e-53	-1.16514	-6.08821	0.000851459	5.05214	transcription factor	4.16566	2.27417e-30
hsa-miR-497-5p	HOXA10	0.00406583	3.45726e-53	-1.16514	-6.08821	0.00254392	#NUM!	transcription factor	6.82634	0.000206066
hsa-miR-497-5p	SIK1	0.00406583	3.45726e-53	-1.16514	-6.08821	0.00315402	1.06647	other	3.98824	3.28587e-31
hsa-miR-497-5p	GPRC5A	0.00406583	3.45726e-53	-1.16514	-6.08821	0.00325654	2.91006	other	4.64715	3.59321e-06
hsa-miR-369-3p	INO80D	6.61207e-23	3.27202e-32	5.37331	6.60238	1.2446e-28	-1.82439	other	-2.47764	1.02033e-09
hsa-miR-369-3p	ACVR2B	6.61207e-23	3.27202e-32	5.37331	6.60238	1.65248e-18	-1.2538	other	-2.58367	7.55995e-18
hsa-miR-369-3p	STX16	6.61207e-23	3.27202e-32	5.37331	6.60238	6.21302e-15	-1.77698	other	-1.0431	0.000196293
hsa-miR-369-3p	NIPBL	6.61207e-23	3.27202e-32	5.37331	6.60238	1.00999e-11	-1.16704	other	-2.12093	3.2585e-07
hsa-miR-369-3p	CXCL5	6.61207e-23	3.27202e-32	5.37331	6.60238	6.22404e-09	-3.84014	other	-8.48402	0.000187864
hsa-miR-369-3p	SIK3	6.61207e-23	3.27202e-32	5.37331	6.60238	2.0313e-06	-1.21947	other	-1.08253	0.000293011
hsa-miR-369-3p	SLC25A27	6.61207e-23	3.27202e-32	5.37331	6.60238	0.000478986	-3.02941	metabolic gene	-5.78399	7.05196e-27
hsa-miR-369-3p	HHIP	6.61207e-23	3.27202e-32	5.37331	6.60238	0.00542035	-2.35091	other	-5.20142	1.09628e-06
hsa-miR-369-3p	LUZP2	6.61207e-23	3.27202e-32	5.37331	6.60238	0.0449303	-4.17761	other	-2.71941	0.0143951
hsa-miR-495-3p	PHLPP1	2.49187e-34	1.09837e-19	4.68264	7.47046	7.51695e-13	-1.37235	other	-1.384	2.34539e-06
hsa-miR-495-3p	ZBTB37	2.49187e-34	1.09837e-19	4.68264	7.47046	1.25383e-12	-1.37713	other	-2.11795	1.25259e-07
hsa-miR-495-3p	QSER1	2.49187e-34	1.09837e-19	4.68264	7.47046	1.86266e-10	-1.15048	other	-4.36654	7.1778e-40
hsa-miR-495-3p	CXCL5	2.49187e-34	1.09837e-19	4.68264	7.47046	6.22404e-09	-3.84014	other	-8.48402	0.000187864
hsa-miR-495-3p	PRRT2	2.49187e-34	1.09837e-19	4.68264	7.47046	4.05802e-06	-3.00679	other	-2.39717	1.00603e-14
hsa-miR-495-3p	TGFBR2	2.49187e-34	1.09837e-19	4.68264	7.47046	3.22733e-05	-1.52915	other	-2.86786	2.54104e-18
hsa-miR-495-3p	ZBTB8B	2.49187e-34	1.09837e-19	4.68264	7.47046	6.74338e-05	-1.46754	other	-3.35019	3.84811e-23
hsa-miR-495-3p	HMBOX1	2.49187e-34	1.09837e-19	4.68264	7.47046	7.04872e-05	-1.23764	transcription factor	-2.06716	5.66553e-10
hsa-miR-495-3p	KIAA1549L	2.49187e-34	1.09837e-19	4.68264	7.47046	0.00323305	-2.22583	other	-3.83949	2.62273e-29
hsa-miR-656-3p	SEMA3F	3.6783e-30	4.27863e-23	3.96594	#NUM!	7.93951e-28	-3.2255	other	-1.30193	1.62521e-05
hsa-miR-656-3p	TMEM178B	3.6783e-30	4.27863e-23	3.96594	#NUM!	7.25567e-27	-3.01829	other	-4.28822	3.80063e-37
hsa-miR-656-3p	EPHA1	3.6783e-30	4.27863e-23	3.96594	#NUM!	1.02863e-24	-1.77717	other	-1.6504	3.73826e-08
hsa-miR-656-3p	CXCL5	3.6783e-30	4.27863e-23	3.96594	#NUM!	6.22404e-09	-3.84014	other	-8.48402	0.000187864
hsa-miR-656-3p	SIK3	3.6783e-30	4.27863e-23	3.96594	#NUM!	2.0313e-06	-1.21947	other	-1.08253	0.000293011
hsa-miR-656-3p	HHIP	3.6783e-30	4.27863e-23	3.96594	#NUM!	0.00542035	-2.35091	other	-5.20142	1.09628e-06
hsa-miR-128-1-5p	SEMA6B	4.10959e-16	2.15279e-36	2.14607	#NUM!	2.13133e-14	-1.83466	other	-1.88326	1.56465e-10
hsa-miR-128-1-5p	DNMBP	4.10959e-16	2.15279e-36	2.14607	#NUM!	2.89784e-06	-1.17157	other	-1.31878	1.16691e-05
hsa-miR-128-1-5p	GRAMD1B	4.10959e-16	2.15279e-36	2.14607	#NUM!	9.54533e-06	-1.44169	other	-6.39248	4.44993e-66
hsa-miR-128-1-5p	TOR4A	4.10959e-16	2.15279e-36	2.14607	#NUM!	0.00115687	-1.67657	other	-2.3528	8.0867e-08
hsa-miR-181a-2-3p	MKL2	2.21167e-18	1.29332e-33	2.28184	5.5752	3.31004e-08	-1.5323	other	-2.49674	6.14839e-15
hsa-miR-181a-2-3p	MYLK	2.21167e-18	1.29332e-33	2.28184	5.5752	5.24957e-08	-1.52617	other	-4.33012	3.04256e-38
hsa-miR-181a-2-3p	GRAMD1B	2.21167e-18	1.29332e-33	2.28184	5.5752	9.54533e-06	-1.44169	other	-6.39248	4.44993e-66
hsa-miR-181a-2-3p	CAMK4	2.21167e-18	1.29332e-33	2.28184	5.5752	9.96374e-06	-2.52609	other	-4.4876	1.05711e-21
hsa-miR-181a-2-3p	PRRG4	2.21167e-18	1.29332e-33	2.28184	5.5752	0.0300478	-2.49998	other	-1.78336	0.000349456
hsa-miR-126-5p	IL6R	9.14906e-26	6.77363e-26	-2.5086	-3.52297	3.60804e-12	2.6269	other	4.84098	6.3868e-42
hsa-miR-126-5p	C8orf33	9.14906e-26	6.77363e-26	-2.5086	-3.52297	3.56481e-09	1.24623	other	1.62436	1.82197e-07
hsa-miR-598-3p	SLC7A5	5.97998e-23	2.19267e-28	-2.94799	-4.24178	7.15464e-20	1.25184	metabolic gene	2.57388	1.0717e-14
hsa-miR-598-3p	YWHAH	5.97998e-23	2.19267e-28	-2.94799	-4.24178	2.52669e-16	1.21233	epigenetic enzymes	1.10081	0.000291659
hsa-miR-218-5p	ODC1	3.94742e-06	6.69518e-45	-1.24489	-5.05462	3.3134e-105	3.14494	metabolic gene	1.22209	6.80093e-05
hsa-miR-218-5p	ANXA2	3.94742e-06	6.69518e-45	-1.24489	-5.05462	1.79544e-87	2.9899	other	1.48721	2.68164e-05
hsa-miR-218-5p	CHCHD2	3.94742e-06	6.69518e-45	-1.24489	-5.05462	8.82811e-33	2.54576	other	2.77589	1.31229e-17
hsa-miR-218-5p	RHOB	3.94742e-06	6.69518e-45	-1.24489	-5.05462	1.00649e-25	4.00163	other	3.23542	2.69188e-11
hsa-miR-218-5p	EBP	3.94742e-06	6.69518e-45	-1.24489	-5.05462	3.29799e-17	1.40239	metabolic gene	2.42307	3.38417e-05
hsa-miR-218-5p	GHITM	3.94742e-06	6.69518e-45	-1.24489	-5.05462	6.85072e-16	1.22878	other	2.1065	2.48346e-11
hsa-miR-218-5p	LANCL2	3.94742e-06	6.69518e-45	-1.24489	-5.05462	7.80575e-12	1.67072	other	1.18258	0.000214276
hsa-miR-218-5p	TNRC18	3.94742e-06	6.69518e-45	-1.24489	-5.05462	1.61365e-11	1.60581	epigenetic enzymes	3.84783	9.86767e-30
hsa-miR-218-5p	CTSB	3.94742e-06	6.69518e-45	-1.24489	-5.05462	6.11667e-11	1.47011	other	3.17547	2.40989e-17
hsa-miR-218-5p	EMC7	3.94742e-06	6.69518e-45	-1.24489	-5.05462	5.90604e-09	1.73212	other	1.38117	9.56818e-06
hsa-miR-218-5p	ATP6V0E1	3.94742e-06	6.69518e-45	-1.24489	-5.05462	6.67497e-09	1.35646	metabolic gene	2.71747	1.30119e-15
hsa-miR-218-5p	AAAS	3.94742e-06	6.69518e-45	-1.24489	-5.05462	6.21655e-06	1.09803	other	1.57335	2.17861e-07
hsa-miR-218-5p	TFIP11	3.94742e-06	6.69518e-45	-1.24489	-5.05462	6.70384e-06	1.01061	other	1.36499	1.21e-05
hsa-miR-218-5p	ATP6AP1	3.94742e-06	6.69518e-45	-1.24489	-5.05462	9.80489e-06	1.32947	other	2.88785	3.70268e-12
hsa-miR-218-5p	MRPS18A	3.94742e-06	6.69518e-45	-1.24489	-5.05462	4.00407e-05	1.39938	other	1.87852	2.66542e-09
hsa-miR-218-5p	PXDC1	3.94742e-06	6.69518e-45	-1.24489	-5.05462	5.33541e-05	3.23099	other	5.17527	1.07472e-07
hsa-miR-218-5p	BRF2	3.94742e-06	6.69518e-45	-1.24489	-5.05462	0.000734086	1.26044	other	1.74736	2.15728e-08
hsa-miR-218-5p	H2AFX	3.94742e-06	6.69518e-45	-1.24489	-5.05462	0.00113535	1.41643	other	1.15576	0.000239403
hsa-miR-218-5p	WDR1	3.94742e-06	6.69518e-45	-1.24489	-5.05462	0.00457919	1.21645	other	1.37815	5.4203e-06
hsa-miR-218-5p	SNAPIN	3.94742e-06	6.69518e-45	-1.24489	-5.05462	0.00605944	1.00796	other	1.29571	3.37661e-05
hsa-miR-218-5p	HOXB3	3.94742e-06	6.69518e-45	-1.24489	-5.05462	0.0205974	2.98468	transcription factor	5.48016	7.13553e-43
hsa-miR-376b-3p	BEND4	4.98792e-43	6.64098e-08	5.99655	2.40313	1.97773e-70	-2.95088	other	-2.61326	7.00193e-17
hsa-miR-376b-3p	B3GALT5	4.98792e-43	6.64098e-08	5.99655	2.40313	5.65586e-58	-2.887	metabolic gene	-4.15455	3.99111e-35
hsa-miR-376b-3p	RIMS2	4.98792e-43	6.64098e-08	5.99655	2.40313	2.95893e-09	-1.61774	other	-5.49704	6.17747e-38
hsa-miR-376b-3p	WDR17	4.98792e-43	6.64098e-08	5.99655	2.40313	6.14476e-07	-3.95451	other	-4.84954	1.73944e-10
hsa-miR-376b-3p	MYSM1	4.98792e-43	6.64098e-08	5.99655	2.40313	0.00120605	-1.20865	other	-1.35898	6.22067e-05
hsa-miR-376b-3p	SLC35G2	4.98792e-43	6.64098e-08	5.99655	2.40313	0.00174238	-1.53376	other	-2.26975	6.95631e-10
hsa-miR-376b-3p	SHC3	4.98792e-43	6.64098e-08	5.99655	2.40313	0.0409987	-1.36796	other	-5.15089	3.09742e-19
hsa-miR-520d-3p	ELAVL2	1.38222e-16	3.01062e-34	3.19711	4.49998	8.8449e-39	-5.01656	other	-7.63201	1.15922e-49
hsa-miR-520d-3p	SON	1.38222e-16	3.01062e-34	3.19711	4.49998	1.03534e-31	-1.5091	other	-2.5718	6.81043e-18
hsa-miR-520d-3p	INO80D	1.38222e-16	3.01062e-34	3.19711	4.49998	1.2446e-28	-1.82439	other	-2.47764	1.02033e-09
hsa-miR-520d-3p	PTGIS	1.38222e-16	3.01062e-34	3.19711	4.49998	1.22261e-24	-3.21446	metabolic gene	-4.97314	4.03581e-51
hsa-miR-520d-3p	CBX5	1.38222e-16	3.01062e-34	3.19711	4.49998	6.78785e-22	-1.38814	other	-4.98075	6.92162e-54
hsa-miR-520d-3p	IGF1R	1.38222e-16	3.01062e-34	3.19711	4.49998	1.4525e-21	-1.45105	other	-2.3021	9.17598e-15
hsa-miR-520d-3p	GALNT3	1.38222e-16	3.01062e-34	3.19711	4.49998	6.35004e-16	-2.67121	metabolic gene	-1.85029	0.00701014
hsa-miR-520d-3p	TNRC6B	1.38222e-16	3.01062e-34	3.19711	4.49998	6.78283e-14	-1.17988	other	-2.63454	4.03787e-18
hsa-miR-520d-3p	ABI2	1.38222e-16	3.01062e-34	3.19711	4.49998	3.4857e-13	-1.22667	other	-2.07125	2.19904e-12
hsa-miR-520d-3p	TTC9	1.38222e-16	3.01062e-34	3.19711	4.49998	1.96904e-11	-2.14203	other	-2.25983	1.71196e-14
hsa-miR-520d-3p	TNKS2	1.38222e-16	3.01062e-34	3.19711	4.49998	3.10559e-11	-1.06197	epigenetic enzymes	-3.85868	5.0004e-33
hsa-miR-520d-3p	CCDC6	1.38222e-16	3.01062e-34	3.19711	4.49998	1.15083e-10	-1.10225	other	-2.82294	4.29405e-21
hsa-miR-520d-3p	ITGA2	1.38222e-16	3.01062e-34	3.19711	4.49998	6.71735e-08	-2.41604	other	-8.73553	5.00956e-32
hsa-miR-520d-3p	FBXL7	1.38222e-16	3.01062e-34	3.19711	4.49998	7.16254e-08	-2.28012	other	-2.84024	1.00159e-19
hsa-miR-520d-3p	CADM2	1.38222e-16	3.01062e-34	3.19711	4.49998	7.92628e-06	-4.40955	other	-4.32383	5.15564e-22
hsa-miR-520d-3p	ORAI2	1.38222e-16	3.01062e-34	3.19711	4.49998	2.40009e-05	-1.25173	other	-3.35403	9.67077e-26
hsa-miR-520d-3p	HMBOX1	1.38222e-16	3.01062e-34	3.19711	4.49998	7.04872e-05	-1.23764	transcription factor	-2.06716	5.66553e-10
hsa-miR-520d-3p	FAM102B	1.38222e-16	3.01062e-34	3.19711	4.49998	8.51293e-05	-1.00407	other	-1.0868	0.000965145
hsa-miR-520d-3p	HS3ST1	1.38222e-16	3.01062e-34	3.19711	4.49998	0.000157274	-2.40793	metabolic gene	-3.26878	0.000141212
hsa-miR-520d-3p	SLC22A23	1.38222e-16	3.01062e-34	3.19711	4.49998	0.000310365	-1.00817	other	-2.0792	8.75273e-12
hsa-miR-520d-3p	MFSD2A	1.38222e-16	3.01062e-34	3.19711	4.49998	0.0121608	-1.16796	other	-1.02053	0.00166551
hsa-miR-520d-3p	PRRG4	1.38222e-16	3.01062e-34	3.19711	4.49998	0.0300478	-2.49998	other	-1.78336	0.000349456
hsa-miR-520d-3p	SATB2	1.38222e-16	3.01062e-34	3.19711	4.49998	0.0412116	-1.21534	transcription factor	-2.69751	5.86792e-07
hsa-miR-3178	PTGIS	3.01714e-32	3.68547e-18	6.50962	#NUM!	1.22261e-24	-3.21446	metabolic gene	-4.97314	4.03581e-51
hsa-miR-3178	MDM4	3.01714e-32	3.68547e-18	6.50962	#NUM!	4.9613e-15	-1.3394	other	-1.89432	9.039e-11
hsa-miR-3178	VAV3	3.01714e-32	3.68547e-18	6.50962	#NUM!	4.19003e-09	-2.99183	other	-7.27891	1.48339e-33
hsa-miR-3178	ORAI2	3.01714e-32	3.68547e-18	6.50962	#NUM!	2.40009e-05	-1.25173	other	-3.35403	9.67077e-26
hsa-miR-3178	ZBTB8B	3.01714e-32	3.68547e-18	6.50962	#NUM!	6.74338e-05	-1.46754	other	-3.35019	3.84811e-23
hsa-miR-302a-3p	CPT1A	1.08979e-10	8.14632e-39	-1.50112	-4.45674	1.7608e-26	2.55912	metabolic gene	2.23557	4.32653e-12
hsa-miR-302a-3p	DEGS1	1.08979e-10	8.14632e-39	-1.50112	-4.45674	1.19256e-23	2.00126	metabolic gene	1.87258	1.71619e-09
hsa-miR-302a-3p	DAD1	1.08979e-10	8.14632e-39	-1.50112	-4.45674	1.18568e-11	1.23017	other	1.46713	1.0424e-06
hsa-miR-302a-3p	DCTN5	1.08979e-10	8.14632e-39	-1.50112	-4.45674	6.027e-11	1.07226	other	2.20692	2.63369e-12
hsa-miR-302a-3p	COX6C	1.08979e-10	8.14632e-39	-1.50112	-4.45674	4.87945e-10	1.05633	metabolic gene	2.10378	2.7323e-11
hsa-miR-302a-3p	F2RL1	1.08979e-10	8.14632e-39	-1.50112	-4.45674	4.6141e-09	1.08662	other	1.66281	2.0785e-06
hsa-miR-302a-3p	SLC35F6	1.08979e-10	8.14632e-39	-1.50112	-4.45674	1.2769e-08	1.47174	other	4.65941	3.46297e-20
hsa-miR-302a-3p	APEX2	1.08979e-10	8.14632e-39	-1.50112	-4.45674	1.51345e-07	1.26993	other	2.04194	0.00111615
hsa-miR-302a-3p	EIF2B2	1.08979e-10	8.14632e-39	-1.50112	-4.45674	2.70837e-06	1.23621	other	1.03803	0.000698581
hsa-miR-302a-3p	MED18	1.08979e-10	8.14632e-39	-1.50112	-4.45674	7.27485e-06	1.38126	other	1.66748	6.87541e-08
hsa-miR-302a-3p	RNF19B	1.08979e-10	8.14632e-39	-1.50112	-4.45674	0.000111068	1.2408	other	2.7623	4.21379e-14
hsa-miR-302a-3p	LEFTY2	1.08979e-10	8.14632e-39	-1.50112	-4.45674	0.000340316	3.5696	other	1.06237	0.0102043
hsa-miR-302a-3p	SIK1	1.08979e-10	8.14632e-39	-1.50112	-4.45674	0.00315402	1.06647	other	3.98824	3.28587e-31
hsa-miR-302a-3p	HIST1H2BJ	1.08979e-10	8.14632e-39	-1.50112	-4.45674	0.00687293	1.06299	other	1.66271	0.00739736
hsa-miR-302a-3p	HOXB3	1.08979e-10	8.14632e-39	-1.50112	-4.45674	0.0205974	2.98468	transcription factor	5.48016	7.13553e-43
hsa-miR-150-5p	RBM3	2.3796e-35	6.59763e-14	-7.2547	-6.2815	3.77889e-64	2.49724	other	2.14515	8.32868e-12
hsa-miR-150-5p	CPT1A	2.3796e-35	6.59763e-14	-7.2547	-6.2815	1.7608e-26	2.55912	metabolic gene	2.23557	4.32653e-12
hsa-miR-150-5p	DEGS1	2.3796e-35	6.59763e-14	-7.2547	-6.2815	1.19256e-23	2.00126	metabolic gene	1.87258	1.71619e-09
hsa-miR-150-5p	MCTS1	2.3796e-35	6.59763e-14	-7.2547	-6.2815	2.98226e-22	2.24948	other	1.52454	2.93052e-05
hsa-miR-150-5p	ZNF257	2.3796e-35	6.59763e-14	-7.2547	-6.2815	9.96256e-19	#NUM!	other	#NUM!	1.94646e-36
hsa-miR-150-5p	WDR77	2.3796e-35	6.59763e-14	-7.2547	-6.2815	7.82587e-17	1.48087	other	1.37774	0.000754542
hsa-miR-150-5p	DCTN5	2.3796e-35	6.59763e-14	-7.2547	-6.2815	6.027e-11	1.07226	other	2.20692	2.63369e-12
hsa-miR-150-5p	F2RL1	2.3796e-35	6.59763e-14	-7.2547	-6.2815	4.6141e-09	1.08662	other	1.66281	2.0785e-06
hsa-miR-150-5p	EMC7	2.3796e-35	6.59763e-14	-7.2547	-6.2815	5.90604e-09	1.73212	other	1.38117	9.56818e-06
hsa-miR-150-5p	SLC35F6	2.3796e-35	6.59763e-14	-7.2547	-6.2815	1.2769e-08	1.47174	other	4.65941	3.46297e-20
hsa-miR-150-5p	APEX2	2.3796e-35	6.59763e-14	-7.2547	-6.2815	1.51345e-07	1.26993	other	2.04194	0.00111615
hsa-miR-150-5p	ELK1	2.3796e-35	6.59763e-14	-7.2547	-6.2815	1.93614e-07	1.19692	transcription factor	2.23734	7.09899e-07
hsa-miR-150-5p	EIF2B2	2.3796e-35	6.59763e-14	-7.2547	-6.2815	2.70837e-06	1.23621	other	1.03803	0.000698581
hsa-miR-150-5p	RNF19B	2.3796e-35	6.59763e-14	-7.2547	-6.2815	0.000111068	1.2408	other	2.7623	4.21379e-14
hsa-miR-150-5p	CTNS	2.3796e-35	6.59763e-14	-7.2547	-6.2815	0.00048499	1.15405	other	2.1301	5.23019e-09
hsa-miR-150-5p	JDP2	2.3796e-35	6.59763e-14	-7.2547	-6.2815	0.000860497	1.17796	transcription factor	3.1801	6.79107e-21
hsa-miR-150-5p	MTSS1L	2.3796e-35	6.59763e-14	-7.2547	-6.2815	0.00162839	1.34642	other	1.90329	1.5463e-09
hsa-miR-150-5p	FKBP9	2.3796e-35	6.59763e-14	-7.2547	-6.2815	0.00666813	1.10071	other	1.14802	0.000217169
hsa-miR-150-5p	TRPV2	2.3796e-35	6.59763e-14	-7.2547	-6.2815	0.00677498	1.53668	other	2.79574	0.00313184
hsa-miR-150-5p	HIST1H2BJ	2.3796e-35	6.59763e-14	-7.2547	-6.2815	0.00687293	1.06299	other	1.66271	0.00739736
hsa-miR-150-5p	PROSER2	2.3796e-35	6.59763e-14	-7.2547	-6.2815	0.0198193	1.02699	other	1.5266	8.5177e-07
hsa-miR-150-5p	SLC43A2	2.3796e-35	6.59763e-14	-7.2547	-6.2815	0.0258476	1.52077	metabolic gene	1.85305	2.54464e-09
hsa-miR-512-3p	PTGIS	1.37593e-16	5.1523e-31	2.06632	5.82744	1.22261e-24	-3.21446	metabolic gene	-4.97314	4.03581e-51
hsa-miR-512-3p	CBX5	1.37593e-16	5.1523e-31	2.06632	5.82744	6.78785e-22	-1.38814	other	-4.98075	6.92162e-54
hsa-miR-512-3p	GALNT3	1.37593e-16	5.1523e-31	2.06632	5.82744	6.35004e-16	-2.67121	metabolic gene	-1.85029	0.00701014
hsa-miR-512-3p	TNRC6B	1.37593e-16	5.1523e-31	2.06632	5.82744	6.78283e-14	-1.17988	other	-2.63454	4.03787e-18
hsa-miR-512-3p	ABI2	1.37593e-16	5.1523e-31	2.06632	5.82744	3.4857e-13	-1.22667	other	-2.07125	2.19904e-12
hsa-miR-512-3p	TNKS2	1.37593e-16	5.1523e-31	2.06632	5.82744	3.10559e-11	-1.06197	epigenetic enzymes	-3.85868	5.0004e-33
hsa-miR-512-3p	CCDC6	1.37593e-16	5.1523e-31	2.06632	5.82744	1.15083e-10	-1.10225	other	-2.82294	4.29405e-21
hsa-miR-512-3p	CADM2	1.37593e-16	5.1523e-31	2.06632	5.82744	7.92628e-06	-4.40955	other	-4.32383	5.15564e-22
hsa-miR-512-3p	ORAI2	1.37593e-16	5.1523e-31	2.06632	5.82744	2.40009e-05	-1.25173	other	-3.35403	9.67077e-26
hsa-miR-512-3p	HS3ST1	1.37593e-16	5.1523e-31	2.06632	5.82744	0.000157274	-2.40793	metabolic gene	-3.26878	0.000141212
hsa-miR-512-3p	SLC8A1	1.37593e-16	5.1523e-31	2.06632	5.82744	0.00118341	-2.57348	metabolic gene	-8.33253	1.6222e-22
hsa-miR-512-3p	MFSD2A	1.37593e-16	5.1523e-31	2.06632	5.82744	0.0121608	-1.16796	other	-1.02053	0.00166551
hsa-miR-376c-3p	IGF1R	8.11966e-41	2.26555e-06	4.30092	1.89036	1.4525e-21	-1.45105	other	-2.3021	9.17598e-15
hsa-miR-376c-3p	TGFA	8.11966e-41	2.26555e-06	4.30092	1.89036	6.1403e-06	-3.4711	other	-8.70448	1.13427e-43
hsa-miR-376c-3p	VLDLR	8.11966e-41	2.26555e-06	4.30092	1.89036	8.48724e-06	-1.1199	other	-4.50031	1.43956e-10
hsa-miR-376c-3p	CLDN1	8.11966e-41	2.26555e-06	4.30092	1.89036	0.000169237	-3.02714	other	-5.577	1.22618e-09
hsa-miR-376c-3p	ENPP5	8.11966e-41	2.26555e-06	4.30092	1.89036	0.00208555	-1.47673	other	-5.21817	1.72082e-36
hsa-miR-376c-3p	PRKCH	8.11966e-41	2.26555e-06	4.30092	1.89036	0.0169389	-1.89096	other	-2.28942	9.60659e-09
hsa-miR-522-3p	IGF1R	2.98683e-15	1.15792e-31	1.92119	4.32858	1.4525e-21	-1.45105	other	-2.3021	9.17598e-15
hsa-miR-522-3p	QSER1	2.98683e-15	1.15792e-31	1.92119	4.32858	1.86266e-10	-1.15048	other	-4.36654	7.1778e-40
hsa-miR-517c-3p	THAP2	1.45412e-32	5.89643e-14	3.33954	2.95007	0.0275785	-1.29658	other	-1.64969	1.33487e-06
hsa-miR-329-5p	P2RY1	2.96906e-29	1.28852e-16	6.17475	#NUM!	1.12212e-45	-2.98127	other	-4.86695	2.7415e-16
hsa-miR-329-5p	ACVR2B	2.96906e-29	1.28852e-16	6.17475	#NUM!	1.65248e-18	-1.2538	other	-2.58367	7.55995e-18
hsa-miR-329-5p	TNRC6B	2.96906e-29	1.28852e-16	6.17475	#NUM!	6.78283e-14	-1.17988	other	-2.63454	4.03787e-18
hsa-miR-329-5p	CAMK4	2.96906e-29	1.28852e-16	6.17475	#NUM!	9.96374e-06	-2.52609	other	-4.4876	1.05711e-21
hsa-miR-329-5p	FAM227A	2.96906e-29	1.28852e-16	6.17475	#NUM!	0.000231463	-2.01472	other	-3.55636	3.33703e-22
hsa-miR-329-5p	ARHGEF26	2.96906e-29	1.28852e-16	6.17475	#NUM!	0.000276783	-1.42116	other	-2.81444	3.07184e-18
hsa-miR-329-5p	PLD5	2.96906e-29	1.28852e-16	6.17475	#NUM!	0.0101085	-2.78801	other	-6.55399	2.06905e-24
hsa-miR-373-3p	ELAVL2	1.46754e-08	2.62549e-37	3.01195	#NUM!	8.8449e-39	-5.01656	other	-7.63201	1.15922e-49
hsa-miR-373-3p	SON	1.46754e-08	2.62549e-37	3.01195	#NUM!	1.03534e-31	-1.5091	other	-2.5718	6.81043e-18
hsa-miR-373-3p	INO80D	1.46754e-08	2.62549e-37	3.01195	#NUM!	1.2446e-28	-1.82439	other	-2.47764	1.02033e-09
hsa-miR-373-3p	PTGIS	1.46754e-08	2.62549e-37	3.01195	#NUM!	1.22261e-24	-3.21446	metabolic gene	-4.97314	4.03581e-51
hsa-miR-373-3p	CBX5	1.46754e-08	2.62549e-37	3.01195	#NUM!	6.78785e-22	-1.38814	other	-4.98075	6.92162e-54
hsa-miR-373-3p	IGF1R	1.46754e-08	2.62549e-37	3.01195	#NUM!	1.4525e-21	-1.45105	other	-2.3021	9.17598e-15
hsa-miR-373-3p	GALNT3	1.46754e-08	2.62549e-37	3.01195	#NUM!	6.35004e-16	-2.67121	metabolic gene	-1.85029	0.00701014
hsa-miR-373-3p	TNRC6B	1.46754e-08	2.62549e-37	3.01195	#NUM!	6.78283e-14	-1.17988	other	-2.63454	4.03787e-18
hsa-miR-373-3p	ABI2	1.46754e-08	2.62549e-37	3.01195	#NUM!	3.4857e-13	-1.22667	other	-2.07125	2.19904e-12
hsa-miR-373-3p	TTC9	1.46754e-08	2.62549e-37	3.01195	#NUM!	1.96904e-11	-2.14203	other	-2.25983	1.71196e-14
hsa-miR-373-3p	TNKS2	1.46754e-08	2.62549e-37	3.01195	#NUM!	3.10559e-11	-1.06197	epigenetic enzymes	-3.85868	5.0004e-33
hsa-miR-373-3p	CCDC6	1.46754e-08	2.62549e-37	3.01195	#NUM!	1.15083e-10	-1.10225	other	-2.82294	4.29405e-21
hsa-miR-373-3p	FYCO1	1.46754e-08	2.62549e-37	3.01195	#NUM!	2.88518e-09	-1.52618	other	-1.12272	0.00021568
hsa-miR-373-3p	ITGA2	1.46754e-08	2.62549e-37	3.01195	#NUM!	6.71735e-08	-2.41604	other	-8.73553	5.00956e-32
hsa-miR-373-3p	FBXL7	1.46754e-08	2.62549e-37	3.01195	#NUM!	7.16254e-08	-2.28012	other	-2.84024	1.00159e-19
hsa-miR-373-3p	TBC1D2	1.46754e-08	2.62549e-37	3.01195	#NUM!	2.47953e-06	-1.49791	other	-1.32473	0.0138864
hsa-miR-373-3p	CADM2	1.46754e-08	2.62549e-37	3.01195	#NUM!	7.92628e-06	-4.40955	other	-4.32383	5.15564e-22
hsa-miR-373-3p	ORAI2	1.46754e-08	2.62549e-37	3.01195	#NUM!	2.40009e-05	-1.25173	other	-3.35403	9.67077e-26
hsa-miR-373-3p	TGFBR2	1.46754e-08	2.62549e-37	3.01195	#NUM!	3.22733e-05	-1.52915	other	-2.86786	2.54104e-18
hsa-miR-373-3p	HMBOX1	1.46754e-08	2.62549e-37	3.01195	#NUM!	7.04872e-05	-1.23764	transcription factor	-2.06716	5.66553e-10
hsa-miR-373-3p	FAM102B	1.46754e-08	2.62549e-37	3.01195	#NUM!	8.51293e-05	-1.00407	other	-1.0868	0.000965145
hsa-miR-373-3p	HS3ST1	1.46754e-08	2.62549e-37	3.01195	#NUM!	0.000157274	-2.40793	metabolic gene	-3.26878	0.000141212
hsa-miR-373-3p	SLC22A23	1.46754e-08	2.62549e-37	3.01195	#NUM!	0.000310365	-1.00817	other	-2.0792	8.75273e-12
hsa-miR-373-3p	MFSD2A	1.46754e-08	2.62549e-37	3.01195	#NUM!	0.0121608	-1.16796	other	-1.02053	0.00166551
hsa-miR-373-3p	PRRG4	1.46754e-08	2.62549e-37	3.01195	#NUM!	0.0300478	-2.49998	other	-1.78336	0.000349456
hsa-miR-373-3p	SATB2	1.46754e-08	2.62549e-37	3.01195	#NUM!	0.0412116	-1.21534	transcription factor	-2.69751	5.86792e-07
hsa-miR-517a-3p	THAP2	2.49023e-19	4.08126e-26	2.1563	3.5912	0.0275785	-1.29658	other	-1.64969	1.33487e-06
hsa-miR-517b-3p	THAP2	2.49023e-19	4.08126e-26	2.1563	3.5912	0.0275785	-1.29658	other	-1.64969	1.33487e-06
hsa-miR-125a-5p	PEG10	4.49003e-05	6.61687e-40	1.64011	5.33035	1.06323e-17	-1.33404	other	-3.02801	3.90067e-25
hsa-miR-125a-5p	MACF1	4.49003e-05	6.61687e-40	1.64011	5.33035	3.02688e-16	-1.24851	other	-3.47522	2.10622e-20
hsa-miR-125a-5p	ABL2	4.49003e-05	6.61687e-40	1.64011	5.33035	1.16675e-08	-1.09157	other	-1.98683	4.51411e-11
hsa-miR-125a-5p	PCDHGB2	4.49003e-05	6.61687e-40	1.64011	5.33035	0.000640277	-2.50999	other	-2.13305	9.87015e-07
hsa-miR-125a-5p	TOR4A	4.49003e-05	6.61687e-40	1.64011	5.33035	0.00115687	-1.67657	other	-2.3528	8.0867e-08
hsa-miR-125a-5p	OTUB2	4.49003e-05	6.61687e-40	1.64011	5.33035	0.0196441	-1.26312	other	-1.3885	1.11466e-05
hsa-miR-125a-5p	ANKRD33B	4.49003e-05	6.61687e-40	1.64011	5.33035	0.0278742	-1.03837	other	-1.90295	2.08404e-07
hsa-miR-22-3p	TMEM178B	0.000316543	2.30061e-40	1.29815	4.88896	7.25567e-27	-3.01829	other	-4.28822	3.80063e-37
hsa-miR-22-3p	ALMS1	0.000316543	2.30061e-40	1.29815	4.88896	2.05127e-12	-1.24165	other	-3.72888	3.16323e-14
hsa-miR-22-3p	PHACTR4	0.000316543	2.30061e-40	1.29815	4.88896	7.79627e-10	-1.67515	other	-1.63378	2.01962e-08
hsa-miR-22-3p	VSNL1	0.000316543	2.30061e-40	1.29815	4.88896	2.17434e-08	-1.1057	other	-5.80007	5.87768e-17
hsa-miR-22-3p	DNHD1	0.000316543	2.30061e-40	1.29815	4.88896	4.33498e-06	-1.65604	other	-2.27651	2.93071e-10
hsa-miR-22-3p	MAOA	0.000316543	2.30061e-40	1.29815	4.88896	4.86666e-06	-2.14588	metabolic gene	-5.64829	8.89497e-28
hsa-miR-22-3p	ARHGEF26	0.000316543	2.30061e-40	1.29815	4.88896	0.000276783	-1.42116	other	-2.81444	3.07184e-18
hsa-miR-22-3p	BDNF	0.000316543	2.30061e-40	1.29815	4.88896	0.000327167	-1.37992	other	-1.13458	0.000412323
hsa-miR-590-3p	RHOB	0.000120486	2.03914e-39	-1.14209	-4.75782	1.00649e-25	4.00163	other	3.23542	2.69188e-11
hsa-miR-590-3p	CTSB	0.000120486	2.03914e-39	-1.14209	-4.75782	6.11667e-11	1.47011	other	3.17547	2.40989e-17
hsa-miR-590-3p	EMC7	0.000120486	2.03914e-39	-1.14209	-4.75782	5.90604e-09	1.73212	other	1.38117	9.56818e-06
hsa-miR-590-3p	SLC35F6	0.000120486	2.03914e-39	-1.14209	-4.75782	1.2769e-08	1.47174	other	4.65941	3.46297e-20
hsa-miR-590-3p	NDUFA12	0.000120486	2.03914e-39	-1.14209	-4.75782	1.59629e-06	1.11481	metabolic gene	2.28544	6.49842e-13
hsa-miR-590-3p	POU5F1B	0.000120486	2.03914e-39	-1.14209	-4.75782	4.23191e-05	2.4744	other	1.52454	4.76296e-07
hsa-miR-590-3p	TBX18	0.000120486	2.03914e-39	-1.14209	-4.75782	0.000174575	#NUM!	other	4.36336	5.02644e-07
hsa-miR-590-3p	SLC25A4	0.000120486	2.03914e-39	-1.14209	-4.75782	0.000451766	1.21972	metabolic gene	1.05803	0.000407677
hsa-miR-590-3p	RAD51	0.000120486	2.03914e-39	-1.14209	-4.75782	0.000529285	1.02072	other	1.71198	3.58148e-08
hsa-miR-590-3p	CASP10	0.000120486	2.03914e-39	-1.14209	-4.75782	0.0123341	1.17174	other	1.4678	2.29703e-06
hsa-miR-124-3p	CSRP1	1.12253e-23	2.73721e-20	-4.13557	-7.76624	3.58218e-72	3.72022	other	1.14677	0.00220593
hsa-miR-124-3p	WNT5B	1.12253e-23	2.73721e-20	-4.13557	-7.76624	1.13549e-31	3.55163	other	3.39778	1.5159e-12
hsa-miR-124-3p	LAS1L	1.12253e-23	2.73721e-20	-4.13557	-7.76624	6.2463e-27	1.82708	other	1.80699	4.12141e-05
hsa-miR-124-3p	ANXA6	1.12253e-23	2.73721e-20	-4.13557	-7.76624	6.88552e-27	1.69312	other	1.26424	2.2685e-05
hsa-miR-124-3p	GLIPR2	1.12253e-23	2.73721e-20	-4.13557	-7.76624	3.05553e-22	3.17509	other	2.8082	1.36466e-10
hsa-miR-124-3p	NNMT	1.12253e-23	2.73721e-20	-4.13557	-7.76624	1.2676e-21	6.49047	metabolic gene	4.51205	0.00256595
hsa-miR-124-3p	SNX12	1.12253e-23	2.73721e-20	-4.13557	-7.76624	1.32823e-20	1.61014	other	1.38186	0.000807855
hsa-miR-124-3p	TSR2	1.12253e-23	2.73721e-20	-4.13557	-7.76624	1.26787e-19	1.76391	other	2.03514	3.88425e-07
hsa-miR-124-3p	NECAP2	1.12253e-23	2.73721e-20	-4.13557	-7.76624	2.41191e-15	1.65561	other	1.6676	2.95171e-05
hsa-miR-124-3p	COLGALT1	1.12253e-23	2.73721e-20	-4.13557	-7.76624	1.29502e-12	1.3942	other	1.57488	2.02935e-07
hsa-miR-124-3p	IL6R	1.12253e-23	2.73721e-20	-4.13557	-7.76624	3.60804e-12	2.6269	other	4.84098	6.3868e-42
hsa-miR-124-3p	F3	1.12253e-23	2.73721e-20	-4.13557	-7.76624	2.30097e-11	1.82051	other	2.25321	7.10129e-08
hsa-miR-124-3p	PLOD1	1.12253e-23	2.73721e-20	-4.13557	-7.76624	4.69148e-11	1.36507	other	1.99256	1.27249e-10
hsa-miR-124-3p	PES1	1.12253e-23	2.73721e-20	-4.13557	-7.76624	9.9364e-11	1.06094	other	1.77981	3.6494e-08
hsa-miR-124-3p	NEK6	1.12253e-23	2.73721e-20	-4.13557	-7.76624	1.75125e-09	1.69978	other	2.06654	3.25754e-11
hsa-miR-124-3p	CAPNS1	1.12253e-23	2.73721e-20	-4.13557	-7.76624	2.58831e-09	1.59307	other	1.10016	0.00762334
hsa-miR-124-3p	C8orf33	1.12253e-23	2.73721e-20	-4.13557	-7.76624	3.56481e-09	1.24623	other	1.62436	1.82197e-07
hsa-miR-124-3p	ATP6V0E1	1.12253e-23	2.73721e-20	-4.13557	-7.76624	6.67497e-09	1.35646	metabolic gene	2.71747	1.30119e-15
hsa-miR-124-3p	NTMT1	1.12253e-23	2.73721e-20	-4.13557	-7.76624	9.22202e-09	1.31101	epigenetic enzymes	2.23173	2.47148e-09
hsa-miR-124-3p	LMAN2L	1.12253e-23	2.73721e-20	-4.13557	-7.76624	2.76061e-08	1.38568	other	1.10155	0.000288593
hsa-miR-124-3p	RAB8A	1.12253e-23	2.73721e-20	-4.13557	-7.76624	4.41626e-08	1.28637	other	1.49175	1.59947e-06
hsa-miR-124-3p	MRPS11	1.12253e-23	2.73721e-20	-4.13557	-7.76624	8.87465e-08	1.35366	other	1.70604	7.43443e-07
hsa-miR-124-3p	APEX2	1.12253e-23	2.73721e-20	-4.13557	-7.76624	1.51345e-07	1.26993	other	2.04194	0.00111615
hsa-miR-124-3p	LMNA	1.12253e-23	2.73721e-20	-4.13557	-7.76624	2.93018e-07	1.55629	other	2.57181	3.92917e-14
hsa-miR-124-3p	HSD17B10	1.12253e-23	2.73721e-20	-4.13557	-7.76624	3.31178e-07	1.91695	metabolic gene	2.28685	3.34733e-06
hsa-miR-124-3p	IFRD2	1.12253e-23	2.73721e-20	-4.13557	-7.76624	8.79506e-07	1.03846	other	1.81361	5.21737e-09
hsa-miR-124-3p	DCTN3	1.12253e-23	2.73721e-20	-4.13557	-7.76624	7.20469e-06	2.07872	other	1.85587	2.38255e-09
hsa-miR-124-3p	MFAP5	1.12253e-23	2.73721e-20	-4.13557	-7.76624	1.40015e-05	3.92351	other	3.18833	1.19513e-17
hsa-miR-124-3p	ARAF	1.12253e-23	2.73721e-20	-4.13557	-7.76624	1.8363e-05	1.26617	other	2.0481	1.68202e-08
hsa-miR-124-3p	CXXC1	1.12253e-23	2.73721e-20	-4.13557	-7.76624	2.34194e-05	1.1129	other	1.74792	2.24636e-08
hsa-miR-124-3p	TUBB6	1.12253e-23	2.73721e-20	-4.13557	-7.76624	0.0001131	1.04458	other	1.08584	0.000557215
hsa-miR-124-3p	SLC25A16	1.12253e-23	2.73721e-20	-4.13557	-7.76624	0.00012803	1.02889	metabolic gene	4.2579	4.73271e-34
hsa-miR-124-3p	PLIN3	1.12253e-23	2.73721e-20	-4.13557	-7.76624	0.000146005	1.0137	other	2.57362	4.61159e-16
hsa-miR-124-3p	ENDOD1	1.12253e-23	2.73721e-20	-4.13557	-7.76624	0.000315025	1.52152	other	1.40838	2.0343e-05
hsa-miR-124-3p	TMEM109	1.12253e-23	2.73721e-20	-4.13557	-7.76624	0.000318767	1.74755	other	2.86238	9.21676e-11
hsa-miR-124-3p	CTNS	1.12253e-23	2.73721e-20	-4.13557	-7.76624	0.00048499	1.15405	other	2.1301	5.23019e-09
hsa-miR-124-3p	RAD51	1.12253e-23	2.73721e-20	-4.13557	-7.76624	0.000529285	1.02072	other	1.71198	3.58148e-08
hsa-miR-124-3p	HNRNPCL1	1.12253e-23	2.73721e-20	-4.13557	-7.76624	0.00191529	3.14972	other	3.4497	0.0374581
hsa-miR-124-3p	CTHRC1	1.12253e-23	2.73721e-20	-4.13557	-7.76624	0.00204238	1.36638	other	4.77374	1.40754e-34
hsa-miR-124-3p	SDF2L1	1.12253e-23	2.73721e-20	-4.13557	-7.76624	0.00216521	1.03664	other	2.37129	1.24174e-13
hsa-miR-124-3p	TSC22D3	1.12253e-23	2.73721e-20	-4.13557	-7.76624	0.00493237	1.24288	transcription factor	2.55981	2.18365e-07
hsa-miR-124-3p	TRPV3	1.12253e-23	2.73721e-20	-4.13557	-7.76624	0.0205454	2.19553	other	1.93341	3.51577e-09
hsa-miR-124-3p	HOXB3	1.12253e-23	2.73721e-20	-4.13557	-7.76624	0.0205974	2.98468	transcription factor	5.48016	7.13553e-43
hsa-miR-124-3p	MVP	1.12253e-23	2.73721e-20	-4.13557	-7.76624	0.0241025	1.43356	other	3.91089	5.65438e-15
hsa-miR-124-3p	CRTC3	1.12253e-23	2.73721e-20	-4.13557	-7.76624	0.0424864	1.07971	other	1.52468	5.71707e-07
hsa-miR-124-3p	POLR2J	1.12253e-23	2.73721e-20	-4.13557	-7.76624	0.0479883	1.11208	other	1.45973	2.1413e-06
hsa-miR-935	F3	1.2042e-16	4.75474e-27	-5.51948	-7.13786	2.30097e-11	1.82051	other	2.25321	7.10129e-08
hsa-miR-935	TRPV2	1.2042e-16	4.75474e-27	-5.51948	-7.13786	0.00677498	1.53668	other	2.79574	0.00313184
hsa-miR-376a-3p	BEND4	1.08319e-35	8.06286e-07	4.42384	2.19236	1.97773e-70	-2.95088	other	-2.61326	7.00193e-17
hsa-miR-376a-3p	B3GALT5	1.08319e-35	8.06286e-07	4.42384	2.19236	5.65586e-58	-2.887	metabolic gene	-4.15455	3.99111e-35
hsa-miR-376a-3p	IGF1R	1.08319e-35	8.06286e-07	4.42384	2.19236	1.4525e-21	-1.45105	other	-2.3021	9.17598e-15
hsa-miR-376a-3p	TNKS2	1.08319e-35	8.06286e-07	4.42384	2.19236	3.10559e-11	-1.06197	epigenetic enzymes	-3.85868	5.0004e-33
hsa-miR-376a-3p	RIMS2	1.08319e-35	8.06286e-07	4.42384	2.19236	2.95893e-09	-1.61774	other	-5.49704	6.17747e-38
hsa-miR-376a-3p	WDR17	1.08319e-35	8.06286e-07	4.42384	2.19236	6.14476e-07	-3.95451	other	-4.84954	1.73944e-10
hsa-miR-376a-3p	MYSM1	1.08319e-35	8.06286e-07	4.42384	2.19236	0.00120605	-1.20865	other	-1.35898	6.22067e-05
hsa-miR-376a-3p	SLC35G2	1.08319e-35	8.06286e-07	4.42384	2.19236	0.00174238	-1.53376	other	-2.26975	6.95631e-10
hsa-miR-376a-3p	PRKCH	1.08319e-35	8.06286e-07	4.42384	2.19236	0.0169389	-1.89096	other	-2.28942	9.60659e-09
hsa-miR-376a-3p	SHC3	1.08319e-35	8.06286e-07	4.42384	2.19236	0.0409987	-1.36796	other	-5.15089	3.09742e-19
hsa-miR-199b-5p	RIC8A	4.17053e-39	0.0150384	-4.12148	-2.04433	2.04286e-09	1.05917	other	1.65621	1.76562e-06
hsa-miR-199b-5p	CHCHD4	4.17053e-39	0.0150384	-4.12148	-2.04433	2.04554e-08	1.35137	other	1.83569	5.91709e-09
hsa-miR-199b-5p	ZDHHC9	4.17053e-39	0.0150384	-4.12148	-2.04433	7.9703e-07	1.06748	other	1.53054	2.44608e-06
hsa-miR-3065-5p	MCTS1	1.19479e-22	1.50205e-18	-4.9163	-5.34419	2.98226e-22	2.24948	other	1.52454	2.93052e-05
hsa-miR-3065-5p	ZNF736	1.19479e-22	1.50205e-18	-4.9163	-5.34419	4.65276e-12	1.46411	other	#NUM!	3.43145e-46
hsa-miR-3065-5p	U2AF2	1.19479e-22	1.50205e-18	-4.9163	-5.34419	4.32557e-11	1.20262	other	1.51919	1.87797e-06
hsa-miR-3065-5p	TWIST1	1.19479e-22	1.50205e-18	-4.9163	-5.34419	0.000851459	5.05214	transcription factor	4.16566	2.27417e-30
hsa-miR-3065-5p	HOXB3	1.19479e-22	1.50205e-18	-4.9163	-5.34419	0.0205974	2.98468	transcription factor	5.48016	7.13553e-43
hsa-miR-16-5p	DNAJC15	5.13849e-08	5.61588e-33	-1.27535	-4.03086	1.24915e-54	3.29979	other	4.57923	6.30293e-40
hsa-miR-16-5p	EIF3K	5.13849e-08	5.61588e-33	-1.27535	-4.03086	2.48134e-37	2.0318	other	2.84181	9.31946e-13
hsa-miR-16-5p	BAMBI	5.13849e-08	5.61588e-33	-1.27535	-4.03086	5.87889e-30	2.16733	other	1.05157	0.0021795
hsa-miR-16-5p	PHKA1	5.13849e-08	5.61588e-33	-1.27535	-4.03086	7.10693e-27	2.5278	other	3.38512	2.92775e-17
hsa-miR-16-5p	CPT1A	5.13849e-08	5.61588e-33	-1.27535	-4.03086	1.7608e-26	2.55912	metabolic gene	2.23557	4.32653e-12
hsa-miR-16-5p	TUBA1C	5.13849e-08	5.61588e-33	-1.27535	-4.03086	5.10588e-26	1.61307	other	2.67367	2.52586e-09
hsa-miR-16-5p	RPL10	5.13849e-08	5.61588e-33	-1.27535	-4.03086	5.69372e-22	1.29286	other	2.54789	1.14861e-09
hsa-miR-16-5p	SNX12	5.13849e-08	5.61588e-33	-1.27535	-4.03086	1.32823e-20	1.61014	other	1.38186	0.000807855
hsa-miR-16-5p	SLC7A5	5.13849e-08	5.61588e-33	-1.27535	-4.03086	7.15464e-20	1.25184	metabolic gene	2.57388	1.0717e-14
hsa-miR-16-5p	YWHAH	5.13849e-08	5.61588e-33	-1.27535	-4.03086	2.52669e-16	1.21233	epigenetic enzymes	1.10081	0.000291659
hsa-miR-16-5p	USMG5	5.13849e-08	5.61588e-33	-1.27535	-4.03086	4.35248e-14	1.38342	other	1.67889	8.28116e-08
hsa-miR-16-5p	MRPS23	5.13849e-08	5.61588e-33	-1.27535	-4.03086	7.8996e-14	1.36236	other	2.76824	1.22872e-17
hsa-miR-16-5p	TAF13	5.13849e-08	5.61588e-33	-1.27535	-4.03086	2.08325e-12	1.72767	other	2.9482	4.24326e-15
hsa-miR-16-5p	SNRPC	5.13849e-08	5.61588e-33	-1.27535	-4.03086	3.53534e-12	1.25082	other	2.47523	1.4154e-10
hsa-miR-16-5p	PVR	5.13849e-08	5.61588e-33	-1.27535	-4.03086	6.46117e-12	1.43762	other	3.48348	9.55207e-26
hsa-miR-16-5p	DNAJB1	5.13849e-08	5.61588e-33	-1.27535	-4.03086	8.69749e-12	1.43738	other	2.73191	2.11239e-17
hsa-miR-16-5p	ACTR1A	5.13849e-08	5.61588e-33	-1.27535	-4.03086	1.02209e-11	1.1465	other	1.19901	0.000133715
hsa-miR-16-5p	UXT	5.13849e-08	5.61588e-33	-1.27535	-4.03086	1.13824e-11	1.80275	other	2.40404	5.70234e-09
hsa-miR-16-5p	NDUFA9	5.13849e-08	5.61588e-33	-1.27535	-4.03086	1.49699e-11	1.54041	metabolic gene	1.846	1.71123e-08
hsa-miR-16-5p	SRPRB	5.13849e-08	5.61588e-33	-1.27535	-4.03086	5.43598e-11	1.2251	other	1.27039	3.31339e-05
hsa-miR-16-5p	DCTN5	5.13849e-08	5.61588e-33	-1.27535	-4.03086	6.027e-11	1.07226	other	2.20692	2.63369e-12
hsa-miR-16-5p	SLIRP	5.13849e-08	5.61588e-33	-1.27535	-4.03086	1.22423e-10	1.09335	other	1.90466	1.89e-09
hsa-miR-16-5p	ATP6V0E1	5.13849e-08	5.61588e-33	-1.27535	-4.03086	6.67497e-09	1.35646	metabolic gene	2.71747	1.30119e-15
hsa-miR-16-5p	NOP10	5.13849e-08	5.61588e-33	-1.27535	-4.03086	9.54027e-09	1.02634	other	1.82474	9.19263e-08
hsa-miR-16-5p	AP2M1	5.13849e-08	5.61588e-33	-1.27535	-4.03086	9.65342e-09	1.40382	other	1.35367	7.89769e-06
hsa-miR-16-5p	LMAN2L	5.13849e-08	5.61588e-33	-1.27535	-4.03086	2.76061e-08	1.38568	other	1.10155	0.000288593
hsa-miR-16-5p	ZNF622	5.13849e-08	5.61588e-33	-1.27535	-4.03086	3.50157e-08	1.146	other	1.3471	1.82822e-05
hsa-miR-16-5p	CHPT1	5.13849e-08	5.61588e-33	-1.27535	-4.03086	2.02972e-07	1.43753	metabolic gene	1.80562	7.54651e-09
hsa-miR-16-5p	GPR27	5.13849e-08	5.61588e-33	-1.27535	-4.03086	3.01575e-07	1.51263	other	1.28096	3.23986e-05
hsa-miR-16-5p	SLC27A4	5.13849e-08	5.61588e-33	-1.27535	-4.03086	7.2866e-07	1.32787	metabolic gene	3.32663	7.07492e-17
hsa-miR-16-5p	ALDH2	5.13849e-08	5.61588e-33	-1.27535	-4.03086	8.14969e-07	1.34305	metabolic gene	3.17007	5.15166e-22
hsa-miR-16-5p	IFRD2	5.13849e-08	5.61588e-33	-1.27535	-4.03086	8.79506e-07	1.03846	other	1.81361	5.21737e-09
hsa-miR-16-5p	SLC3A2	5.13849e-08	5.61588e-33	-1.27535	-4.03086	1.06959e-06	1.22615	metabolic gene	2.75687	9.68897e-18
hsa-miR-16-5p	JUN	5.13849e-08	5.61588e-33	-1.27535	-4.03086	1.29283e-06	1.13135	transcription factor	1.40794	0.00346861
hsa-miR-16-5p	EIF2B2	5.13849e-08	5.61588e-33	-1.27535	-4.03086	2.70837e-06	1.23621	other	1.03803	0.000698581
hsa-miR-16-5p	AAAS	5.13849e-08	5.61588e-33	-1.27535	-4.03086	6.21655e-06	1.09803	other	1.57335	2.17861e-07
hsa-miR-16-5p	RRP9	5.13849e-08	5.61588e-33	-1.27535	-4.03086	7.87885e-06	1.88352	other	2.0387	1.52012e-07
hsa-miR-16-5p	CCNE1	5.13849e-08	5.61588e-33	-1.27535	-4.03086	8.60853e-06	1.03583	other	2.61564	3.74406e-16
hsa-miR-16-5p	FAM103A1	5.13849e-08	5.61588e-33	-1.27535	-4.03086	2.06277e-05	1.35827	other	1.73407	3.74273e-08
hsa-miR-16-5p	LY6K	5.13849e-08	5.61588e-33	-1.27535	-4.03086	5.33541e-05	4.10982	other	1.52517	0.000310996
hsa-miR-16-5p	CXorf40B	5.13849e-08	5.61588e-33	-1.27535	-4.03086	0.000162465	1.14408	other	2.37083	1.48245e-09
hsa-miR-16-5p	TMEM109	5.13849e-08	5.61588e-33	-1.27535	-4.03086	0.000318767	1.74755	other	2.86238	9.21676e-11
hsa-miR-16-5p	BCL7A	5.13849e-08	5.61588e-33	-1.27535	-4.03086	0.000537309	1.19846	other	1.27347	4.51137e-05
hsa-miR-16-5p	H2AFX	5.13849e-08	5.61588e-33	-1.27535	-4.03086	0.00113535	1.41643	other	1.15576	0.000239403
hsa-miR-16-5p	HOXA10	5.13849e-08	5.61588e-33	-1.27535	-4.03086	0.00254392	#NUM!	transcription factor	6.82634	0.000206066
hsa-miR-16-5p	SIK1	5.13849e-08	5.61588e-33	-1.27535	-4.03086	0.00315402	1.06647	other	3.98824	3.28587e-31
hsa-miR-16-5p	GPRC5A	5.13849e-08	5.61588e-33	-1.27535	-4.03086	0.00325654	2.91006	other	4.64715	3.59321e-06
hsa-miR-16-5p	FAM96B	5.13849e-08	5.61588e-33	-1.27535	-4.03086	0.00784821	1.3421	other	3.00769	2.53432e-17
hsa-miR-455-3p	TMEM41B	0.00725239	5.3468e-38	-1.20019	-5.22674	3.42987e-20	1.49204	other	1.10241	0.00376566
hsa-miR-455-3p	SAT1	0.00725239	5.3468e-38	-1.20019	-5.22674	1.21847e-19	2.04615	metabolic gene	1.23012	4.97753e-05
hsa-miR-455-3p	MRPS23	0.00725239	5.3468e-38	-1.20019	-5.22674	7.8996e-14	1.36236	other	2.76824	1.22872e-17
hsa-miR-455-3p	ACTR1A	0.00725239	5.3468e-38	-1.20019	-5.22674	1.02209e-11	1.1465	other	1.19901	0.000133715
hsa-miR-455-3p	TNRC18	0.00725239	5.3468e-38	-1.20019	-5.22674	1.61365e-11	1.60581	epigenetic enzymes	3.84783	9.86767e-30
hsa-miR-455-3p	U2AF2	0.00725239	5.3468e-38	-1.20019	-5.22674	4.32557e-11	1.20262	other	1.51919	1.87797e-06
hsa-miR-455-3p	ATP6V0E1	0.00725239	5.3468e-38	-1.20019	-5.22674	6.67497e-09	1.35646	metabolic gene	2.71747	1.30119e-15
hsa-miR-455-3p	PDCL3	0.00725239	5.3468e-38	-1.20019	-5.22674	1.19898e-07	1.54014	other	1.20326	9.53331e-05
hsa-miR-455-3p	TIMM8A	0.00725239	5.3468e-38	-1.20019	-5.22674	1.71639e-06	1.25473	other	1.36765	0.000965145
hsa-miR-455-3p	HERPUD1	0.00725239	5.3468e-38	-1.20019	-5.22674	2.20276e-06	1.42744	other	2.5853	2.81209e-11
hsa-miR-455-3p	EIF2B2	0.00725239	5.3468e-38	-1.20019	-5.22674	2.70837e-06	1.23621	other	1.03803	0.000698581
hsa-miR-455-3p	ATP6AP1	0.00725239	5.3468e-38	-1.20019	-5.22674	9.80489e-06	1.32947	other	2.88785	3.70268e-12
hsa-miR-455-3p	SLC25A16	0.00725239	5.3468e-38	-1.20019	-5.22674	0.00012803	1.02889	metabolic gene	4.2579	4.73271e-34
hsa-miR-455-3p	GALM	0.00725239	5.3468e-38	-1.20019	-5.22674	0.000297081	1.00962	other	2.39712	4.73239e-14
hsa-miR-455-3p	RAD51	0.00725239	5.3468e-38	-1.20019	-5.22674	0.000529285	1.02072	other	1.71198	3.58148e-08
hsa-miR-455-3p	BCL7A	0.00725239	5.3468e-38	-1.20019	-5.22674	0.000537309	1.19846	other	1.27347	4.51137e-05
hsa-miR-455-3p	H2AFX	0.00725239	5.3468e-38	-1.20019	-5.22674	0.00113535	1.41643	other	1.15576	0.000239403
hsa-miR-455-3p	ZNF726	0.00725239	5.3468e-38	-1.20019	-5.22674	0.00230348	1.06976	other	#NUM!	1.07498e-48
hsa-miR-455-3p	CCDC36	0.00725239	5.3468e-38	-1.20019	-5.22674	0.0446801	2.32849	other	7.06002	1.56938e-12
hsa-miR-1185-2-3p	ROBO1	2.74482e-26	3.56233e-14	4.94924	#NUM!	4.95336e-16	-1.4226	other	-4.16604	5.39631e-33
hsa-miR-1185-2-3p	DUSP6	2.74482e-26	3.56233e-14	4.94924	#NUM!	8.63655e-06	-1.30088	other	-9.09769	6.59114e-67
hsa-miR-1185-2-3p	TGFBR2	2.74482e-26	3.56233e-14	4.94924	#NUM!	3.22733e-05	-1.52915	other	-2.86786	2.54104e-18
hsa-miR-1185-2-3p	TSPAN2	2.74482e-26	3.56233e-14	4.94924	#NUM!	0.0156546	-1.22271	other	-7.72947	1.23066e-61
hsa-miR-1185-2-3p	GRIK3	2.74482e-26	3.56233e-14	4.94924	#NUM!	0.0273591	-1.78814	other	-4.96858	1.79585e-10
hsa-miR-329-3p	B3GALT5	1.40948e-23	8.3573e-16	4.07779	#NUM!	5.65586e-58	-2.887	metabolic gene	-4.15455	3.99111e-35
hsa-miR-329-3p	MACC1	1.40948e-23	8.3573e-16	4.07779	#NUM!	1.01537e-45	-4.09063	other	-7.82032	5.19014e-16
hsa-miR-329-3p	FGFBP3	1.40948e-23	8.3573e-16	4.07779	#NUM!	1.88556e-35	-2.25995	other	-5.59486	2.284e-45
hsa-miR-329-3p	LPAR3	1.40948e-23	8.3573e-16	4.07779	#NUM!	2.4989e-28	-3.36729	other	-3.27158	1.0165e-05
hsa-miR-329-3p	TMEM178B	1.40948e-23	8.3573e-16	4.07779	#NUM!	7.25567e-27	-3.01829	other	-4.28822	3.80063e-37
hsa-miR-329-3p	CSRNP3	1.40948e-23	8.3573e-16	4.07779	#NUM!	5.37772e-25	-3.26707	transcription factor	-4.56522	6.76869e-18
hsa-miR-329-3p	IGF1R	1.40948e-23	8.3573e-16	4.07779	#NUM!	1.4525e-21	-1.45105	other	-2.3021	9.17598e-15
hsa-miR-329-3p	AFF1	1.40948e-23	8.3573e-16	4.07779	#NUM!	2.00229e-21	-1.55038	other	-2.17211	1.57326e-13
hsa-miR-329-3p	PTCH1	1.40948e-23	8.3573e-16	4.07779	#NUM!	6.50103e-20	-1.7191	other	-2.05683	2.37571e-07
hsa-miR-329-3p	SLITRK4	1.40948e-23	8.3573e-16	4.07779	#NUM!	5.79539e-19	-4.0625	other	-6.51151	1.57211e-13
hsa-miR-329-3p	PELI2	1.40948e-23	8.3573e-16	4.07779	#NUM!	1.35758e-17	-2.20326	other	-5.4385	1.53161e-48
hsa-miR-329-3p	CRLF1	1.40948e-23	8.3573e-16	4.07779	#NUM!	3.52229e-16	-2.53638	other	-1.7399	3.86138e-08
hsa-miR-329-3p	CACNG8	1.40948e-23	8.3573e-16	4.07779	#NUM!	1.96744e-15	-3.95756	other	-1.96251	3.7848e-09
hsa-miR-329-3p	UGT8	1.40948e-23	8.3573e-16	4.07779	#NUM!	7.74847e-15	-2.50095	metabolic gene	-5.76999	1.7882e-40
hsa-miR-329-3p	TNRC6B	1.40948e-23	8.3573e-16	4.07779	#NUM!	6.78283e-14	-1.17988	other	-2.63454	4.03787e-18
hsa-miR-329-3p	CSMD2	1.40948e-23	8.3573e-16	4.07779	#NUM!	4.20483e-13	-2.32477	other	-7.92575	8.42041e-53
hsa-miR-329-3p	NFAT5	1.40948e-23	8.3573e-16	4.07779	#NUM!	7.61268e-13	-1.46095	transcription factor	-3.11261	3.04574e-12
hsa-miR-329-3p	ZC3H6	1.40948e-23	8.3573e-16	4.07779	#NUM!	3.87849e-12	-2.92597	other	-4.2677	9.26213e-09
hsa-miR-329-3p	PEAK1	1.40948e-23	8.3573e-16	4.07779	#NUM!	8.27796e-12	-1.57897	other	-5.54719	1.10574e-53
hsa-miR-329-3p	ADAMTS4	1.40948e-23	8.3573e-16	4.07779	#NUM!	3.12405e-10	-2.15005	other	-2.43109	1.72288e-10
hsa-miR-329-3p	LRP8	1.40948e-23	8.3573e-16	4.07779	#NUM!	2.08702e-09	-1.08606	other	-1.75715	1.37345e-09
hsa-miR-329-3p	ADCYAP1R1	1.40948e-23	8.3573e-16	4.07779	#NUM!	3.76141e-09	-1.85084	other	-2.73641	3.14912e-18
hsa-miR-329-3p	WDR17	1.40948e-23	8.3573e-16	4.07779	#NUM!	6.14476e-07	-3.95451	other	-4.84954	1.73944e-10
hsa-miR-329-3p	B4GALT6	1.40948e-23	8.3573e-16	4.07779	#NUM!	8.00954e-07	-1.27041	metabolic gene	-4.05043	4.69097e-32
hsa-miR-329-3p	ETS1	1.40948e-23	8.3573e-16	4.07779	#NUM!	1.00663e-06	-1.0425	transcription factor	-1.23297	0.000102262
hsa-miR-329-3p	SIK3	1.40948e-23	8.3573e-16	4.07779	#NUM!	2.0313e-06	-1.21947	other	-1.08253	0.000293011
hsa-miR-329-3p	MDN1	1.40948e-23	8.3573e-16	4.07779	#NUM!	1.05548e-05	-1.10108	other	-3.27619	9.44459e-17
hsa-miR-329-3p	KCNJ3	1.40948e-23	8.3573e-16	4.07779	#NUM!	0.000360239	-3.21308	other	-7.11143	2.39925e-15
hsa-miR-329-3p	KLHL3	1.40948e-23	8.3573e-16	4.07779	#NUM!	0.00433838	-1.05792	other	-1.2884	1.2721e-05
hsa-miR-329-3p	HHIP	1.40948e-23	8.3573e-16	4.07779	#NUM!	0.00542035	-2.35091	other	-5.20142	1.09628e-06
hsa-miR-329-3p	SCN4A	1.40948e-23	8.3573e-16	4.07779	#NUM!	0.00819397	-1.39643	other	-2.87132	2.70816e-19
hsa-miR-329-3p	TSPAN2	1.40948e-23	8.3573e-16	4.07779	#NUM!	0.0156546	-1.22271	other	-7.72947	1.23066e-61
hsa-miR-329-3p	GRIK3	1.40948e-23	8.3573e-16	4.07779	#NUM!	0.0273591	-1.78814	other	-4.96858	1.79585e-10
hsa-miR-889-5p	KIAA1958	7.93189e-26	2.11952e-12	5.46738	#NUM!	3.4275e-12	-1.40262	other	-1.15075	0.000132431
hsa-miR-219a-2-3p	PEG10	7.89549e-26	4.31483e-12	3.70467	3.74606	1.06323e-17	-1.33404	other	-3.02801	3.90067e-25
hsa-miR-219a-2-3p	ZNF525	7.89549e-26	4.31483e-12	3.70467	3.74606	3.35517e-11	-1.0005	other	-1.97529	1.47399e-07
hsa-miR-219a-2-3p	DCX	7.89549e-26	4.31483e-12	3.70467	3.74606	0.00116179	-2.42194	other	-9.45083	6.90557e-10
hsa-miR-219a-2-3p	UGT3A1	7.89549e-26	4.31483e-12	3.70467	3.74606	0.0404409	-1.81185	other	-5.66409	3.98881e-36
hsa-miR-338-3p	ZNF208	0.00154088	5.7972e-34	-4.75903	-10.0237	8.97616e-26	7.67564	other	#NUM!	6.37818e-36
hsa-miR-338-3p	SLC7A5	0.00154088	5.7972e-34	-4.75903	-10.0237	7.15464e-20	1.25184	metabolic gene	2.57388	1.0717e-14
hsa-miR-338-3p	MRPS23	0.00154088	5.7972e-34	-4.75903	-10.0237	7.8996e-14	1.36236	other	2.76824	1.22872e-17
hsa-miR-338-3p	GPRC5A	0.00154088	5.7972e-34	-4.75903	-10.0237	0.00325654	2.91006	other	4.64715	3.59321e-06
hsa-miR-338-3p	HIST1H2BJ	0.00154088	5.7972e-34	-4.75903	-10.0237	0.00687293	1.06299	other	1.66271	0.00739736
hsa-miR-338-3p	TRADD	0.00154088	5.7972e-34	-4.75903	-10.0237	0.0373604	3.12241	other	3.75736	5.70274e-25
hsa-miR-372-5p	TMEM132B	1.17924e-26	9.35526e-11	3.97195	3.54068	1.82514e-66	-3.04646	other	-5.36126	1.26196e-39
hsa-miR-372-5p	FREM2	1.17924e-26	9.35526e-11	3.97195	3.54068	1.14373e-54	-2.7831	other	-8.08995	1.15761e-57
hsa-miR-372-5p	ELAVL2	1.17924e-26	9.35526e-11	3.97195	3.54068	8.8449e-39	-5.01656	other	-7.63201	1.15922e-49
hsa-miR-372-5p	MAP7	1.17924e-26	9.35526e-11	3.97195	3.54068	3.23426e-28	-2.98038	other	-4.25855	1.10905e-39
hsa-miR-372-5p	CACNG8	1.17924e-26	9.35526e-11	3.97195	3.54068	1.96744e-15	-3.95756	other	-1.96251	3.7848e-09
hsa-miR-372-5p	VWCE	1.17924e-26	9.35526e-11	3.97195	3.54068	1.7753e-10	-2.32763	other	-2.85449	2.11217e-18
hsa-miR-372-5p	ITGA2	1.17924e-26	9.35526e-11	3.97195	3.54068	6.71735e-08	-2.41604	other	-8.73553	5.00956e-32
hsa-miR-372-5p	ZNF860	1.17924e-26	9.35526e-11	3.97195	3.54068	1.01465e-07	-2.15123	other	-2.1549	6.43191e-05
hsa-miR-372-5p	VLDLR	1.17924e-26	9.35526e-11	3.97195	3.54068	8.48724e-06	-1.1199	other	-4.50031	1.43956e-10
hsa-miR-372-5p	HMBOX1	1.17924e-26	9.35526e-11	3.97195	3.54068	7.04872e-05	-1.23764	transcription factor	-2.06716	5.66553e-10
hsa-miR-372-5p	PKDREJ	1.17924e-26	9.35526e-11	3.97195	3.54068	0.0374482	-2.30612	other	-2.76625	0.000106585
hsa-miR-3196	SBK1	4.26443e-22	4.54862e-14	7.80068	#NUM!	1.27183e-61	-4.23901	other	-1.0655	0.000283123
hsa-miR-3196	SHISA2	4.26443e-22	4.54862e-14	7.80068	#NUM!	6.41448e-28	-4.1467	other	-4.59682	3.88964e-45
hsa-miR-3196	PHACTR4	4.26443e-22	4.54862e-14	7.80068	#NUM!	7.79627e-10	-1.67515	other	-1.63378	2.01962e-08
hsa-miR-3196	TOR4A	4.26443e-22	4.54862e-14	7.80068	#NUM!	0.00115687	-1.67657	other	-2.3528	8.0867e-08
hsa-miR-30c-2-3p	DDX3Y	1.17843e-12	3.85101e-23	2.20809	#NUM!	8.2336e-206	-7.30613	other	-5.1722	0.000661116
hsa-miR-30c-2-3p	SHISA2	1.17843e-12	3.85101e-23	2.20809	#NUM!	6.41448e-28	-4.1467	other	-4.59682	3.88964e-45
hsa-miR-30c-2-3p	SLC7A2	1.17843e-12	3.85101e-23	2.20809	#NUM!	1.28477e-25	-1.9786	metabolic gene	-2.15671	2.91094e-09
hsa-miR-30c-2-3p	PPFIA4	1.17843e-12	3.85101e-23	2.20809	#NUM!	4.29839e-17	-2.78839	other	-3.10596	1.11375e-16
hsa-miR-30c-2-3p	CACNG8	1.17843e-12	3.85101e-23	2.20809	#NUM!	1.96744e-15	-3.95756	other	-1.96251	3.7848e-09
hsa-miR-30c-2-3p	ABI2	1.17843e-12	3.85101e-23	2.20809	#NUM!	3.4857e-13	-1.22667	other	-2.07125	2.19904e-12
hsa-miR-30c-2-3p	SETD5	1.17843e-12	3.85101e-23	2.20809	#NUM!	5.09548e-13	-1.46245	epigenetic enzymes	-1.77776	1.90122e-09
hsa-miR-30c-2-3p	ZBTB37	1.17843e-12	3.85101e-23	2.20809	#NUM!	1.25383e-12	-1.37713	other	-2.11795	1.25259e-07
hsa-miR-30c-2-3p	ASXL2	1.17843e-12	3.85101e-23	2.20809	#NUM!	3.23581e-12	-1.32895	other	-1.27773	3.02177e-05
hsa-miR-30c-2-3p	PAQR5	1.17843e-12	3.85101e-23	2.20809	#NUM!	2.69907e-11	-3.33781	other	-4.75956	8.00292e-37
hsa-miR-30c-2-3p	PLEKHH1	1.17843e-12	3.85101e-23	2.20809	#NUM!	3.11765e-11	-1.55341	other	-1.09275	0.000197703
hsa-miR-30c-2-3p	ADAMTS4	1.17843e-12	3.85101e-23	2.20809	#NUM!	3.12405e-10	-2.15005	other	-2.43109	1.72288e-10
hsa-miR-30c-2-3p	PHACTR4	1.17843e-12	3.85101e-23	2.20809	#NUM!	7.79627e-10	-1.67515	other	-1.63378	2.01962e-08
hsa-miR-30c-2-3p	ITGA3	1.17843e-12	3.85101e-23	2.20809	#NUM!	3.57454e-09	-1.48227	other	-3.45181	1.29571e-28
hsa-miR-30c-2-3p	KMT2A	1.17843e-12	3.85101e-23	2.20809	#NUM!	1.51105e-08	-1.16965	metabolic gene	-3.30996	5.4035e-20
hsa-miR-30c-2-3p	TTC39B	1.17843e-12	3.85101e-23	2.20809	#NUM!	1.58861e-05	-1.28279	other	-3.46628	9.47023e-15
hsa-miR-30c-2-3p	MCF2L2	1.17843e-12	3.85101e-23	2.20809	#NUM!	1.86321e-05	-1.51957	other	-2.76104	3.87645e-14
hsa-miR-30c-2-3p	AHR	1.17843e-12	3.85101e-23	2.20809	#NUM!	0.00211525	-1.13915	transcription factor	-3.65437	1.18853e-21
hsa-miR-30c-2-3p	RBM43	1.17843e-12	3.85101e-23	2.20809	#NUM!	0.00360731	-2.4307	other	-2.79375	0.0154082
hsa-miR-30c-2-3p	PCDHB11	1.17843e-12	3.85101e-23	2.20809	#NUM!	0.0106365	-3.31734	other	-2.15512	0.0284406
hsa-miR-30c-2-3p	PRRG4	1.17843e-12	3.85101e-23	2.20809	#NUM!	0.0300478	-2.49998	other	-1.78336	0.000349456
hsa-miR-103a-3p	PHKA1	4.91136e-25	2.77622e-10	-2.39314	-1.99368	7.10693e-27	2.5278	other	3.38512	2.92775e-17
hsa-miR-103a-3p	NRBP1	4.91136e-25	2.77622e-10	-2.39314	-1.99368	4.28604e-17	1.38709	other	2.04835	4.40015e-11
hsa-miR-103a-3p	YWHAH	4.91136e-25	2.77622e-10	-2.39314	-1.99368	2.52669e-16	1.21233	epigenetic enzymes	1.10081	0.000291659
hsa-miR-103a-3p	MT1E	4.91136e-25	2.77622e-10	-2.39314	-1.99368	2.70014e-15	2.9672	other	5.30854	7.18902e-16
hsa-miR-103a-3p	TAF13	4.91136e-25	2.77622e-10	-2.39314	-1.99368	2.08325e-12	1.72767	other	2.9482	4.24326e-15
hsa-miR-103a-3p	ZNF622	4.91136e-25	2.77622e-10	-2.39314	-1.99368	3.50157e-08	1.146	other	1.3471	1.82822e-05
hsa-miR-103a-3p	ARF6	4.91136e-25	2.77622e-10	-2.39314	-1.99368	1.09528e-07	1.02676	other	2.00188	2.22478e-10
hsa-miR-103a-3p	CCNE1	4.91136e-25	2.77622e-10	-2.39314	-1.99368	8.60853e-06	1.03583	other	2.61564	3.74406e-16
hsa-miR-103a-3p	FAM103A1	4.91136e-25	2.77622e-10	-2.39314	-1.99368	2.06277e-05	1.35827	other	1.73407	3.74273e-08
hsa-miR-103a-3p	RAD51	4.91136e-25	2.77622e-10	-2.39314	-1.99368	0.000529285	1.02072	other	1.71198	3.58148e-08
hsa-miR-103a-3p	GPRC5A	4.91136e-25	2.77622e-10	-2.39314	-1.99368	0.00325654	2.91006	other	4.64715	3.59321e-06
hsa-miR-519a-5p	BEND4	1.39938e-09	1.7614e-25	3.44081	4.89272	1.97773e-70	-2.95088	other	-2.61326	7.00193e-17
hsa-miR-519a-5p	NCAN	1.39938e-09	1.7614e-25	3.44081	4.89272	0.0113997	-2.04536	other	-1.59255	0.000494229
hsa-miR-93-5p	CPT1A	1.72958e-21	4.00575e-13	-2.20124	-2.31266	1.7608e-26	2.55912	metabolic gene	2.23557	4.32653e-12
hsa-miR-93-5p	DEGS1	1.72958e-21	4.00575e-13	-2.20124	-2.31266	1.19256e-23	2.00126	metabolic gene	1.87258	1.71619e-09
hsa-miR-93-5p	UBC	1.72958e-21	4.00575e-13	-2.20124	-2.31266	1.70357e-18	1.18635	other	1.07407	0.00041963
hsa-miR-93-5p	HCCS	1.72958e-21	4.00575e-13	-2.20124	-2.31266	1.07533e-17	1.95013	other	1.98644	1.30434e-10
hsa-miR-93-5p	NRBP1	1.72958e-21	4.00575e-13	-2.20124	-2.31266	4.28604e-17	1.38709	other	2.04835	4.40015e-11
hsa-miR-93-5p	PVR	1.72958e-21	4.00575e-13	-2.20124	-2.31266	6.46117e-12	1.43762	other	3.48348	9.55207e-26
hsa-miR-93-5p	F3	1.72958e-21	4.00575e-13	-2.20124	-2.31266	2.30097e-11	1.82051	other	2.25321	7.10129e-08
hsa-miR-93-5p	DCTN5	1.72958e-21	4.00575e-13	-2.20124	-2.31266	6.027e-11	1.07226	other	2.20692	2.63369e-12
hsa-miR-93-5p	PSMD4	1.72958e-21	4.00575e-13	-2.20124	-2.31266	6.38885e-11	1.01277	other	1.39094	6.58879e-06
hsa-miR-93-5p	PDZD11	1.72958e-21	4.00575e-13	-2.20124	-2.31266	1.73565e-09	1.69318	other	2.03785	4.17996e-08
hsa-miR-93-5p	F2RL1	1.72958e-21	4.00575e-13	-2.20124	-2.31266	4.6141e-09	1.08662	other	1.66281	2.0785e-06
hsa-miR-93-5p	ATP6V0E1	1.72958e-21	4.00575e-13	-2.20124	-2.31266	6.67497e-09	1.35646	metabolic gene	2.71747	1.30119e-15
hsa-miR-93-5p	SLC35F6	1.72958e-21	4.00575e-13	-2.20124	-2.31266	1.2769e-08	1.47174	other	4.65941	3.46297e-20
hsa-miR-93-5p	ATG16L1	1.72958e-21	4.00575e-13	-2.20124	-2.31266	8.59436e-08	1.0558	other	1.34997	1.06238e-05
hsa-miR-93-5p	NFKBIA	1.72958e-21	4.00575e-13	-2.20124	-2.31266	1.08319e-06	1.49356	other	2.86357	1.75535e-10
hsa-miR-93-5p	JUN	1.72958e-21	4.00575e-13	-2.20124	-2.31266	1.29283e-06	1.13135	transcription factor	1.40794	0.00346861
hsa-miR-93-5p	TNFAIP1	1.72958e-21	4.00575e-13	-2.20124	-2.31266	1.53167e-06	1.32554	other	1.32687	1.64161e-05
hsa-miR-93-5p	HERPUD1	1.72958e-21	4.00575e-13	-2.20124	-2.31266	2.20276e-06	1.42744	other	2.5853	2.81209e-11
hsa-miR-93-5p	EIF2B2	1.72958e-21	4.00575e-13	-2.20124	-2.31266	2.70837e-06	1.23621	other	1.03803	0.000698581
hsa-miR-93-5p	MED18	1.72958e-21	4.00575e-13	-2.20124	-2.31266	7.27485e-06	1.38126	other	1.66748	6.87541e-08
hsa-miR-93-5p	TMEM9B	1.72958e-21	4.00575e-13	-2.20124	-2.31266	2.86496e-05	1.3258	other	1.92227	1.26554e-09
hsa-miR-93-5p	RNF19B	1.72958e-21	4.00575e-13	-2.20124	-2.31266	0.000111068	1.2408	other	2.7623	4.21379e-14
hsa-miR-93-5p	MTSS1L	1.72958e-21	4.00575e-13	-2.20124	-2.31266	0.00162839	1.34642	other	1.90329	1.5463e-09
hsa-miR-93-5p	SIK1	1.72958e-21	4.00575e-13	-2.20124	-2.31266	0.00315402	1.06647	other	3.98824	3.28587e-31
hsa-miR-93-5p	WDR1	1.72958e-21	4.00575e-13	-2.20124	-2.31266	0.00457919	1.21645	other	1.37815	5.4203e-06
hsa-miR-93-5p	SNAPIN	1.72958e-21	4.00575e-13	-2.20124	-2.31266	0.00605944	1.00796	other	1.29571	3.37661e-05
hsa-miR-93-5p	HIST1H2BJ	1.72958e-21	4.00575e-13	-2.20124	-2.31266	0.00687293	1.06299	other	1.66271	0.00739736
hsa-miR-93-5p	CRTC3	1.72958e-21	4.00575e-13	-2.20124	-2.31266	0.0424864	1.07971	other	1.52468	5.71707e-07
hsa-miR-454-3p	UBC	4.91136e-25	1.14341e-08	-2.48844	-2.1179	1.70357e-18	1.18635	other	1.07407	0.00041963
hsa-miR-454-3p	DAD1	4.91136e-25	1.14341e-08	-2.48844	-2.1179	1.18568e-11	1.23017	other	1.46713	1.0424e-06
hsa-miR-454-3p	UBB	4.91136e-25	1.14341e-08	-2.48844	-2.1179	1.78821e-11	1.34041	other	1.46179	2.04918e-06
hsa-miR-454-3p	PDZD11	4.91136e-25	1.14341e-08	-2.48844	-2.1179	1.73565e-09	1.69318	other	2.03785	4.17996e-08
hsa-miR-454-3p	F2RL1	4.91136e-25	1.14341e-08	-2.48844	-2.1179	4.6141e-09	1.08662	other	1.66281	2.0785e-06
hsa-miR-454-3p	ATP6V0E1	4.91136e-25	1.14341e-08	-2.48844	-2.1179	6.67497e-09	1.35646	metabolic gene	2.71747	1.30119e-15
hsa-miR-454-3p	MED18	4.91136e-25	1.14341e-08	-2.48844	-2.1179	7.27485e-06	1.38126	other	1.66748	6.87541e-08
hsa-miR-454-3p	ATP6V0D1	4.91136e-25	1.14341e-08	-2.48844	-2.1179	8.53296e-05	1.01421	metabolic gene	1.91408	6.04191e-07
hsa-miR-454-3p	SIK1	4.91136e-25	1.14341e-08	-2.48844	-2.1179	0.00315402	1.06647	other	3.98824	3.28587e-31
hsa-miR-454-3p	GPRC5A	4.91136e-25	1.14341e-08	-2.48844	-2.1179	0.00325654	2.91006	other	4.64715	3.59321e-06
hsa-miR-454-3p	SNAPIN	4.91136e-25	1.14341e-08	-2.48844	-2.1179	0.00605944	1.00796	other	1.29571	3.37661e-05
hsa-miR-454-3p	HOXB3	4.91136e-25	1.14341e-08	-2.48844	-2.1179	0.0205974	2.98468	transcription factor	5.48016	7.13553e-43
hsa-miR-520g-3p	ELAVL2	1.21729e-28	0.000947715	2.78348	1.11423	8.8449e-39	-5.01656	other	-7.63201	1.15922e-49
hsa-miR-520g-3p	PABPC1	1.21729e-28	0.000947715	2.78348	1.11423	6.25461e-26	-1.34867	other	-1.04533	0.000219514
hsa-miR-520g-3p	PTGIS	1.21729e-28	0.000947715	2.78348	1.11423	1.22261e-24	-3.21446	metabolic gene	-4.97314	4.03581e-51
hsa-miR-520g-3p	GLB1L3	1.21729e-28	0.000947715	2.78348	1.11423	2.23379e-23	-2.29582	other	-1.34847	3.52766e-06
hsa-miR-520g-3p	CBX5	1.21729e-28	0.000947715	2.78348	1.11423	6.78785e-22	-1.38814	other	-4.98075	6.92162e-54
hsa-miR-520g-3p	RGS17	1.21729e-28	0.000947715	2.78348	1.11423	6.97889e-15	-2.91098	other	-6.03344	2.78582e-23
hsa-miR-520g-3p	TNRC6B	1.21729e-28	0.000947715	2.78348	1.11423	6.78283e-14	-1.17988	other	-2.63454	4.03787e-18
hsa-miR-520g-3p	MKI67	1.21729e-28	0.000947715	2.78348	1.11423	1.33528e-13	-1.56793	other	-1.78079	2.28193e-06
hsa-miR-520g-3p	LIPA	1.21729e-28	0.000947715	2.78348	1.11423	1.55244e-13	-1.38199	metabolic gene	-3.70018	8.05047e-32
hsa-miR-520g-3p	PLEKHH1	1.21729e-28	0.000947715	2.78348	1.11423	3.11765e-11	-1.55341	other	-1.09275	0.000197703
hsa-miR-520g-3p	FBXL7	1.21729e-28	0.000947715	2.78348	1.11423	7.16254e-08	-2.28012	other	-2.84024	1.00159e-19
hsa-miR-520g-3p	VLDLR	1.21729e-28	0.000947715	2.78348	1.11423	8.48724e-06	-1.1199	other	-4.50031	1.43956e-10
hsa-miR-520g-3p	ORAI2	1.21729e-28	0.000947715	2.78348	1.11423	2.40009e-05	-1.25173	other	-3.35403	9.67077e-26
hsa-miR-520g-3p	DTX3L	1.21729e-28	0.000947715	2.78348	1.11423	4.32825e-05	-1.47611	other	-3.3232	9.36802e-14
hsa-miR-520g-3p	HS3ST1	1.21729e-28	0.000947715	2.78348	1.11423	0.000157274	-2.40793	metabolic gene	-3.26878	0.000141212
hsa-miR-520g-3p	MFSD2A	1.21729e-28	0.000947715	2.78348	1.11423	0.0121608	-1.16796	other	-1.02053	0.00166551
hsa-miR-520g-3p	PRRG4	1.21729e-28	0.000947715	2.78348	1.11423	0.0300478	-2.49998	other	-1.78336	0.000349456
hsa-miR-520g-3p	SATB2	1.21729e-28	0.000947715	2.78348	1.11423	0.0412116	-1.21534	transcription factor	-2.69751	5.86792e-07
hsa-miR-371a-5p	TMEM132B	1.86133e-08	1.47693e-23	2.70137	8.52066	1.82514e-66	-3.04646	other	-5.36126	1.26196e-39
hsa-miR-371a-5p	FREM2	1.86133e-08	1.47693e-23	2.70137	8.52066	1.14373e-54	-2.7831	other	-8.08995	1.15761e-57
hsa-miR-371a-5p	ELAVL2	1.86133e-08	1.47693e-23	2.70137	8.52066	8.8449e-39	-5.01656	other	-7.63201	1.15922e-49
hsa-miR-371a-5p	MAP7	1.86133e-08	1.47693e-23	2.70137	8.52066	3.23426e-28	-2.98038	other	-4.25855	1.10905e-39
hsa-miR-371a-5p	CACNG8	1.86133e-08	1.47693e-23	2.70137	8.52066	1.96744e-15	-3.95756	other	-1.96251	3.7848e-09
hsa-miR-371a-5p	VWCE	1.86133e-08	1.47693e-23	2.70137	8.52066	1.7753e-10	-2.32763	other	-2.85449	2.11217e-18
hsa-miR-371a-5p	QSER1	1.86133e-08	1.47693e-23	2.70137	8.52066	1.86266e-10	-1.15048	other	-4.36654	7.1778e-40
hsa-miR-371a-5p	ITGA2	1.86133e-08	1.47693e-23	2.70137	8.52066	6.71735e-08	-2.41604	other	-8.73553	5.00956e-32
hsa-miR-371a-5p	ZNF860	1.86133e-08	1.47693e-23	2.70137	8.52066	1.01465e-07	-2.15123	other	-2.1549	6.43191e-05
hsa-miR-371a-5p	VLDLR	1.86133e-08	1.47693e-23	2.70137	8.52066	8.48724e-06	-1.1199	other	-4.50031	1.43956e-10
hsa-miR-371a-5p	HMBOX1	1.86133e-08	1.47693e-23	2.70137	8.52066	7.04872e-05	-1.23764	transcription factor	-2.06716	5.66553e-10
hsa-miR-371a-5p	PKDREJ	1.86133e-08	1.47693e-23	2.70137	8.52066	0.0374482	-2.30612	other	-2.76625	0.000106585
hsa-miR-519b-5p	BEND4	1.24628e-08	5.20582e-22	3.37454	4.75937	1.97773e-70	-2.95088	other	-2.61326	7.00193e-17
hsa-miR-519c-5p	BEND4	1.24628e-08	5.20582e-22	3.37454	4.75937	1.97773e-70	-2.95088	other	-2.61326	7.00193e-17
hsa-miR-522-5p	BEND4	1.24628e-08	5.20582e-22	3.37454	4.75937	1.97773e-70	-2.95088	other	-2.61326	7.00193e-17
hsa-miR-523-5p	BEND4	1.24628e-08	5.20582e-22	3.37454	4.75937	1.97773e-70	-2.95088	other	-2.61326	7.00193e-17
hsa-miR-519b-5p	NCAN	1.24628e-08	5.20582e-22	3.37454	4.75937	0.0113997	-2.04536	other	-1.59255	0.000494229
hsa-miR-519c-5p	NCAN	1.24628e-08	5.20582e-22	3.37454	4.75937	0.0113997	-2.04536	other	-1.59255	0.000494229
hsa-miR-522-5p	NCAN	1.24628e-08	5.20582e-22	3.37454	4.75937	0.0113997	-2.04536	other	-1.59255	0.000494229
hsa-miR-523-5p	NCAN	1.24628e-08	5.20582e-22	3.37454	4.75937	0.0113997	-2.04536	other	-1.59255	0.000494229
hsa-miR-141-5p	HSPA2	1.53467e-25	4.9526e-05	-3.38168	-2.03323	1.29087e-15	1.3878	other	3.75054	1.37171e-28
hsa-miR-141-5p	BACE2	1.53467e-25	4.9526e-05	-3.38168	-2.03323	1.92252e-10	2.34015	other	1.11894	0.00625553
hsa-miR-141-5p	TMEM132C	1.53467e-25	4.9526e-05	-3.38168	-2.03323	0.00164685	2.63497	other	1.45056	0.00903552
hsa-miR-141-5p	TRPV2	1.53467e-25	4.9526e-05	-3.38168	-2.03323	0.00677498	1.53668	other	2.79574	0.00313184
hsa-miR-518e-5p	BEND4	1.35274e-08	6.86752e-22	3.37402	4.75883	1.97773e-70	-2.95088	other	-2.61326	7.00193e-17
hsa-miR-518e-5p	NCAN	1.35274e-08	6.86752e-22	3.37402	4.75883	0.0113997	-2.04536	other	-1.59255	0.000494229
hsa-miR-520g-5p	BEND4	7.9311e-28	0.0139961	3.92367	1.0991	1.97773e-70	-2.95088	other	-2.61326	7.00193e-17
hsa-miR-520g-5p	VSNL1	7.9311e-28	0.0139961	3.92367	1.0991	2.17434e-08	-1.1057	other	-5.80007	5.87768e-17
hsa-miR-146a-5p	SFRP1	2.12983e-14	7.76097e-16	5.00306	3.60676	6.1829e-138	-4.40046	other	-2.79249	5.77878e-22
hsa-miR-146a-5p	ST6GAL2	2.12983e-14	7.76097e-16	5.00306	3.60676	1.39638e-44	-5.37211	other	-10.1058	8.27379e-58
hsa-miR-146a-5p	GPRIN2	2.12983e-14	7.76097e-16	5.00306	3.60676	1.42105e-20	-2.60672	other	-5.17985	1.50895e-47
hsa-miR-146a-5p	ROBO1	2.12983e-14	7.76097e-16	5.00306	3.60676	4.95336e-16	-1.4226	other	-4.16604	5.39631e-33
hsa-miR-146a-5p	SPATS2L	2.12983e-14	7.76097e-16	5.00306	3.60676	7.47046e-15	-1.50372	other	-6.2416	4.24215e-70
hsa-miR-146a-5p	NFAT5	2.12983e-14	7.76097e-16	5.00306	3.60676	7.61268e-13	-1.46095	transcription factor	-3.11261	3.04574e-12
hsa-miR-146a-5p	MX2	2.12983e-14	7.76097e-16	5.00306	3.60676	2.33945e-11	-3.65845	other	-2.14057	0.000861549
hsa-miR-146a-5p	CCDC6	2.12983e-14	7.76097e-16	5.00306	3.60676	1.15083e-10	-1.10225	other	-2.82294	4.29405e-21
hsa-miR-146a-5p	MYLK	2.12983e-14	7.76097e-16	5.00306	3.60676	5.24957e-08	-1.52617	other	-4.33012	3.04256e-38
hsa-miR-146a-5p	SNTG2	2.12983e-14	7.76097e-16	5.00306	3.60676	1.99695e-07	-3.92697	other	-5.29586	5.34147e-30
hsa-miR-146a-5p	BRCA2	2.12983e-14	7.76097e-16	5.00306	3.60676	5.30144e-07	-1.1719	other	-2.84415	6.24765e-06
hsa-miR-146a-5p	BTN2A2	2.12983e-14	7.76097e-16	5.00306	3.60676	1.49467e-06	-1.70383	other	-1.24087	5.27414e-05
hsa-miR-146a-5p	MDN1	2.12983e-14	7.76097e-16	5.00306	3.60676	1.05548e-05	-1.10108	other	-3.27619	9.44459e-17
hsa-miR-146a-5p	C1orf21	2.12983e-14	7.76097e-16	5.00306	3.60676	3.12596e-05	-1.08347	other	-4.10156	6.3652e-37
hsa-miR-146a-5p	CYBRD1	2.12983e-14	7.76097e-16	5.00306	3.60676	6.53882e-05	-2.00733	metabolic gene	-2.62118	3.26437e-14
hsa-miR-146a-5p	NOS1	2.12983e-14	7.76097e-16	5.00306	3.60676	0.00741072	-2.07445	metabolic gene	-5.51146	1.80685e-39
hsa-miR-146a-5p	MFSD6	2.12983e-14	7.76097e-16	5.00306	3.60676	0.022427	-2.07959	other	-3.11016	7.42669e-10
hsa-miR-146a-5p	SYT12	2.12983e-14	7.76097e-16	5.00306	3.60676	0.0343761	-1.45823	other	-2.45414	1.00462e-09
hsa-miR-222-5p	SLITRK4	1.99339e-15	8.9085e-15	1.975	2.73924	5.79539e-19	-4.0625	other	-6.51151	1.57211e-13
hsa-miR-222-5p	RGS17	1.99339e-15	8.9085e-15	1.975	2.73924	6.97889e-15	-2.91098	other	-6.03344	2.78582e-23
hsa-miR-222-5p	WDR26	1.99339e-15	8.9085e-15	1.975	2.73924	6.14367e-07	-1.08423	other	-1.35811	2.68804e-06
hsa-miR-222-5p	TGFA	1.99339e-15	8.9085e-15	1.975	2.73924	6.1403e-06	-3.4711	other	-8.70448	1.13427e-43
hsa-miR-222-5p	RFX3	1.99339e-15	8.9085e-15	1.975	2.73924	4.02212e-05	-1.20612	transcription factor	-3.6077	1.03528e-23
hsa-miR-488-3p	UBC	2.17883e-09	1.2988e-20	#NUM!	#NUM!	1.70357e-18	1.18635	other	1.07407	0.00041963
hsa-miR-488-3p	LRRC59	2.17883e-09	1.2988e-20	#NUM!	#NUM!	9.88732e-12	1.03133	other	1.78008	6.76937e-09
hsa-miR-488-3p	SRPRB	2.17883e-09	1.2988e-20	#NUM!	#NUM!	5.43598e-11	1.2251	other	1.27039	3.31339e-05
hsa-miR-488-3p	ARF6	2.17883e-09	1.2988e-20	#NUM!	#NUM!	1.09528e-07	1.02676	other	2.00188	2.22478e-10
hsa-miR-488-3p	EIF6	2.17883e-09	1.2988e-20	#NUM!	#NUM!	1.86295e-07	1.06736	other	2.43631	2.85833e-12
hsa-miR-488-3p	TMEM9B	2.17883e-09	1.2988e-20	#NUM!	#NUM!	2.86496e-05	1.3258	other	1.92227	1.26554e-09
hsa-miR-488-3p	SLC25A16	2.17883e-09	1.2988e-20	#NUM!	#NUM!	0.00012803	1.02889	metabolic gene	4.2579	4.73271e-34
hsa-miR-488-3p	TMEM51	2.17883e-09	1.2988e-20	#NUM!	#NUM!	0.000448363	2.11514	other	3.09472	3.18185e-07
hsa-miR-411-3p	CCDC74A	1.01901e-09	4.61281e-20	5.13589	#NUM!	4.75732e-06	-2.79766	other	-1.5113	9.59016e-07
hsa-miR-411-3p	CCDC74B	1.01901e-09	4.61281e-20	5.13589	#NUM!	0.000973694	-2.4393	other	-1.32849	2.83653e-05
hsa-miR-519c-3p	ELAVL2	3.07256e-20	1.95133e-09	2.2028	1.92138	8.8449e-39	-5.01656	other	-7.63201	1.15922e-49
hsa-miR-519c-3p	INO80D	3.07256e-20	1.95133e-09	2.2028	1.92138	1.2446e-28	-1.82439	other	-2.47764	1.02033e-09
hsa-miR-519c-3p	MAP7	3.07256e-20	1.95133e-09	2.2028	1.92138	3.23426e-28	-2.98038	other	-4.25855	1.10905e-39
hsa-miR-519c-3p	GALNT3	3.07256e-20	1.95133e-09	2.2028	1.92138	6.35004e-16	-2.67121	metabolic gene	-1.85029	0.00701014
hsa-miR-519c-3p	NFAT5	3.07256e-20	1.95133e-09	2.2028	1.92138	7.61268e-13	-1.46095	transcription factor	-3.11261	3.04574e-12
hsa-miR-519c-3p	ZBTB37	3.07256e-20	1.95133e-09	2.2028	1.92138	1.25383e-12	-1.37713	other	-2.11795	1.25259e-07
hsa-miR-519c-3p	PAQR5	3.07256e-20	1.95133e-09	2.2028	1.92138	2.69907e-11	-3.33781	other	-4.75956	8.00292e-37
hsa-miR-519c-3p	TCF7L2	3.07256e-20	1.95133e-09	2.2028	1.92138	1.47031e-07	-1.78827	transcription factor	-1.97778	2.70088e-11
hsa-miR-519c-3p	FAM129A	3.07256e-20	1.95133e-09	2.2028	1.92138	4.22508e-07	-1.84744	other	-2.53075	1.73649e-14
hsa-miR-519c-3p	POGZ	3.07256e-20	1.95133e-09	2.2028	1.92138	5.43815e-07	-1.03819	other	-1.74116	2.97381e-09
hsa-miR-519c-3p	TGFBR2	3.07256e-20	1.95133e-09	2.2028	1.92138	3.22733e-05	-1.52915	other	-2.86786	2.54104e-18
hsa-miR-519c-3p	FAM102B	3.07256e-20	1.95133e-09	2.2028	1.92138	8.51293e-05	-1.00407	other	-1.0868	0.000965145
hsa-miR-519c-3p	RRAGD	3.07256e-20	1.95133e-09	2.2028	1.92138	0.000161332	-1.34493	other	-2.5637	1.60178e-16
hsa-miR-519c-3p	ENPP5	3.07256e-20	1.95133e-09	2.2028	1.92138	0.00208555	-1.47673	other	-5.21817	1.72082e-36
hsa-miR-519c-3p	ANKRD33B	3.07256e-20	1.95133e-09	2.2028	1.92138	0.0278742	-1.03837	other	-1.90295	2.08404e-07
hsa-miR-519c-3p	PRRG4	3.07256e-20	1.95133e-09	2.2028	1.92138	0.0300478	-2.49998	other	-1.78336	0.000349456
hsa-miR-519c-3p	PDGFB	3.07256e-20	1.95133e-09	2.2028	1.92138	0.0388049	-1.70431	other	-3.61252	1.22035e-21
hsa-miR-519c-3p	SATB2	3.07256e-20	1.95133e-09	2.2028	1.92138	0.0412116	-1.21534	transcription factor	-2.69751	5.86792e-07
hsa-miR-372-3p	ELAVL2	1.5176e-05	5.3381e-24	1.9209	8.84553	8.8449e-39	-5.01656	other	-7.63201	1.15922e-49
hsa-miR-372-3p	SON	1.5176e-05	5.3381e-24	1.9209	8.84553	1.03534e-31	-1.5091	other	-2.5718	6.81043e-18
hsa-miR-372-3p	INO80D	1.5176e-05	5.3381e-24	1.9209	8.84553	1.2446e-28	-1.82439	other	-2.47764	1.02033e-09
hsa-miR-372-3p	PTGIS	1.5176e-05	5.3381e-24	1.9209	8.84553	1.22261e-24	-3.21446	metabolic gene	-4.97314	4.03581e-51
hsa-miR-372-3p	CBX5	1.5176e-05	5.3381e-24	1.9209	8.84553	6.78785e-22	-1.38814	other	-4.98075	6.92162e-54
hsa-miR-372-3p	IGF1R	1.5176e-05	5.3381e-24	1.9209	8.84553	1.4525e-21	-1.45105	other	-2.3021	9.17598e-15
hsa-miR-372-3p	GALNT3	1.5176e-05	5.3381e-24	1.9209	8.84553	6.35004e-16	-2.67121	metabolic gene	-1.85029	0.00701014
hsa-miR-372-3p	TNRC6B	1.5176e-05	5.3381e-24	1.9209	8.84553	6.78283e-14	-1.17988	other	-2.63454	4.03787e-18
hsa-miR-372-3p	ABI2	1.5176e-05	5.3381e-24	1.9209	8.84553	3.4857e-13	-1.22667	other	-2.07125	2.19904e-12
hsa-miR-372-3p	TTC9	1.5176e-05	5.3381e-24	1.9209	8.84553	1.96904e-11	-2.14203	other	-2.25983	1.71196e-14
hsa-miR-372-3p	TNKS2	1.5176e-05	5.3381e-24	1.9209	8.84553	3.10559e-11	-1.06197	epigenetic enzymes	-3.85868	5.0004e-33
hsa-miR-372-3p	CCDC6	1.5176e-05	5.3381e-24	1.9209	8.84553	1.15083e-10	-1.10225	other	-2.82294	4.29405e-21
hsa-miR-372-3p	ITGA2	1.5176e-05	5.3381e-24	1.9209	8.84553	6.71735e-08	-2.41604	other	-8.73553	5.00956e-32
hsa-miR-372-3p	FBXL7	1.5176e-05	5.3381e-24	1.9209	8.84553	7.16254e-08	-2.28012	other	-2.84024	1.00159e-19
hsa-miR-372-3p	CADM2	1.5176e-05	5.3381e-24	1.9209	8.84553	7.92628e-06	-4.40955	other	-4.32383	5.15564e-22
hsa-miR-372-3p	ORAI2	1.5176e-05	5.3381e-24	1.9209	8.84553	2.40009e-05	-1.25173	other	-3.35403	9.67077e-26
hsa-miR-372-3p	TGFBR2	1.5176e-05	5.3381e-24	1.9209	8.84553	3.22733e-05	-1.52915	other	-2.86786	2.54104e-18
hsa-miR-372-3p	HMBOX1	1.5176e-05	5.3381e-24	1.9209	8.84553	7.04872e-05	-1.23764	transcription factor	-2.06716	5.66553e-10
hsa-miR-372-3p	FAM102B	1.5176e-05	5.3381e-24	1.9209	8.84553	8.51293e-05	-1.00407	other	-1.0868	0.000965145
hsa-miR-372-3p	HS3ST1	1.5176e-05	5.3381e-24	1.9209	8.84553	0.000157274	-2.40793	metabolic gene	-3.26878	0.000141212
hsa-miR-372-3p	SLC22A23	1.5176e-05	5.3381e-24	1.9209	8.84553	0.000310365	-1.00817	other	-2.0792	8.75273e-12
hsa-miR-372-3p	MFSD2A	1.5176e-05	5.3381e-24	1.9209	8.84553	0.0121608	-1.16796	other	-1.02053	0.00166551
hsa-miR-372-3p	PRRG4	1.5176e-05	5.3381e-24	1.9209	8.84553	0.0300478	-2.49998	other	-1.78336	0.000349456
hsa-miR-372-3p	SATB2	1.5176e-05	5.3381e-24	1.9209	8.84553	0.0412116	-1.21534	transcription factor	-2.69751	5.86792e-07
hsa-miR-196a-5p	NRXN1	1.03797e-15	1.38882e-13	8.95825	#NUM!	1.63327e-26	-3.41941	other	-5.83301	7.61246e-33
hsa-miR-196a-5p	IGF1R	1.03797e-15	1.38882e-13	8.95825	#NUM!	1.4525e-21	-1.45105	other	-2.3021	9.17598e-15
hsa-miR-196a-5p	ACVR2B	1.03797e-15	1.38882e-13	8.95825	#NUM!	1.65248e-18	-1.2538	other	-2.58367	7.55995e-18
hsa-miR-196a-5p	PHC3	1.03797e-15	1.38882e-13	8.95825	#NUM!	2.67246e-07	-1.13409	other	-2.01767	2.98821e-10
hsa-miR-196a-5p	TGFBR2	1.03797e-15	1.38882e-13	8.95825	#NUM!	3.22733e-05	-1.52915	other	-2.86786	2.54104e-18
hsa-miR-539-5p	DDX3Y	5.34547e-19	4.97542e-10	4.71189	#NUM!	8.2336e-206	-7.30613	other	-5.1722	0.000661116
hsa-miR-539-5p	ELAVL2	5.34547e-19	4.97542e-10	4.71189	#NUM!	8.8449e-39	-5.01656	other	-7.63201	1.15922e-49
hsa-miR-539-5p	IGF1R	5.34547e-19	4.97542e-10	4.71189	#NUM!	1.4525e-21	-1.45105	other	-2.3021	9.17598e-15
hsa-miR-539-5p	SETD5	5.34547e-19	4.97542e-10	4.71189	#NUM!	5.09548e-13	-1.46245	epigenetic enzymes	-1.77776	1.90122e-09
hsa-miR-539-5p	ADAM22	5.34547e-19	4.97542e-10	4.71189	#NUM!	9.31598e-12	-2.07371	other	-5.31363	4.21978e-38
hsa-miR-539-5p	SIPA1L1	5.34547e-19	4.97542e-10	4.71189	#NUM!	5.41209e-08	-1.08353	other	-2.1148	1.76257e-12
hsa-miR-539-5p	ITGA2	5.34547e-19	4.97542e-10	4.71189	#NUM!	6.71735e-08	-2.41604	other	-8.73553	5.00956e-32
hsa-miR-539-5p	TCF7L2	5.34547e-19	4.97542e-10	4.71189	#NUM!	1.47031e-07	-1.78827	transcription factor	-1.97778	2.70088e-11
hsa-miR-539-5p	SFMBT2	5.34547e-19	4.97542e-10	4.71189	#NUM!	4.85799e-07	-1.744	other	-2.9591	3.58313e-18
hsa-miR-539-5p	HS3ST5	5.34547e-19	4.97542e-10	4.71189	#NUM!	6.59478e-06	-4.23065	metabolic gene	-1.23338	0.000177274
hsa-miR-539-5p	LAMA2	5.34547e-19	4.97542e-10	4.71189	#NUM!	0.000164031	-1.21795	other	-2.14696	4.34533e-08
hsa-miR-539-5p	ONECUT2	5.34547e-19	4.97542e-10	4.71189	#NUM!	0.000463874	-1.96823	transcription factor	-1.17634	0.0317203
hsa-miR-539-5p	ENPP5	5.34547e-19	4.97542e-10	4.71189	#NUM!	0.00208555	-1.47673	other	-5.21817	1.72082e-36
hsa-miR-539-5p	DNALI1	5.34547e-19	4.97542e-10	4.71189	#NUM!	0.00481916	-1.82595	other	-2.52993	8.77736e-06
hsa-miR-539-5p	PRRG4	5.34547e-19	4.97542e-10	4.71189	#NUM!	0.0300478	-2.49998	other	-1.78336	0.000349456
hsa-miR-1185-5p	MKI67	3.72558e-20	1.4278e-08	4.87443	5.27705	1.33528e-13	-1.56793	other	-1.78079	2.28193e-06
hsa-miR-1185-5p	PLEKHA6	3.72558e-20	1.4278e-08	4.87443	5.27705	0.00215434	-1.73221	other	-3.89363	1.57071e-19
hsa-miR-1185-5p	FSIP2	3.72558e-20	1.4278e-08	4.87443	5.27705	0.0115376	-1.00435	other	-3.45809	0.000620607
hsa-miR-376a-5p	POLI	1.35612e-17	7.56815e-11	5.40842	#NUM!	5.2876e-08	-1.22325	other	-3.98322	8.8093e-32
hsa-miR-324-5p	ANXA6	0.000372993	7.16692e-23	-1.93058	-4.73272	6.88552e-27	1.69312	other	1.26424	2.2685e-05
hsa-miR-324-5p	TUBA1C	0.000372993	7.16692e-23	-1.93058	-4.73272	5.10588e-26	1.61307	other	2.67367	2.52586e-09
hsa-miR-324-5p	YWHAH	0.000372993	7.16692e-23	-1.93058	-4.73272	2.52669e-16	1.21233	epigenetic enzymes	1.10081	0.000291659
hsa-miR-324-5p	PSMD4	0.000372993	7.16692e-23	-1.93058	-4.73272	6.38885e-11	1.01277	other	1.39094	6.58879e-06
hsa-miR-324-5p	C8orf33	0.000372993	7.16692e-23	-1.93058	-4.73272	3.56481e-09	1.24623	other	1.62436	1.82197e-07
hsa-miR-324-5p	SAP30BP	0.000372993	7.16692e-23	-1.93058	-4.73272	3.46386e-07	1.04595	other	1.10415	0.000361147
hsa-miR-324-5p	UBL5	0.000372993	7.16692e-23	-1.93058	-4.73272	0.000868204	1.10876	other	1.45792	3.38085e-06
hsa-miR-363-3p	PPIC	3.01976e-09	2.79731e-17	-1.38306	-2.73568	1.29974e-06	1.70287	other	1.80296	6.05535e-09
hsa-miR-363-3p	RAD51	3.01976e-09	2.79731e-17	-1.38306	-2.73568	0.000529285	1.02072	other	1.71198	3.58148e-08
hsa-miR-363-3p	FKBP9	3.01976e-09	2.79731e-17	-1.38306	-2.73568	0.00666813	1.10071	other	1.14802	0.000217169
hsa-miR-363-3p	BAK1	3.01976e-09	2.79731e-17	-1.38306	-2.73568	0.0069863	1.11012	other	3.47995	9.58951e-18
hsa-miR-363-3p	PMEPA1	3.01976e-09	2.79731e-17	-1.38306	-2.73568	0.0274529	1.11068	other	1.64324	0.000518104
hsa-miR-367-5p	UNC13A	1.73315e-20	7.45562e-06	5.17125	3.34802	7.89054e-22	-2.04842	other	-1.24042	2.49175e-05
hsa-miR-367-5p	PLXDC2	1.73315e-20	7.45562e-06	5.17125	3.34802	5.44917e-10	-1.42446	other	-2.68879	2.54792e-17
hsa-miR-367-5p	ERVMER34-1	1.73315e-20	7.45562e-06	5.17125	3.34802	7.4274e-09	-1.42722	other	-4.85058	9.85112e-39
hsa-miR-367-5p	TSHZ2	1.73315e-20	7.45562e-06	5.17125	3.34802	7.61983e-06	-1.84416	transcription factor	-2.45706	0.000352465
hsa-miR-367-5p	ORAI2	1.73315e-20	7.45562e-06	5.17125	3.34802	2.40009e-05	-1.25173	other	-3.35403	9.67077e-26
hsa-miR-367-5p	HS3ST1	1.73315e-20	7.45562e-06	5.17125	3.34802	0.000157274	-2.40793	metabolic gene	-3.26878	0.000141212
hsa-miR-367-5p	DGKE	1.73315e-20	7.45562e-06	5.17125	3.34802	0.000668862	-1.20081	metabolic gene	-1.41322	0.00023565
hsa-miR-367-5p	LRRC2	1.73315e-20	7.45562e-06	5.17125	3.34802	0.00220805	-1.44931	other	-2.67713	9.3801e-14
hsa-miR-520c-5p	BEND4	2.50303e-20	8.86084e-06	3.69307	1.49242	1.97773e-70	-2.95088	other	-2.61326	7.00193e-17
hsa-miR-520c-5p	NCAN	2.50303e-20	8.86084e-06	3.69307	1.49242	0.0113997	-2.04536	other	-1.59255	0.000494229
hsa-miR-518d-5p	BEND4	2.50303e-20	9.26847e-06	3.69307	1.48857	1.97773e-70	-2.95088	other	-2.61326	7.00193e-17
hsa-miR-526a	BEND4	2.50303e-20	9.26847e-06	3.69307	1.48857	1.97773e-70	-2.95088	other	-2.61326	7.00193e-17
hsa-miR-518d-5p	NCAN	2.50303e-20	9.26847e-06	3.69307	1.48857	0.0113997	-2.04536	other	-1.59255	0.000494229
hsa-miR-526a	NCAN	2.50303e-20	9.26847e-06	3.69307	1.48857	0.0113997	-2.04536	other	-1.59255	0.000494229
hsa-miR-582-3p	SFRP1	7.06294e-12	4.66388e-14	2.72007	5.91105	6.1829e-138	-4.40046	other	-2.79249	5.77878e-22
hsa-miR-582-3p	INO80D	7.06294e-12	4.66388e-14	2.72007	5.91105	1.2446e-28	-1.82439	other	-2.47764	1.02033e-09
hsa-miR-582-3p	DIXDC1	7.06294e-12	4.66388e-14	2.72007	5.91105	1.17642e-07	-1.44733	other	-4.31512	1.13127e-37
hsa-miR-582-3p	SCN4B	7.06294e-12	4.66388e-14	2.72007	5.91105	0.00752495	-1.88377	other	-3.01904	1.85181e-16
hsa-miR-125a-3p	TMEM132B	1.05434e-11	3.5058e-14	2.32964	5.22577	1.82514e-66	-3.04646	other	-5.36126	1.26196e-39
hsa-miR-125a-3p	ST6GAL2	1.05434e-11	3.5058e-14	2.32964	5.22577	1.39638e-44	-5.37211	other	-10.1058	8.27379e-58
hsa-miR-125a-3p	ZSWIM4	1.05434e-11	3.5058e-14	2.32964	5.22577	8.33129e-12	-2.30945	epigenetic enzymes	-1.93735	1.36005e-10
hsa-miR-125a-3p	PRRT2	1.05434e-11	3.5058e-14	2.32964	5.22577	4.05802e-06	-3.00679	other	-2.39717	1.00603e-14
hsa-miR-125a-3p	ZBTB8B	1.05434e-11	3.5058e-14	2.32964	5.22577	6.74338e-05	-1.46754	other	-3.35019	3.84811e-23
hsa-miR-125a-3p	ZIC5	1.05434e-11	3.5058e-14	2.32964	5.22577	0.00020216	-1.20026	transcription factor	-8.19164	2.31955e-96
hsa-miR-125a-3p	MFSD2A	1.05434e-11	3.5058e-14	2.32964	5.22577	0.0121608	-1.16796	other	-1.02053	0.00166551
hsa-miR-125a-3p	KCNN3	1.05434e-11	3.5058e-14	2.32964	5.22577	0.0142536	-2.21608	other	-2.5429	1.99751e-11
hsa-miR-125a-3p	ANKRD33B	1.05434e-11	3.5058e-14	2.32964	5.22577	0.0278742	-1.03837	other	-1.90295	2.08404e-07
hsa-miR-125a-3p	CACNB2	1.05434e-11	3.5058e-14	2.32964	5.22577	0.0424455	-1.39623	other	-1.00607	0.0078013
hsa-miR-27b-5p	ADCYAP1R1	1.26674e-11	5.38745e-14	1.87211	3.19989	3.76141e-09	-1.85084	other	-2.73641	3.14912e-18
hsa-miR-27b-5p	POLI	1.26674e-11	5.38745e-14	1.87211	3.19989	5.2876e-08	-1.22325	other	-3.98322	8.8093e-32
hsa-miR-27b-5p	PTGER3	1.26674e-11	5.38745e-14	1.87211	3.19989	5.61382e-05	-3.27524	other	-3.09235	5.91089e-05
hsa-miR-203b-3p	POU5F1	4.29081e-10	3.05972e-15	#NUM!	#NUM!	5.98529e-21	1.43951	transcription factor	1.60707	1.10651e-07
hsa-miR-203b-3p	MRPS5	4.29081e-10	3.05972e-15	#NUM!	#NUM!	2.19899e-10	1.252	other	1.38938	7.84232e-06
hsa-miR-203b-3p	TIMM8A	4.29081e-10	3.05972e-15	#NUM!	#NUM!	1.71639e-06	1.25473	other	1.36765	0.000965145
hsa-miR-203b-3p	HERPUD1	4.29081e-10	3.05972e-15	#NUM!	#NUM!	2.20276e-06	1.42744	other	2.5853	2.81209e-11
hsa-miR-541-5p	ELAVL2	9.64134e-15	2.44501e-10	3.96322	#NUM!	8.8449e-39	-5.01656	other	-7.63201	1.15922e-49
hsa-miR-541-5p	ZNF483	9.64134e-15	2.44501e-10	3.96322	#NUM!	3.72059e-25	-1.75225	other	-2.5483	9.37693e-08
hsa-miR-541-5p	UNC13A	9.64134e-15	2.44501e-10	3.96322	#NUM!	7.89054e-22	-2.04842	other	-1.24042	2.49175e-05
hsa-miR-541-5p	TNKS2	9.64134e-15	2.44501e-10	3.96322	#NUM!	3.10559e-11	-1.06197	epigenetic enzymes	-3.85868	5.0004e-33
hsa-miR-92a-2-5p	CREB3L2	1.22695e-19	5.91533e-05	2.76808	1.67359	1.94782e-23	-1.97409	transcription factor	-1.36395	4.85291e-06
hsa-miR-92a-2-5p	TNRC6B	1.22695e-19	5.91533e-05	2.76808	1.67359	6.78283e-14	-1.17988	other	-2.63454	4.03787e-18
hsa-miR-92a-2-5p	GLI2	1.22695e-19	5.91533e-05	2.76808	1.67359	1.94061e-13	-2.00093	transcription factor	-6.6183	7.38952e-74
hsa-miR-92a-2-5p	RALGAPA2	1.22695e-19	5.91533e-05	2.76808	1.67359	1.30206e-08	-1.2369	other	-2.57239	3.49686e-17
hsa-miR-92a-2-5p	KMT2A	1.22695e-19	5.91533e-05	2.76808	1.67359	1.51105e-08	-1.16965	metabolic gene	-3.30996	5.4035e-20
hsa-miR-92a-2-5p	ORAI2	1.22695e-19	5.91533e-05	2.76808	1.67359	2.40009e-05	-1.25173	other	-3.35403	9.67077e-26
hsa-miR-92a-2-5p	GPR173	1.22695e-19	5.91533e-05	2.76808	1.67359	0.0116271	-1.38938	other	-2.86773	4.33541e-19
hsa-miR-92a-2-5p	KCNN3	1.22695e-19	5.91533e-05	2.76808	1.67359	0.0142536	-2.21608	other	-2.5429	1.99751e-11
hsa-miR-92a-2-5p	SPATA6	1.22695e-19	5.91533e-05	2.76808	1.67359	0.0156271	-1.18704	other	-2.5077	5.16111e-14
hsa-miR-378c	CACNG8	1.48582e-09	5.00893e-15	1.60118	3.05155	1.96744e-15	-3.95756	other	-1.96251	3.7848e-09
hsa-miR-378c	KCNJ6	1.48582e-09	5.00893e-15	1.60118	3.05155	2.52331e-07	-2.21462	other	-5.54301	5.70306e-09
hsa-miR-183-5p	HINT1	8.36355e-14	1.40513e-10	-1.73972	-2.0505	2.52884e-13	1.10526	other	1.61231	1.67659e-07
hsa-miR-183-5p	TNRC18	8.36355e-14	1.40513e-10	-1.73972	-2.0505	1.61365e-11	1.60581	epigenetic enzymes	3.84783	9.86767e-30
hsa-miR-183-5p	CTSB	8.36355e-14	1.40513e-10	-1.73972	-2.0505	6.11667e-11	1.47011	other	3.17547	2.40989e-17
hsa-miR-183-5p	CAPNS1	8.36355e-14	1.40513e-10	-1.73972	-2.0505	2.58831e-09	1.59307	other	1.10016	0.00762334
hsa-miR-183-5p	EIF4A3	8.36355e-14	1.40513e-10	-1.73972	-2.0505	4.46818e-09	1.0543	other	1.61126	1.40805e-07
hsa-miR-183-5p	MEAF6	8.36355e-14	1.40513e-10	-1.73972	-2.0505	6.70497e-05	1.00006	other	1.02701	0.00102764
hsa-miR-3664-3p	SOAT1	4.90348e-21	0.0126213	-4.21597	-2.80362	2.69842e-29	3.43882	metabolic gene	1.0771	0.00787831
hsa-miR-3664-3p	SLC7A5	4.90348e-21	0.0126213	-4.21597	-2.80362	7.15464e-20	1.25184	metabolic gene	2.57388	1.0717e-14
hsa-miR-3664-3p	AMFR	4.90348e-21	0.0126213	-4.21597	-2.80362	1.86433e-17	1.58167	other	1.85424	2.16345e-09
hsa-miR-3664-3p	PDCL3	4.90348e-21	0.0126213	-4.21597	-2.80362	1.19898e-07	1.54014	other	1.20326	9.53331e-05
hsa-miR-3664-3p	HERPUD1	4.90348e-21	0.0126213	-4.21597	-2.80362	2.20276e-06	1.42744	other	2.5853	2.81209e-11
hsa-miR-3664-3p	GPRC5A	4.90348e-21	0.0126213	-4.21597	-2.80362	0.00325654	2.91006	other	4.64715	3.59321e-06
hsa-miR-382-3p	LIPA	6.12086e-14	1.53694e-09	3.73959	#NUM!	1.55244e-13	-1.38199	metabolic gene	-3.70018	8.05047e-32
hsa-miR-93-3p	FAM50A	5.40532e-13	3.87585e-10	-1.85517	-2.18628	4.16961e-17	1.89595	other	2.05481	1.28756e-06
hsa-miR-93-3p	WDR77	5.40532e-13	3.87585e-10	-1.85517	-2.18628	7.82587e-17	1.48087	other	1.37774	0.000754542
hsa-miR-93-3p	IRAK1	5.40532e-13	3.87585e-10	-1.85517	-2.18628	4.66159e-11	1.15518	other	1.62571	0.000475892
hsa-miR-93-3p	TAGLN2	5.40532e-13	3.87585e-10	-1.85517	-2.18628	7.16389e-09	2.33384	other	2.70506	5.44098e-12
hsa-miR-93-3p	CCDC22	5.40532e-13	3.87585e-10	-1.85517	-2.18628	1.6924e-08	1.78299	other	2.13745	0.000359281
hsa-miR-93-3p	TEX261	5.40532e-13	3.87585e-10	-1.85517	-2.18628	3.40634e-06	1.25837	other	1.81948	2.39986e-06
hsa-miR-93-3p	PFDN2	5.40532e-13	3.87585e-10	-1.85517	-2.18628	0.000138262	1.15804	other	1.65792	1.3448e-07
hsa-miR-93-3p	MTSS1L	5.40532e-13	3.87585e-10	-1.85517	-2.18628	0.00162839	1.34642	other	1.90329	1.5463e-09
hsa-miR-93-3p	FUK	5.40532e-13	3.87585e-10	-1.85517	-2.18628	0.0416686	1.05435	metabolic gene	2.38635	1.36102e-13
hsa-miR-584-5p	SON	0.00116497	3.25766e-19	1.03445	#NUM!	1.03534e-31	-1.5091	other	-2.5718	6.81043e-18
hsa-miR-584-5p	ZDHHC22	0.00116497	3.25766e-19	1.03445	#NUM!	5.15368e-21	-4.0604	other	-6.59909	3.0989e-58
hsa-miR-584-5p	TET3	0.00116497	3.25766e-19	1.03445	#NUM!	1.38753e-14	-1.69761	other	-1.25916	1.68174e-05
hsa-miR-584-5p	SETD5	0.00116497	3.25766e-19	1.03445	#NUM!	5.09548e-13	-1.46245	epigenetic enzymes	-1.77776	1.90122e-09
hsa-miR-584-5p	KCNJ6	0.00116497	3.25766e-19	1.03445	#NUM!	2.52331e-07	-2.21462	other	-5.54301	5.70306e-09
hsa-miR-584-5p	HOOK1	0.00116497	3.25766e-19	1.03445	#NUM!	2.58111e-07	-1.14896	other	-5.89061	2.994e-39
hsa-miR-25-3p	PHKA1	3.7627e-15	7.31442e-07	-1.8157	-1.57215	7.10693e-27	2.5278	other	3.38512	2.92775e-17
hsa-miR-25-3p	PRMT5	3.7627e-15	7.31442e-07	-1.8157	-1.57215	4.87829e-08	1.01526	other	1.33048	1.52542e-05
hsa-miR-25-3p	PPIC	3.7627e-15	7.31442e-07	-1.8157	-1.57215	1.29974e-06	1.70287	other	1.80296	6.05535e-09
hsa-miR-25-3p	TSFM	3.7627e-15	7.31442e-07	-1.8157	-1.57215	4.4907e-06	1.0906	other	1.83947	3.36938e-09
hsa-miR-25-3p	DDX49	3.7627e-15	7.31442e-07	-1.8157	-1.57215	8.15798e-06	1.22434	other	2.59591	6.90306e-10
hsa-miR-25-3p	RAD51	3.7627e-15	7.31442e-07	-1.8157	-1.57215	0.000529285	1.02072	other	1.71198	3.58148e-08
hsa-miR-25-3p	FKBP9	3.7627e-15	7.31442e-07	-1.8157	-1.57215	0.00666813	1.10071	other	1.14802	0.000217169
hsa-miR-25-3p	BAK1	3.7627e-15	7.31442e-07	-1.8157	-1.57215	0.0069863	1.11012	other	3.47995	9.58951e-18
hsa-miR-25-3p	PMEPA1	3.7627e-15	7.31442e-07	-1.8157	-1.57215	0.0274529	1.11068	other	1.64324	0.000518104
hsa-miR-541-3p	TMEM178B	3.47304e-15	9.83775e-07	5.66715	#NUM!	7.25567e-27	-3.01829	other	-4.28822	3.80063e-37
hsa-miR-541-3p	CREB3L2	3.47304e-15	9.83775e-07	5.66715	#NUM!	1.94782e-23	-1.97409	transcription factor	-1.36395	4.85291e-06
hsa-miR-541-3p	GLI2	3.47304e-15	9.83775e-07	5.66715	#NUM!	1.94061e-13	-2.00093	transcription factor	-6.6183	7.38952e-74
hsa-miR-541-3p	KMT2A	3.47304e-15	9.83775e-07	5.66715	#NUM!	1.51105e-08	-1.16965	metabolic gene	-3.30996	5.4035e-20
hsa-miR-541-3p	ORAI2	3.47304e-15	9.83775e-07	5.66715	#NUM!	2.40009e-05	-1.25173	other	-3.35403	9.67077e-26
hsa-miR-541-3p	GPR173	3.47304e-15	9.83775e-07	5.66715	#NUM!	0.0116271	-1.38938	other	-2.86773	4.33541e-19
hsa-miR-27a-5p	SFRP1	2.19553e-16	2.5915e-05	3.62618	2.15835	6.1829e-138	-4.40046	other	-2.79249	5.77878e-22
hsa-miR-27a-5p	PNRC2	2.19553e-16	2.5915e-05	3.62618	2.15835	3.69144e-11	-2.44089	other	-2.63482	9.46004e-19
hsa-miR-27a-5p	NPTX1	2.19553e-16	2.5915e-05	3.62618	2.15835	2.91817e-10	-3.7155	other	-2.77987	3.5772e-05
hsa-miR-27a-5p	VAV3	2.19553e-16	2.5915e-05	3.62618	2.15835	4.19003e-09	-2.99183	other	-7.27891	1.48339e-33
hsa-miR-4445-5p	ROBO1	7.45295e-16	9.73648e-06	#NUM!	#NUM!	4.95336e-16	-1.4226	other	-4.16604	5.39631e-33
hsa-miR-4445-5p	MDM4	7.45295e-16	9.73648e-06	#NUM!	#NUM!	4.9613e-15	-1.3394	other	-1.89432	9.039e-11
hsa-miR-4445-5p	SATB2	7.45295e-16	9.73648e-06	#NUM!	#NUM!	0.0412116	-1.21534	transcription factor	-2.69751	5.86792e-07
hsa-miR-625-3p	PEG10	1.72863e-10	6.08255e-11	2.25079	4.21505	1.06323e-17	-1.33404	other	-3.02801	3.90067e-25
hsa-miR-625-3p	GUCY1A2	1.72863e-10	6.08255e-11	2.25079	4.21505	0.00203631	-2.52445	metabolic gene	-4.91704	1.13214e-08
hsa-miR-4521	URM1	5.94941e-09	2.3733e-12	-1.58274	-2.88282	1.99791e-07	1.12688	other	2.15557	2.63779e-09
hsa-miR-4521	GPKOW	5.94941e-09	2.3733e-12	-1.58274	-2.88282	3.69476e-06	1.37678	other	1.52715	4.02041e-07
hsa-miR-423-5p	KIF1A	5.73947e-06	2.88475e-15	1.15725	3.88793	2.6275e-142	-3.82794	other	-2.40306	6.78927e-16
hsa-miR-423-5p	SBK1	5.73947e-06	2.88475e-15	1.15725	3.88793	1.27183e-61	-4.23901	other	-1.0655	0.000283123
hsa-miR-423-5p	MFGE8	5.73947e-06	2.88475e-15	1.15725	3.88793	2.17754e-59	-2.60893	other	-4.95081	3.20495e-53
hsa-miR-423-5p	PABPC1	5.73947e-06	2.88475e-15	1.15725	3.88793	6.25461e-26	-1.34867	other	-1.04533	0.000219514
hsa-miR-423-5p	SLC7A2	5.73947e-06	2.88475e-15	1.15725	3.88793	1.28477e-25	-1.9786	metabolic gene	-2.15671	2.91094e-09
hsa-miR-423-5p	MDM4	5.73947e-06	2.88475e-15	1.15725	3.88793	4.9613e-15	-1.3394	other	-1.89432	9.039e-11
hsa-miR-423-5p	PHACTR4	5.73947e-06	2.88475e-15	1.15725	3.88793	7.79627e-10	-1.67515	other	-1.63378	2.01962e-08
hsa-miR-423-5p	KMT2A	5.73947e-06	2.88475e-15	1.15725	3.88793	1.51105e-08	-1.16965	metabolic gene	-3.30996	5.4035e-20
hsa-miR-423-5p	BRSK1	5.73947e-06	2.88475e-15	1.15725	3.88793	2.06761e-08	-1.79825	other	-2.67975	6.56292e-18
hsa-miR-423-5p	ADAMTS14	5.73947e-06	2.88475e-15	1.15725	3.88793	8.05748e-06	-3.43963	other	-1.20327	0.000475312
hsa-miR-423-5p	ARHGAP32	5.73947e-06	2.88475e-15	1.15725	3.88793	2.08631e-05	-1.29596	other	-1.63322	7.78948e-08
hsa-miR-138-5p	ACTR1A	8.02506e-10	8.75088e-11	-1.59072	-2.25117	1.02209e-11	1.1465	other	1.19901	0.000133715
hsa-miR-138-5p	MEAF6	8.02506e-10	8.75088e-11	-1.59072	-2.25117	6.70497e-05	1.00006	other	1.02701	0.00102764
hsa-miR-138-5p	H2AFX	8.02506e-10	8.75088e-11	-1.59072	-2.25117	0.00113535	1.41643	other	1.15576	0.000239403
hsa-miR-138-5p	HIST1H2BJ	8.02506e-10	8.75088e-11	-1.59072	-2.25117	0.00687293	1.06299	other	1.66271	0.00739736
hsa-miR-520f-3p	SON	1.11793e-13	3.52612e-06	1.7722	1.49957	1.03534e-31	-1.5091	other	-2.5718	6.81043e-18
hsa-miR-520f-3p	GALNT3	1.11793e-13	3.52612e-06	1.7722	1.49957	6.35004e-16	-2.67121	metabolic gene	-1.85029	0.00701014
hsa-miR-520f-3p	KMT2A	1.11793e-13	3.52612e-06	1.7722	1.49957	1.51105e-08	-1.16965	metabolic gene	-3.30996	5.4035e-20
hsa-miR-520f-3p	ITGA2	1.11793e-13	3.52612e-06	1.7722	1.49957	6.71735e-08	-2.41604	other	-8.73553	5.00956e-32
hsa-miR-520f-3p	FAM102B	1.11793e-13	3.52612e-06	1.7722	1.49957	8.51293e-05	-1.00407	other	-1.0868	0.000965145
hsa-miR-520f-3p	SLC22A23	1.11793e-13	3.52612e-06	1.7722	1.49957	0.000310365	-1.00817	other	-2.0792	8.75273e-12
hsa-miR-520f-3p	ELOVL7	1.11793e-13	3.52612e-06	1.7722	1.49957	0.0151309	-1.5649	metabolic gene	-4.50478	3.0105e-25
hsa-miR-515-3p	AFF1	1.60261e-08	3.7597e-11	2.23577	6.57338	2.00229e-21	-1.55038	other	-2.17211	1.57326e-13
hsa-miR-515-3p	STX16	1.60261e-08	3.7597e-11	2.23577	6.57338	6.21302e-15	-1.77698	other	-1.0431	0.000196293
hsa-miR-515-3p	MKI67	1.60261e-08	3.7597e-11	2.23577	6.57338	1.33528e-13	-1.56793	other	-1.78079	2.28193e-06
hsa-miR-515-3p	ADAM22	1.60261e-08	3.7597e-11	2.23577	6.57338	9.31598e-12	-2.07371	other	-5.31363	4.21978e-38
hsa-miR-515-3p	FAM102B	1.60261e-08	3.7597e-11	2.23577	6.57338	8.51293e-05	-1.00407	other	-1.0868	0.000965145
hsa-miR-515-3p	SPN	1.60261e-08	3.7597e-11	2.23577	6.57338	0.00545857	-2.69144	other	-1.81763	3.42646e-05
hsa-miR-548b-5p	TMEM41B	3.17617e-08	2.92739e-11	-2.78499	-3.79036	3.42987e-20	1.49204	other	1.10241	0.00376566
hsa-miR-548b-5p	MRPS5	3.17617e-08	2.92739e-11	-2.78499	-3.79036	2.19899e-10	1.252	other	1.38938	7.84232e-06
hsa-miR-548b-5p	GPR27	3.17617e-08	2.92739e-11	-2.78499	-3.79036	3.01575e-07	1.51263	other	1.28096	3.23986e-05
hsa-miR-548b-5p	SIK1	3.17617e-08	2.92739e-11	-2.78499	-3.79036	0.00315402	1.06647	other	3.98824	3.28587e-31
hsa-miR-187-3p	CENPA	6.31855e-08	2.22642e-11	-1.34954	-2.23277	5.35147e-11	1.75547	other	3.33802	7.18729e-24
hsa-miR-340-5p	DEGS1	7.05935e-09	3.29351e-10	-1.34823	-1.99826	1.19256e-23	2.00126	metabolic gene	1.87258	1.71619e-09
hsa-miR-340-5p	ADI1	7.05935e-09	3.29351e-10	-1.34823	-1.99826	5.67764e-16	1.98694	metabolic gene	2.72993	4.13366e-11
hsa-miR-340-5p	TAF13	7.05935e-09	3.29351e-10	-1.34823	-1.99826	2.08325e-12	1.72767	other	2.9482	4.24326e-15
hsa-miR-340-5p	DCTN5	7.05935e-09	3.29351e-10	-1.34823	-1.99826	6.027e-11	1.07226	other	2.20692	2.63369e-12
hsa-miR-340-5p	LMNA	7.05935e-09	3.29351e-10	-1.34823	-1.99826	2.93018e-07	1.55629	other	2.57181	3.92917e-14
hsa-miR-340-5p	HOXA10	7.05935e-09	3.29351e-10	-1.34823	-1.99826	0.00254392	#NUM!	transcription factor	6.82634	0.000206066
hsa-miR-525-3p	UNC13A	9.12643e-13	4.85105e-06	3.08361	3.15027	7.89054e-22	-2.04842	other	-1.24042	2.49175e-05
hsa-miR-525-3p	VAV3	9.12643e-13	4.85105e-06	3.08361	3.15027	4.19003e-09	-2.99183	other	-7.27891	1.48339e-33
hsa-miR-3065-3p	SLC7A5	6.17872e-16	0.00759086	-4.51172	-2.82116	7.15464e-20	1.25184	metabolic gene	2.57388	1.0717e-14
hsa-miR-3065-3p	TNRC18	6.17872e-16	0.00759086	-4.51172	-2.82116	1.61365e-11	1.60581	epigenetic enzymes	3.84783	9.86767e-30
hsa-miR-3065-3p	DCTN5	6.17872e-16	0.00759086	-4.51172	-2.82116	6.027e-11	1.07226	other	2.20692	2.63369e-12
hsa-miR-3065-3p	URM1	6.17872e-16	0.00759086	-4.51172	-2.82116	1.99791e-07	1.12688	other	2.15557	2.63779e-09
hsa-miR-299-5p	ROBO1	3.54444e-11	2.37451e-07	3.78838	#NUM!	4.95336e-16	-1.4226	other	-4.16604	5.39631e-33
hsa-miR-299-5p	STX16	3.54444e-11	2.37451e-07	3.78838	#NUM!	6.21302e-15	-1.77698	other	-1.0431	0.000196293
hsa-miR-299-5p	TNRC6B	3.54444e-11	2.37451e-07	3.78838	#NUM!	6.78283e-14	-1.17988	other	-2.63454	4.03787e-18
hsa-miR-299-5p	FAM84A	3.54444e-11	2.37451e-07	3.78838	#NUM!	0.00716308	-4.14928	other	-5.02526	3.50676e-30
hsa-miR-548p	MAP7	0.000231234	4.34211e-14	1.19441	5.24336	3.23426e-28	-2.98038	other	-4.25855	1.10905e-39
hsa-miR-548p	CSRNP3	0.000231234	4.34211e-14	1.19441	5.24336	5.37772e-25	-3.26707	transcription factor	-4.56522	6.76869e-18
hsa-miR-548p	CBX5	0.000231234	4.34211e-14	1.19441	5.24336	6.78785e-22	-1.38814	other	-4.98075	6.92162e-54
hsa-miR-548p	PEG10	0.000231234	4.34211e-14	1.19441	5.24336	1.06323e-17	-1.33404	other	-3.02801	3.90067e-25
hsa-miR-548p	NFAT5	0.000231234	4.34211e-14	1.19441	5.24336	7.61268e-13	-1.46095	transcription factor	-3.11261	3.04574e-12
hsa-miR-548p	DST	0.000231234	4.34211e-14	1.19441	5.24336	3.13123e-09	-1.19085	other	-2.5264	5.47353e-08
hsa-miR-548p	GPATCH8	0.000231234	4.34211e-14	1.19441	5.24336	1.07685e-07	-1.05607	other	-1.23239	3.05212e-05
hsa-miR-548p	APOB	0.000231234	4.34211e-14	1.19441	5.24336	0.000329493	-2.56607	other	-9.36289	4.45722e-06
hsa-miR-548p	KCNN3	0.000231234	4.34211e-14	1.19441	5.24336	0.0142536	-2.21608	other	-2.5429	1.99751e-11
hsa-miR-548p	SPATA6	0.000231234	4.34211e-14	1.19441	5.24336	0.0156271	-1.18704	other	-2.5077	5.16111e-14
hsa-miR-520f-5p	SPATA6	2.12983e-14	0.000599012	4.94621	2.96092	0.0156271	-1.18704	other	-2.5077	5.16111e-14
hsa-miR-548ah-3p	ST6GAL2	0.000182311	8.89554e-14	1.21042	4.94303	1.39638e-44	-5.37211	other	-10.1058	8.27379e-58
hsa-miR-548ah-3p	KANSL1	0.000182311	8.89554e-14	1.21042	4.94303	3.80906e-22	-4.1524	other	-1.04783	0.000319799
hsa-miR-548ah-3p	SPATS2L	0.000182311	8.89554e-14	1.21042	4.94303	7.47046e-15	-1.50372	other	-6.2416	4.24215e-70
hsa-miR-548ah-3p	IGSF9	0.000182311	8.89554e-14	1.21042	4.94303	9.26662e-09	-1.87059	other	-1.23589	5.27933e-05
hsa-miR-548ah-3p	CCBE1	0.000182311	8.89554e-14	1.21042	4.94303	1.35601e-08	-2.64167	other	-1.95754	8.21705e-05
hsa-miR-548ah-3p	FRMD5	0.000182311	8.89554e-14	1.21042	4.94303	0.000238423	-1.29565	other	-3.28875	5.54244e-22
hsa-miR-548ah-3p	DGKE	0.000182311	8.89554e-14	1.21042	4.94303	0.000668862	-1.20081	metabolic gene	-1.41322	0.00023565
hsa-miR-548ah-3p	HHIP	0.000182311	8.89554e-14	1.21042	4.94303	0.00542035	-2.35091	other	-5.20142	1.09628e-06
hsa-miR-548ah-3p	CTNNA3	0.000182311	8.89554e-14	1.21042	4.94303	0.0299282	-1.69865	other	-3.11459	0.0386012
hsa-miR-425-5p	FGFR3	5.57727e-11	4.3447e-07	-1.54704	-1.62454	3.31927e-14	1.36129	other	2.62368	3.0485e-16
hsa-miR-425-5p	USMG5	5.57727e-11	4.3447e-07	-1.54704	-1.62454	4.35248e-14	1.38342	other	1.67889	8.28116e-08
hsa-miR-3158-3p	ZCCHC14	0.000801057	2.7062e-13	1.14015	5.46845	3.42211e-07	-1.25733	other	-1.32238	4.80631e-06
hsa-miR-3158-3p	ENPP5	0.000801057	2.7062e-13	1.14015	5.46845	0.00208555	-1.47673	other	-5.21817	1.72082e-36
hsa-miR-3158-3p	NLGN1	0.000801057	2.7062e-13	1.14015	5.46845	0.00419701	-1.20471	other	-5.03247	1.11066e-11
hsa-miR-3158-3p	GDAP1L1	0.000801057	2.7062e-13	1.14015	5.46845	0.00848781	-2.21578	other	-2.21551	1.74806e-10
hsa-miR-655-3p	GPATCH8	2.12038e-11	1.58005e-05	4.89032	#NUM!	1.07685e-07	-1.05607	other	-1.23239	3.05212e-05
hsa-miR-655-3p	TGFBR2	2.12038e-11	1.58005e-05	4.89032	#NUM!	3.22733e-05	-1.52915	other	-2.86786	2.54104e-18
hsa-miR-655-3p	SATB1	2.12038e-11	1.58005e-05	4.89032	#NUM!	0.00060057	-1.34839	transcription factor	-7.28441	1.46704e-68
hsa-miR-655-3p	MAGI2	2.12038e-11	1.58005e-05	4.89032	#NUM!	0.0109348	-1.09934	other	-5.81647	4.13614e-56
hsa-miR-655-3p	ANKRD33B	2.12038e-11	1.58005e-05	4.89032	#NUM!	0.0278742	-1.03837	other	-1.90295	2.08404e-07
hsa-miR-615-3p	FREM2	2.72182e-12	0.000189699	#NUM!	#NUM!	1.14373e-54	-2.7831	other	-8.08995	1.15761e-57
hsa-miR-615-3p	CPT1C	2.72182e-12	0.000189699	#NUM!	#NUM!	1.58986e-42	-4.01053	metabolic gene	-2.48225	4.25364e-16
hsa-miR-615-3p	SALL2	2.72182e-12	0.000189699	#NUM!	#NUM!	1.35085e-34	-1.83471	transcription factor	-3.55429	3.03429e-31
hsa-miR-615-3p	SLC7A2	2.72182e-12	0.000189699	#NUM!	#NUM!	1.28477e-25	-1.9786	metabolic gene	-2.15671	2.91094e-09
hsa-miR-615-3p	UNC13A	2.72182e-12	0.000189699	#NUM!	#NUM!	7.89054e-22	-2.04842	other	-1.24042	2.49175e-05
hsa-miR-615-3p	NMNAT2	2.72182e-12	0.000189699	#NUM!	#NUM!	1.51214e-21	-3.55733	metabolic gene	-1.2748	3.2828e-05
hsa-miR-615-3p	AFF1	2.72182e-12	0.000189699	#NUM!	#NUM!	2.00229e-21	-1.55038	other	-2.17211	1.57326e-13
hsa-miR-615-3p	HELLS	2.72182e-12	0.000189699	#NUM!	#NUM!	1.13043e-16	-1.07616	other	-3.75523	3.89809e-27
hsa-miR-615-3p	MACF1	2.72182e-12	0.000189699	#NUM!	#NUM!	3.02688e-16	-1.24851	other	-3.47522	2.10622e-20
hsa-miR-615-3p	MKI67	2.72182e-12	0.000189699	#NUM!	#NUM!	1.33528e-13	-1.56793	other	-1.78079	2.28193e-06
hsa-miR-615-3p	NPTX1	2.72182e-12	0.000189699	#NUM!	#NUM!	2.91817e-10	-3.7155	other	-2.77987	3.5772e-05
hsa-miR-615-3p	DNM1	2.72182e-12	0.000189699	#NUM!	#NUM!	3.34306e-10	-2.23185	other	-3.12944	1.7217e-24
hsa-miR-615-3p	FYCO1	2.72182e-12	0.000189699	#NUM!	#NUM!	2.88518e-09	-1.52618	other	-1.12272	0.00021568
hsa-miR-615-3p	DST	2.72182e-12	0.000189699	#NUM!	#NUM!	3.13123e-09	-1.19085	other	-2.5264	5.47353e-08
hsa-miR-615-3p	DIXDC1	2.72182e-12	0.000189699	#NUM!	#NUM!	1.17642e-07	-1.44733	other	-4.31512	1.13127e-37
hsa-miR-615-3p	ITGA7	2.72182e-12	0.000189699	#NUM!	#NUM!	4.7496e-07	-1.10854	other	-1.92243	1.12807e-10
hsa-miR-615-3p	RFX3	2.72182e-12	0.000189699	#NUM!	#NUM!	4.02212e-05	-1.20612	transcription factor	-3.6077	1.03528e-23
hsa-miR-615-3p	RHBDL3	2.72182e-12	0.000189699	#NUM!	#NUM!	0.000143359	-1.60335	other	-2.85758	3.92921e-07
hsa-miR-615-3p	DGKE	2.72182e-12	0.000189699	#NUM!	#NUM!	0.000668862	-1.20081	metabolic gene	-1.41322	0.00023565
hsa-miR-615-3p	CHAMP1	2.72182e-12	0.000189699	#NUM!	#NUM!	0.00979066	-1.08834	other	-1.08101	0.000151273
hsa-miR-1273g-3p	TTC39C	8.63576e-11	7.35037e-06	4.40628	#NUM!	9.12156e-50	-3.31578	other	-4.02889	5.06588e-31
hsa-miR-1273g-3p	PABPC1	8.63576e-11	7.35037e-06	4.40628	#NUM!	6.25461e-26	-1.34867	other	-1.04533	0.000219514
hsa-miR-1273g-3p	GLB1L3	8.63576e-11	7.35037e-06	4.40628	#NUM!	2.23379e-23	-2.29582	other	-1.34847	3.52766e-06
hsa-miR-1273g-3p	CACNG8	8.63576e-11	7.35037e-06	4.40628	#NUM!	1.96744e-15	-3.95756	other	-1.96251	3.7848e-09
hsa-miR-1273g-3p	KIAA1958	8.63576e-11	7.35037e-06	4.40628	#NUM!	3.4275e-12	-1.40262	other	-1.15075	0.000132431
hsa-miR-1273g-3p	GRAMD1B	8.63576e-11	7.35037e-06	4.40628	#NUM!	9.54533e-06	-1.44169	other	-6.39248	4.44993e-66
hsa-miR-1273g-3p	CAMK4	8.63576e-11	7.35037e-06	4.40628	#NUM!	9.96374e-06	-2.52609	other	-4.4876	1.05711e-21
hsa-miR-1273g-3p	MCF2L2	8.63576e-11	7.35037e-06	4.40628	#NUM!	1.86321e-05	-1.51957	other	-2.76104	3.87645e-14
hsa-miR-1273g-3p	ORAI2	8.63576e-11	7.35037e-06	4.40628	#NUM!	2.40009e-05	-1.25173	other	-3.35403	9.67077e-26
hsa-miR-1273g-3p	DTX3L	8.63576e-11	7.35037e-06	4.40628	#NUM!	4.32825e-05	-1.47611	other	-3.3232	9.36802e-14
hsa-miR-1273g-3p	ZBTB8B	8.63576e-11	7.35037e-06	4.40628	#NUM!	6.74338e-05	-1.46754	other	-3.35019	3.84811e-23
hsa-miR-1273g-3p	RBM43	8.63576e-11	7.35037e-06	4.40628	#NUM!	0.00360731	-2.4307	other	-2.79375	0.0154082
hsa-miR-1273g-3p	MFSD2A	8.63576e-11	7.35037e-06	4.40628	#NUM!	0.0121608	-1.16796	other	-1.02053	0.00166551
hsa-miR-1273g-3p	KCNN3	8.63576e-11	7.35037e-06	4.40628	#NUM!	0.0142536	-2.21608	other	-2.5429	1.99751e-11
hsa-miR-1273g-3p	PRRG4	8.63576e-11	7.35037e-06	4.40628	#NUM!	0.0300478	-2.49998	other	-1.78336	0.000349456
hsa-miR-1273g-3p	SERPING1	8.63576e-11	7.35037e-06	4.40628	#NUM!	0.0336254	-1.39232	other	-1.62758	7.71313e-08
hsa-miR-548f-3p	FUNDC2	0.000429686	1.55566e-12	-2.64205	-4.67004	1.43393e-21	1.73341	other	1.48323	8.95972e-06
hsa-miR-3651	FAM102B	1.73359e-09	5.57955e-07	3.08961	5.80172	8.51293e-05	-1.00407	other	-1.0868	0.000965145
hsa-miR-494-5p	TET3	1.53956e-10	7.19548e-06	7.82313	#NUM!	1.38753e-14	-1.69761	other	-1.25916	1.68174e-05
hsa-miR-494-5p	POU2F2	1.53956e-10	7.19548e-06	7.82313	#NUM!	0.0458633	-1.73961	transcription factor	-2.08119	5.6553e-11
hsa-miR-142-5p	DEGS1	7.20662e-14	0.0212146	-4.11767	-2.49278	1.19256e-23	2.00126	metabolic gene	1.87258	1.71619e-09
hsa-miR-142-5p	ADI1	7.20662e-14	0.0212146	-4.11767	-2.49278	5.67764e-16	1.98694	metabolic gene	2.72993	4.13366e-11
hsa-miR-142-5p	TAF13	7.20662e-14	0.0212146	-4.11767	-2.49278	2.08325e-12	1.72767	other	2.9482	4.24326e-15
hsa-miR-142-5p	PVR	7.20662e-14	0.0212146	-4.11767	-2.49278	6.46117e-12	1.43762	other	3.48348	9.55207e-26
hsa-miR-142-5p	HOXA10	7.20662e-14	0.0212146	-4.11767	-2.49278	0.00254392	#NUM!	transcription factor	6.82634	0.000206066
hsa-miR-487b-5p	ZDHHC22	1.33109e-11	0.000136708	6.85832	#NUM!	5.15368e-21	-4.0604	other	-6.59909	3.0989e-58
hsa-miR-10b-5p	SFRP1	0.00285533	7.93409e-13	3.26898	9.16876	6.1829e-138	-4.40046	other	-2.79249	5.77878e-22
hsa-miR-10b-5p	CSMD1	0.00285533	7.93409e-13	3.26898	9.16876	6.08274e-38	-5.31701	other	-7.54353	4.28428e-06
hsa-miR-10b-5p	SON	0.00285533	7.93409e-13	3.26898	9.16876	1.03534e-31	-1.5091	other	-2.5718	6.81043e-18
hsa-miR-10b-5p	SYT11	0.00285533	7.93409e-13	3.26898	9.16876	2.03711e-28	-3.14998	other	-2.26497	2.25883e-08
hsa-miR-10b-5p	PABPC1	0.00285533	7.93409e-13	3.26898	9.16876	6.25461e-26	-1.34867	other	-1.04533	0.000219514
hsa-miR-10b-5p	CSRNP3	0.00285533	7.93409e-13	3.26898	9.16876	5.37772e-25	-3.26707	transcription factor	-4.56522	6.76869e-18
hsa-miR-10b-5p	GLB1L3	0.00285533	7.93409e-13	3.26898	9.16876	2.23379e-23	-2.29582	other	-1.34847	3.52766e-06
hsa-miR-10b-5p	TENM3	0.00285533	7.93409e-13	3.26898	9.16876	5.21958e-23	-1.72415	other	-4.39672	1.545e-43
hsa-miR-10b-5p	NPTX1	0.00285533	7.93409e-13	3.26898	9.16876	2.91817e-10	-3.7155	other	-2.77987	3.5772e-05
hsa-miR-10b-5p	PRRC2C	0.00285533	7.93409e-13	3.26898	9.16876	5.72148e-07	-1.1634	other	-2.4693	8.77224e-13
hsa-miR-10b-5p	DDX58	0.00285533	7.93409e-13	3.26898	9.16876	1.10532e-06	-1.76627	other	-6.21271	1.76737e-19
hsa-miR-10b-5p	UBXN7	0.00285533	7.93409e-13	3.26898	9.16876	2.75212e-06	-1.15122	other	-3.96974	1.59468e-26
hsa-miR-10b-5p	ORAI2	0.00285533	7.93409e-13	3.26898	9.16876	2.40009e-05	-1.25173	other	-3.35403	9.67077e-26
hsa-miR-10b-5p	HHIP	0.00285533	7.93409e-13	3.26898	9.16876	0.00542035	-2.35091	other	-5.20142	1.09628e-06
hsa-miR-10b-5p	ELOVL7	0.00285533	7.93409e-13	3.26898	9.16876	0.0151309	-1.5649	metabolic gene	-4.50478	3.0105e-25
hsa-miR-10b-5p	ANKRD33B	0.00285533	7.93409e-13	3.26898	9.16876	0.0278742	-1.03837	other	-1.90295	2.08404e-07
hsa-miR-10b-5p	POU2F2	0.00285533	7.93409e-13	3.26898	9.16876	0.0458633	-1.73961	transcription factor	-2.08119	5.6553e-11
hsa-miR-5701	RUNX1T1	1.21543e-05	2.64896e-10	2.63333	#NUM!	2.58993e-14	-2.18889	other	-2.42793	1.08597e-12
hsa-miR-5701	ADAM22	1.21543e-05	2.64896e-10	2.63333	#NUM!	9.31598e-12	-2.07371	other	-5.31363	4.21978e-38
hsa-miR-5701	SLC7A14	1.21543e-05	2.64896e-10	2.63333	#NUM!	6.8549e-07	-3.00778	other	-5.6903	2.64268e-14
hsa-miR-5701	ONECUT2	1.21543e-05	2.64896e-10	2.63333	#NUM!	0.000463874	-1.96823	transcription factor	-1.17634	0.0317203
hsa-miR-5701	KLHL3	1.21543e-05	2.64896e-10	2.63333	#NUM!	0.00433838	-1.05792	other	-1.2884	1.2721e-05
hsa-miR-4802-3p	UBL4A	6.29778e-08	7.90167e-08	-3.95173	-4.55574	6.29622e-10	1.13395	other	2.67813	2.64862e-06
hsa-miR-200a-5p	PMEPA1	1.51146e-06	5.77475e-09	-3.37355	-4.71499	0.0274529	1.11068	other	1.64324	0.000518104
hsa-miR-486-3p	SBK1	1.45992e-09	1.48168e-05	3.60073	5.3182	1.27183e-61	-4.23901	other	-1.0655	0.000283123
hsa-miR-486-3p	MFGE8	1.45992e-09	1.48168e-05	3.60073	5.3182	2.17754e-59	-2.60893	other	-4.95081	3.20495e-53
hsa-miR-486-3p	MDM4	1.45992e-09	1.48168e-05	3.60073	5.3182	4.9613e-15	-1.3394	other	-1.89432	9.039e-11
hsa-miR-486-3p	TNRC6B	1.45992e-09	1.48168e-05	3.60073	5.3182	6.78283e-14	-1.17988	other	-2.63454	4.03787e-18
hsa-miR-410-5p	TET3	2.73411e-09	2.38955e-05	4.0639	#NUM!	1.38753e-14	-1.69761	other	-1.25916	1.68174e-05
hsa-miR-410-5p	POU2F2	2.73411e-09	2.38955e-05	4.0639	#NUM!	0.0458633	-1.73961	transcription factor	-2.08119	5.6553e-11
hsa-miR-151a-5p	NOP10	2.67005e-07	2.73595e-07	-1.19517	-1.61821	9.54027e-09	1.02634	other	1.82474	9.19263e-08
hsa-miR-151a-5p	BCL7A	2.67005e-07	2.73595e-07	-1.19517	-1.61821	0.000537309	1.19846	other	1.27347	4.51137e-05
hsa-miR-1247-3p	MDM4	1.67748e-08	4.5268e-06	3.39651	#NUM!	4.9613e-15	-1.3394	other	-1.89432	9.039e-11
hsa-miR-1247-3p	BPTF	1.67748e-08	4.5268e-06	3.39651	#NUM!	2.67117e-14	-1.559	other	-2.58994	1.4447e-12
hsa-miR-1247-3p	BRSK1	1.67748e-08	4.5268e-06	3.39651	#NUM!	2.06761e-08	-1.79825	other	-2.67975	6.56292e-18
hsa-miR-1247-3p	ITGA2	1.67748e-08	4.5268e-06	3.39651	#NUM!	6.71735e-08	-2.41604	other	-8.73553	5.00956e-32
hsa-miR-1247-3p	KCNJ6	1.67748e-08	4.5268e-06	3.39651	#NUM!	2.52331e-07	-2.21462	other	-5.54301	5.70306e-09
hsa-miR-1247-3p	SFMBT2	1.67748e-08	4.5268e-06	3.39651	#NUM!	4.85799e-07	-1.744	other	-2.9591	3.58313e-18
hsa-miR-1247-3p	SLC7A14	1.67748e-08	4.5268e-06	3.39651	#NUM!	6.8549e-07	-3.00778	other	-5.6903	2.64268e-14
hsa-miR-1247-3p	STEAP2	1.67748e-08	4.5268e-06	3.39651	#NUM!	1.7163e-06	-1.4879	other	-10.0339	8.14674e-60
hsa-miR-1247-3p	MCF2L2	1.67748e-08	4.5268e-06	3.39651	#NUM!	1.86321e-05	-1.51957	other	-2.76104	3.87645e-14
hsa-miR-1247-3p	ORAI2	1.67748e-08	4.5268e-06	3.39651	#NUM!	2.40009e-05	-1.25173	other	-3.35403	9.67077e-26
hsa-miR-1247-3p	DTX3L	1.67748e-08	4.5268e-06	3.39651	#NUM!	4.32825e-05	-1.47611	other	-3.3232	9.36802e-14
hsa-miR-1247-3p	RBM43	1.67748e-08	4.5268e-06	3.39651	#NUM!	0.00360731	-2.4307	other	-2.79375	0.0154082
hsa-miR-1247-3p	KIAA1614	1.67748e-08	4.5268e-06	3.39651	#NUM!	0.0101827	-1.85445	other	-2.86483	9.10354e-13
hsa-miR-373-5p	TMEM132B	1.227e-07	6.2479e-07	2.78292	#NUM!	1.82514e-66	-3.04646	other	-5.36126	1.26196e-39
hsa-miR-373-5p	FREM2	1.227e-07	6.2479e-07	2.78292	#NUM!	1.14373e-54	-2.7831	other	-8.08995	1.15761e-57
hsa-miR-373-5p	ELAVL2	1.227e-07	6.2479e-07	2.78292	#NUM!	8.8449e-39	-5.01656	other	-7.63201	1.15922e-49
hsa-miR-373-5p	MAP7	1.227e-07	6.2479e-07	2.78292	#NUM!	3.23426e-28	-2.98038	other	-4.25855	1.10905e-39
hsa-miR-373-5p	CACNG8	1.227e-07	6.2479e-07	2.78292	#NUM!	1.96744e-15	-3.95756	other	-1.96251	3.7848e-09
hsa-miR-373-5p	VWCE	1.227e-07	6.2479e-07	2.78292	#NUM!	1.7753e-10	-2.32763	other	-2.85449	2.11217e-18
hsa-miR-373-5p	ITGA2	1.227e-07	6.2479e-07	2.78292	#NUM!	6.71735e-08	-2.41604	other	-8.73553	5.00956e-32
hsa-miR-373-5p	ZNF860	1.227e-07	6.2479e-07	2.78292	#NUM!	1.01465e-07	-2.15123	other	-2.1549	6.43191e-05
hsa-miR-373-5p	TCF7L2	1.227e-07	6.2479e-07	2.78292	#NUM!	1.47031e-07	-1.78827	transcription factor	-1.97778	2.70088e-11
hsa-miR-373-5p	VLDLR	1.227e-07	6.2479e-07	2.78292	#NUM!	8.48724e-06	-1.1199	other	-4.50031	1.43956e-10
hsa-miR-373-5p	CYBRD1	1.227e-07	6.2479e-07	2.78292	#NUM!	6.53882e-05	-2.00733	metabolic gene	-2.62118	3.26437e-14
hsa-miR-373-5p	HMBOX1	1.227e-07	6.2479e-07	2.78292	#NUM!	7.04872e-05	-1.23764	transcription factor	-2.06716	5.66553e-10
hsa-miR-373-5p	PKDREJ	1.227e-07	6.2479e-07	2.78292	#NUM!	0.0374482	-2.30612	other	-2.76625	0.000106585
hsa-miR-409-5p	QSER1	3.91887e-07	1.94188e-06	2.86089	#NUM!	1.86266e-10	-1.15048	other	-4.36654	7.1778e-40
hsa-miR-409-5p	NBEA	3.91887e-07	1.94188e-06	2.86089	#NUM!	1.29817e-06	-1.03908	other	-7.12396	2.45136e-22
hsa-miR-409-5p	VLDLR	3.91887e-07	1.94188e-06	2.86089	#NUM!	8.48724e-06	-1.1199	other	-4.50031	1.43956e-10
hsa-miR-154-5p	TET3	3.66469e-08	2.32346e-05	3.29033	5.25842	1.38753e-14	-1.69761	other	-1.25916	1.68174e-05
hsa-miR-154-5p	ACSL1	3.66469e-08	2.32346e-05	3.29033	5.25842	7.00352e-08	-1.9527	metabolic gene	-1.72263	3.78363e-08
hsa-miR-483-5p	MACC1	8.30526e-10	0.00137539	#NUM!	#NUM!	1.01537e-45	-4.09063	other	-7.82032	5.19014e-16
hsa-miR-483-5p	NOTCH3	8.30526e-10	0.00137539	#NUM!	#NUM!	1.34085e-20	-1.40153	other	-1.51271	4.1344e-07
hsa-miR-483-5p	CACNG8	8.30526e-10	0.00137539	#NUM!	#NUM!	1.96744e-15	-3.95756	other	-1.96251	3.7848e-09
hsa-miR-483-5p	PRRT2	8.30526e-10	0.00137539	#NUM!	#NUM!	4.05802e-06	-3.00679	other	-2.39717	1.00603e-14
hsa-miR-483-5p	WDPCP	8.30526e-10	0.00137539	#NUM!	#NUM!	0.022986	-1.17467	other	-2.32349	3.03468e-12
hsa-miR-152-5p	ASXL2	3.69902e-07	6.16757e-06	2.98179	#NUM!	3.23581e-12	-1.32895	other	-1.27773	3.02177e-05
hsa-miR-671-5p	MCTS1	5.57964e-05	1.47716e-07	-1.86252	-3.03068	2.98226e-22	2.24948	other	1.52454	2.93052e-05
hsa-miR-671-5p	SLC7A5	5.57964e-05	1.47716e-07	-1.86252	-3.03068	7.15464e-20	1.25184	metabolic gene	2.57388	1.0717e-14
hsa-miR-671-5p	BCAP31	5.57964e-05	1.47716e-07	-1.86252	-3.03068	4.53307e-17	1.63492	other	2.21077	6.64338e-05
hsa-miR-671-5p	TXNRD2	5.57964e-05	1.47716e-07	-1.86252	-3.03068	1.3928e-16	2.00637	metabolic gene	1.75447	1.37669e-08
hsa-miR-671-5p	U2AF2	5.57964e-05	1.47716e-07	-1.86252	-3.03068	4.32557e-11	1.20262	other	1.51919	1.87797e-06
hsa-miR-671-5p	ZDHHC9	5.57964e-05	1.47716e-07	-1.86252	-3.03068	7.9703e-07	1.06748	other	1.53054	2.44608e-06
hsa-miR-671-5p	CPNE2	5.57964e-05	1.47716e-07	-1.86252	-3.03068	2.14943e-05	1.79824	other	1.3943	3.85903e-06
hsa-miR-671-5p	GATA2	5.57964e-05	1.47716e-07	-1.86252	-3.03068	0.00332963	2.55462	transcription factor	5.2921	0.00119669
hsa-miR-671-5p	CRTC3	5.57964e-05	1.47716e-07	-1.86252	-3.03068	0.0424864	1.07971	other	1.52468	5.71707e-07
hsa-miR-214-5p	ADCY5	5.89239e-07	1.56657e-05	#NUM!	#NUM!	1.25281e-30	-3.58812	metabolic gene	-3.0933	4.05952e-18
hsa-miR-214-5p	IGF1R	5.89239e-07	1.56657e-05	#NUM!	#NUM!	1.4525e-21	-1.45105	other	-2.3021	9.17598e-15
hsa-miR-214-5p	STX16	5.89239e-07	1.56657e-05	#NUM!	#NUM!	6.21302e-15	-1.77698	other	-1.0431	0.000196293
hsa-miR-214-5p	PLEKHH1	5.89239e-07	1.56657e-05	#NUM!	#NUM!	3.11765e-11	-1.55341	other	-1.09275	0.000197703
hsa-miR-214-5p	VAV3	5.89239e-07	1.56657e-05	#NUM!	#NUM!	4.19003e-09	-2.99183	other	-7.27891	1.48339e-33
hsa-miR-214-5p	ZBTB8B	5.89239e-07	1.56657e-05	#NUM!	#NUM!	6.74338e-05	-1.46754	other	-3.35019	3.84811e-23
hsa-miR-214-5p	CTBS	5.89239e-07	1.56657e-05	#NUM!	#NUM!	0.0319541	-1.48401	other	-3.35088	7.48185e-18
hsa-miR-5096	MACC1	1.60261e-08	0.000619539	3.87662	4.0577	1.01537e-45	-4.09063	other	-7.82032	5.19014e-16
hsa-miR-5096	CACNG8	1.60261e-08	0.000619539	3.87662	4.0577	1.96744e-15	-3.95756	other	-1.96251	3.7848e-09
hsa-miR-5096	TNRC6B	1.60261e-08	0.000619539	3.87662	4.0577	6.78283e-14	-1.17988	other	-2.63454	4.03787e-18
hsa-miR-5096	ZBTB37	1.60261e-08	0.000619539	3.87662	4.0577	1.25383e-12	-1.37713	other	-2.11795	1.25259e-07
hsa-miR-5096	PNRC2	1.60261e-08	0.000619539	3.87662	4.0577	3.69144e-11	-2.44089	other	-2.63482	9.46004e-19
hsa-miR-5096	JAKMIP2	1.60261e-08	0.000619539	3.87662	4.0577	9.55265e-11	-2.07819	other	-9.771	2.42687e-68
hsa-miR-5096	ADAMTS4	1.60261e-08	0.000619539	3.87662	4.0577	3.12405e-10	-2.15005	other	-2.43109	1.72288e-10
hsa-miR-5096	ADCYAP1R1	1.60261e-08	0.000619539	3.87662	4.0577	3.76141e-09	-1.85084	other	-2.73641	3.14912e-18
hsa-miR-5096	PHC3	1.60261e-08	0.000619539	3.87662	4.0577	2.67246e-07	-1.13409	other	-2.01767	2.98821e-10
hsa-miR-5096	ATP1A2	1.60261e-08	0.000619539	3.87662	4.0577	9.50063e-06	-1.23969	metabolic gene	-11.1298	6.77931e-109
hsa-miR-5096	CTCFL	1.60261e-08	0.000619539	3.87662	4.0577	1.2888e-05	-3.19347	transcription factor	-5.85918	6.44917e-05
hsa-miR-5096	ORAI2	1.60261e-08	0.000619539	3.87662	4.0577	2.40009e-05	-1.25173	other	-3.35403	9.67077e-26
hsa-miR-5096	SHROOM4	1.60261e-08	0.000619539	3.87662	4.0577	0.00993341	-1.01755	other	-4.23267	2.35648e-28
hsa-miR-5096	MFSD6	1.60261e-08	0.000619539	3.87662	4.0577	0.022427	-2.07959	other	-3.11016	7.42669e-10
hsa-miR-5096	WDPCP	1.60261e-08	0.000619539	3.87662	4.0577	0.022986	-1.17467	other	-2.32349	3.03468e-12
hsa-miR-5096	CLMN	1.60261e-08	0.000619539	3.87662	4.0577	0.027265	-1.44715	other	-2.43435	4.40557e-13
hsa-miR-5096	SATB2	1.60261e-08	0.000619539	3.87662	4.0577	0.0412116	-1.21534	transcription factor	-2.69751	5.86792e-07
hsa-miR-200b-5p	PMEPA1	0.00476346	3.29063e-09	-3.17177	-5.79555	0.0274529	1.11068	other	1.64324	0.000518104
hsa-miR-10a-3p	SLITRK4	1.3566e-08	0.00316136	#NUM!	#NUM!	5.79539e-19	-4.0625	other	-6.51151	1.57211e-13
hsa-miR-10a-3p	RGS17	1.3566e-08	0.00316136	#NUM!	#NUM!	6.97889e-15	-2.91098	other	-6.03344	2.78582e-23
hsa-miR-10a-3p	VPS13D	1.3566e-08	0.00316136	#NUM!	#NUM!	7.2879e-11	-1.33373	other	-2.35508	8.51933e-10
hsa-miR-10a-3p	C1orf21	1.3566e-08	0.00316136	#NUM!	#NUM!	3.12596e-05	-1.08347	other	-4.10156	6.3652e-37
hsa-miR-10a-3p	ONECUT2	1.3566e-08	0.00316136	#NUM!	#NUM!	0.000463874	-1.96823	transcription factor	-1.17634	0.0317203
hsa-miR-138-1-3p	SHISA2	0.00481893	1.09581e-08	1.79246	#NUM!	6.41448e-28	-4.1467	other	-4.59682	3.88964e-45
hsa-miR-138-1-3p	IGFBP4	0.00481893	1.09581e-08	1.79246	#NUM!	8.92058e-12	-1.58267	other	-3.95141	2.0549e-35
hsa-miR-138-1-3p	FREM1	0.00481893	1.09581e-08	1.79246	#NUM!	9.60495e-08	-3.00629	other	-6.78734	1.61171e-27
hsa-miR-138-1-3p	CYBRD1	0.00481893	1.09581e-08	1.79246	#NUM!	6.53882e-05	-2.00733	metabolic gene	-2.62118	3.26437e-14
hsa-miR-138-1-3p	PEX5L	0.00481893	1.09581e-08	1.79246	#NUM!	0.00914465	-2.63721	other	-3.6045	0.000107978
hsa-miR-138-1-3p	PDK1	0.00481893	1.09581e-08	1.79246	#NUM!	0.0324734	-1.20628	other	-5.46933	4.18441e-24
hsa-miR-124-5p	CSTF2	0.000310545	1.97178e-07	-2.38521	-3.73273	1.23007e-19	2.12052	other	1.3257	0.000557167
hsa-miR-124-5p	LMAN2L	0.000310545	1.97178e-07	-2.38521	-3.73273	2.76061e-08	1.38568	other	1.10155	0.000288593
hsa-miR-124-5p	FXR2	0.000310545	1.97178e-07	-2.38521	-3.73273	6.25901e-05	1.44058	other	1.16075	0.000116468
hsa-miR-124-5p	TSC22D3	0.000310545	1.97178e-07	-2.38521	-3.73273	0.00493237	1.24288	transcription factor	2.55981	2.18365e-07
hsa-miR-483-3p	FGFBP3	1.76821e-07	0.000355455	6.72983	#NUM!	1.88556e-35	-2.25995	other	-5.59486	2.284e-45
hsa-miR-483-3p	SOGA3	1.76821e-07	0.000355455	6.72983	#NUM!	3.76548e-27	-4.56443	other	-3.97583	0.00586623
hsa-miR-483-3p	PHF21B	1.76821e-07	0.000355455	6.72983	#NUM!	5.16701e-07	-1.45855	other	-2.03318	3.58743e-11
hsa-miR-483-3p	HS3ST1	1.76821e-07	0.000355455	6.72983	#NUM!	0.000157274	-2.40793	metabolic gene	-3.26878	0.000141212
hsa-miR-483-3p	KSR2	1.76821e-07	0.000355455	6.72983	#NUM!	0.000733119	-1.97071	other	-1.45152	2.40118e-05
hsa-miR-483-3p	C1RL	1.76821e-07	0.000355455	6.72983	#NUM!	0.00504433	-1.83159	other	-1.49227	5.90807e-07
hsa-miR-483-3p	PLEKHH2	1.76821e-07	0.000355455	6.72983	#NUM!	0.0241736	-1.50228	other	-6.08493	1.00013e-20
hsa-miR-483-3p	PRRG4	1.76821e-07	0.000355455	6.72983	#NUM!	0.0300478	-2.49998	other	-1.78336	0.000349456
hsa-miR-450b-5p	DNAJC15	4.06855e-08	0.00403603	-1.57172	-1.20561	1.24915e-54	3.29979	other	4.57923	6.30293e-40
hsa-miR-450b-5p	SLBP	4.06855e-08	0.00403603	-1.57172	-1.20561	2.05127e-12	1.32502	other	1.18825	0.000135147
hsa-miR-450b-5p	CTNS	4.06855e-08	0.00403603	-1.57172	-1.20561	0.00048499	1.15405	other	2.1301	5.23019e-09
hsa-miR-450b-5p	BCL7A	4.06855e-08	0.00403603	-1.57172	-1.20561	0.000537309	1.19846	other	1.27347	4.51137e-05
hsa-miR-450b-5p	SLC43A2	4.06855e-08	0.00403603	-1.57172	-1.20561	0.0258476	1.52077	metabolic gene	1.85305	2.54464e-09
hsa-miR-33a-3p	TBX18	0.00845008	2.32172e-08	-2.36651	-4.29584	0.000174575	#NUM!	other	4.36336	5.02644e-07
hsa-miR-125b-1-3p	IGF1R	0.00837277	2.87031e-08	3.24333	#NUM!	1.4525e-21	-1.45105	other	-2.3021	9.17598e-15
hsa-miR-125b-1-3p	ITGA9	0.00837277	2.87031e-08	3.24333	#NUM!	0.000102269	-1.47007	other	-1.61733	0.00760002
hsa-miR-29c-3p	AMFR	0.00845025	2.84969e-08	-1.37586	-2.91875	1.86433e-17	1.58167	other	1.85424	2.16345e-09
hsa-miR-29c-3p	SPARC	0.00845025	2.84969e-08	-1.37586	-2.91875	1.70524e-12	1.00187	other	1.89865	8.60078e-10
hsa-miR-29c-3p	TNRC18	0.00845025	2.84969e-08	-1.37586	-2.91875	1.61365e-11	1.60581	epigenetic enzymes	3.84783	9.86767e-30
hsa-miR-29c-3p	TFAP2C	0.00845025	2.84969e-08	-1.37586	-2.91875	1.86295e-07	1.22886	transcription factor	3.64591	5.57431e-13
hsa-miR-29c-3p	JUN	0.00845025	2.84969e-08	-1.37586	-2.91875	1.29283e-06	1.13135	transcription factor	1.40794	0.00346861
hsa-miR-494-3p	TMEM178B	0.00944915	2.59643e-08	2.66689	8.15564	7.25567e-27	-3.01829	other	-4.28822	3.80063e-37
hsa-miR-494-3p	IGF1R	0.00944915	2.59643e-08	2.66689	8.15564	1.4525e-21	-1.45105	other	-2.3021	9.17598e-15
hsa-miR-494-3p	MDM4	0.00944915	2.59643e-08	2.66689	8.15564	4.9613e-15	-1.3394	other	-1.89432	9.039e-11
hsa-miR-494-3p	FYCO1	0.00944915	2.59643e-08	2.66689	8.15564	2.88518e-09	-1.52618	other	-1.12272	0.00021568
hsa-miR-494-3p	RRAGD	0.00944915	2.59643e-08	2.66689	8.15564	0.000161332	-1.34493	other	-2.5637	1.60178e-16
hsa-miR-494-3p	SLC8A1	0.00944915	2.59643e-08	2.66689	8.15564	0.00118341	-2.57348	metabolic gene	-8.33253	1.6222e-22
hsa-miR-154-3p	KANSL1	3.22493e-07	0.000797768	3.34879	4.00432	3.80906e-22	-4.1524	other	-1.04783	0.000319799
hsa-miR-154-3p	MMP16	3.22493e-07	0.000797768	3.34879	4.00432	2.09241e-09	-1.13591	other	-4.83629	2.80978e-27
hsa-miR-154-3p	PLEKHA6	3.22493e-07	0.000797768	3.34879	4.00432	0.00215434	-1.73221	other	-3.89363	1.57071e-19
hsa-miR-379-5p	MDM4	0.000523078	5.30802e-07	4.44728	#NUM!	4.9613e-15	-1.3394	other	-1.89432	9.039e-11
hsa-miR-143-3p	MACC1	0.00293229	1.16296e-07	4.10209	7.49933	1.01537e-45	-4.09063	other	-7.82032	5.19014e-16
hsa-miR-143-3p	IGF1R	0.00293229	1.16296e-07	4.10209	7.49933	1.4525e-21	-1.45105	other	-2.3021	9.17598e-15
hsa-miR-143-3p	ZBTB37	0.00293229	1.16296e-07	4.10209	7.49933	1.25383e-12	-1.37713	other	-2.11795	1.25259e-07
hsa-miR-143-3p	JAKMIP2	0.00293229	1.16296e-07	4.10209	7.49933	9.55265e-11	-2.07819	other	-9.771	2.42687e-68
hsa-miR-143-3p	ADAMTS4	0.00293229	1.16296e-07	4.10209	7.49933	3.12405e-10	-2.15005	other	-2.43109	1.72288e-10
hsa-miR-143-3p	ORAI2	0.00293229	1.16296e-07	4.10209	7.49933	2.40009e-05	-1.25173	other	-3.35403	9.67077e-26
hsa-miR-143-3p	KCNJ3	0.00293229	1.16296e-07	4.10209	7.49933	0.000360239	-3.21308	other	-7.11143	2.39925e-15
hsa-miR-143-3p	LRRC2	0.00293229	1.16296e-07	4.10209	7.49933	0.00220805	-1.44931	other	-2.67713	9.3801e-14
hsa-miR-143-3p	NOS1	0.00293229	1.16296e-07	4.10209	7.49933	0.00741072	-2.07445	metabolic gene	-5.51146	1.80685e-39
hsa-miR-143-3p	PDGFB	0.00293229	1.16296e-07	4.10209	7.49933	0.0388049	-1.70431	other	-3.61252	1.22035e-21
hsa-miR-542-3p	SLC7A5	0.000841548	7.81224e-07	-1.14943	-2.06514	7.15464e-20	1.25184	metabolic gene	2.57388	1.0717e-14
hsa-miR-542-3p	ELOF1	0.000841548	7.81224e-07	-1.14943	-2.06514	2.33916e-06	1.08407	other	1.7757	3.06716e-05
hsa-miR-542-3p	RBM22	0.000841548	7.81224e-07	-1.14943	-2.06514	7.76602e-06	1.14348	other	1.08892	0.000458144
hsa-miR-542-3p	GPRC5A	0.000841548	7.81224e-07	-1.14943	-2.06514	0.00325654	2.91006	other	4.64715	3.59321e-06
hsa-miR-19a-5p	P2RY1	8.2039e-07	0.000827199	3.0023	3.64571	1.12212e-45	-2.98127	other	-4.86695	2.7415e-16
hsa-miR-19a-5p	MDM4	8.2039e-07	0.000827199	3.0023	3.64571	4.9613e-15	-1.3394	other	-1.89432	9.039e-11
hsa-miR-19a-5p	FYCO1	8.2039e-07	0.000827199	3.0023	3.64571	2.88518e-09	-1.52618	other	-1.12272	0.00021568
hsa-miR-19a-5p	ERVMER34-1	8.2039e-07	0.000827199	3.0023	3.64571	7.4274e-09	-1.42722	other	-4.85058	9.85112e-39
hsa-miR-19a-5p	GPATCH8	8.2039e-07	0.000827199	3.0023	3.64571	1.07685e-07	-1.05607	other	-1.23239	3.05212e-05
hsa-miR-19a-5p	ETS1	8.2039e-07	0.000827199	3.0023	3.64571	1.00663e-06	-1.0425	transcription factor	-1.23297	0.000102262
hsa-miR-19a-5p	CACNB2	8.2039e-07	0.000827199	3.0023	3.64571	0.0424455	-1.39623	other	-1.00607	0.0078013
hsa-miR-19a-5p	SLC43A3	8.2039e-07	0.000827199	3.0023	3.64571	0.0489986	-1.18163	other	-2.12862	5.07404e-11
hsa-miR-365b-5p	RAB17	0.000879115	7.7646e-07	1.67489	#NUM!	1.04839e-50	-2.5976	other	-3.43914	2.19774e-16
hsa-miR-365b-5p	MACC1	0.000879115	7.7646e-07	1.67489	#NUM!	1.01537e-45	-4.09063	other	-7.82032	5.19014e-16
hsa-miR-365b-5p	SEMA6B	0.000879115	7.7646e-07	1.67489	#NUM!	2.13133e-14	-1.83466	other	-1.88326	1.56465e-10
hsa-miR-365b-5p	ARHGAP26	0.000879115	7.7646e-07	1.67489	#NUM!	3.0271e-13	-1.95407	other	-3.06482	4.71217e-22
hsa-miR-365b-5p	DGKE	0.000879115	7.7646e-07	1.67489	#NUM!	0.000668862	-1.20081	metabolic gene	-1.41322	0.00023565
hsa-miR-365b-5p	C1RL	0.000879115	7.7646e-07	1.67489	#NUM!	0.00504433	-1.83159	other	-1.49227	5.90807e-07
hsa-miR-365b-5p	GRIK3	0.000879115	7.7646e-07	1.67489	#NUM!	0.0273591	-1.78814	other	-4.96858	1.79585e-10
hsa-miR-758-5p	SON	1.54302e-05	5.03482e-05	3.82472	#NUM!	1.03534e-31	-1.5091	other	-2.5718	6.81043e-18
hsa-miR-758-5p	ZDHHC22	1.54302e-05	5.03482e-05	3.82472	#NUM!	5.15368e-21	-4.0604	other	-6.59909	3.0989e-58
hsa-miR-758-5p	TET3	1.54302e-05	5.03482e-05	3.82472	#NUM!	1.38753e-14	-1.69761	other	-1.25916	1.68174e-05
hsa-miR-758-5p	SETD5	1.54302e-05	5.03482e-05	3.82472	#NUM!	5.09548e-13	-1.46245	epigenetic enzymes	-1.77776	1.90122e-09
hsa-miR-758-5p	KCNJ6	1.54302e-05	5.03482e-05	3.82472	#NUM!	2.52331e-07	-2.21462	other	-5.54301	5.70306e-09
hsa-miR-758-5p	HOOK1	1.54302e-05	5.03482e-05	3.82472	#NUM!	2.58111e-07	-1.14896	other	-5.89061	2.994e-39
hsa-miR-548c-5p	TMEM41B	0.000278452	1.21397e-05	-1.92059	-2.6948	3.42987e-20	1.49204	other	1.10241	0.00376566
hsa-miR-548o-5p	TMEM41B	0.000278452	1.21397e-05	-1.92059	-2.6948	3.42987e-20	1.49204	other	1.10241	0.00376566
hsa-miR-548c-5p	MRPS5	0.000278452	1.21397e-05	-1.92059	-2.6948	2.19899e-10	1.252	other	1.38938	7.84232e-06
hsa-miR-548o-5p	MRPS5	0.000278452	1.21397e-05	-1.92059	-2.6948	2.19899e-10	1.252	other	1.38938	7.84232e-06
hsa-miR-548c-5p	GPR27	0.000278452	1.21397e-05	-1.92059	-2.6948	3.01575e-07	1.51263	other	1.28096	3.23986e-05
hsa-miR-548o-5p	GPR27	0.000278452	1.21397e-05	-1.92059	-2.6948	3.01575e-07	1.51263	other	1.28096	3.23986e-05
hsa-miR-548c-5p	SIK1	0.000278452	1.21397e-05	-1.92059	-2.6948	0.00315402	1.06647	other	3.98824	3.28587e-31
hsa-miR-548o-5p	SIK1	0.000278452	1.21397e-05	-1.92059	-2.6948	0.00315402	1.06647	other	3.98824	3.28587e-31
hsa-miR-548y	PEG10	3.81827e-05	0.000125789	2.7013	#NUM!	1.06323e-17	-1.33404	other	-3.02801	3.90067e-25
hsa-miR-548y	MKI67	3.81827e-05	0.000125789	2.7013	#NUM!	1.33528e-13	-1.56793	other	-1.78079	2.28193e-06
hsa-miR-548y	LIPA	3.81827e-05	0.000125789	2.7013	#NUM!	1.55244e-13	-1.38199	metabolic gene	-3.70018	8.05047e-32
hsa-miR-548y	ZBTB37	3.81827e-05	0.000125789	2.7013	#NUM!	1.25383e-12	-1.37713	other	-2.11795	1.25259e-07
hsa-miR-548y	VLDLR	3.81827e-05	0.000125789	2.7013	#NUM!	8.48724e-06	-1.1199	other	-4.50031	1.43956e-10
hsa-miR-548y	CTCFL	3.81827e-05	0.000125789	2.7013	#NUM!	1.2888e-05	-3.19347	transcription factor	-5.85918	6.44917e-05
hsa-miR-548y	HMBOX1	3.81827e-05	0.000125789	2.7013	#NUM!	7.04872e-05	-1.23764	transcription factor	-2.06716	5.66553e-10
hsa-miR-548y	ENPP5	3.81827e-05	0.000125789	2.7013	#NUM!	0.00208555	-1.47673	other	-5.21817	1.72082e-36
hsa-miR-548y	FRY	3.81827e-05	0.000125789	2.7013	#NUM!	0.0146163	-1.3057	other	-2.95821	9.35508e-16
hsa-miR-548y	SLC43A3	3.81827e-05	0.000125789	2.7013	#NUM!	0.0489986	-1.18163	other	-2.12862	5.07404e-11
hsa-miR-448	GHITM	0.00619101	1.14075e-06	-1.07846	-2.21204	6.85072e-16	1.22878	other	2.1065	2.48346e-11
hsa-miR-448	ARF6	0.00619101	1.14075e-06	-1.07846	-2.21204	1.09528e-07	1.02676	other	2.00188	2.22478e-10
hsa-miR-210-5p	COL14A1	0.000919445	8.6595e-06	2.92233	#NUM!	5.42248e-48	-4.6322	other	-4.4252	1.92851e-23
hsa-miR-210-5p	USP49	0.000919445	8.6595e-06	2.92233	#NUM!	0.000160609	-1.02252	other	-3.08518	1.85241e-23
hsa-miR-323a-5p	PEG10	4.10336e-06	0.0034076	4.3522	#NUM!	1.06323e-17	-1.33404	other	-3.02801	3.90067e-25
hsa-miR-323a-5p	WDR17	4.10336e-06	0.0034076	4.3522	#NUM!	6.14476e-07	-3.95451	other	-4.84954	1.73944e-10
hsa-miR-323a-5p	PRRT2	4.10336e-06	0.0034076	4.3522	#NUM!	4.05802e-06	-3.00679	other	-2.39717	1.00603e-14
hsa-miR-3937	SEMA3F	0.000664353	2.35788e-05	1.7217	4.49803	7.93951e-28	-3.2255	other	-1.30193	1.62521e-05
hsa-miR-3937	CBX5	0.000664353	2.35788e-05	1.7217	4.49803	6.78785e-22	-1.38814	other	-4.98075	6.92162e-54
hsa-miR-3937	ABI2	0.000664353	2.35788e-05	1.7217	4.49803	3.4857e-13	-1.22667	other	-2.07125	2.19904e-12
hsa-miR-3937	PHYHIP	0.000664353	2.35788e-05	1.7217	4.49803	3.08683e-09	-3.39874	other	-2.19681	1.72241e-09
hsa-miR-708-3p	CCDC6	5.99726e-05	0.000302703	1.13047	1.44815	1.15083e-10	-1.10225	other	-2.82294	4.29405e-21
hsa-miR-708-3p	WDR26	5.99726e-05	0.000302703	1.13047	1.44815	6.14367e-07	-1.08423	other	-1.35811	2.68804e-06
hsa-miR-708-3p	C1orf21	5.99726e-05	0.000302703	1.13047	1.44815	3.12596e-05	-1.08347	other	-4.10156	6.3652e-37
hsa-miR-548j-5p	TMEM41B	6.37317e-05	0.000346887	-1.77647	-2.0743	3.42987e-20	1.49204	other	1.10241	0.00376566
hsa-miR-548j-5p	MRPS5	6.37317e-05	0.000346887	-1.77647	-2.0743	2.19899e-10	1.252	other	1.38938	7.84232e-06
hsa-miR-548j-5p	GPR27	6.37317e-05	0.000346887	-1.77647	-2.0743	3.01575e-07	1.51263	other	1.28096	3.23986e-05
hsa-miR-548j-5p	SIK1	6.37317e-05	0.000346887	-1.77647	-2.0743	0.00315402	1.06647	other	3.98824	3.28587e-31
hsa-miR-548am-5p	TMEM41B	0.00260014	8.65633e-06	-1.71077	-2.76259	3.42987e-20	1.49204	other	1.10241	0.00376566
hsa-miR-548am-5p	MRPS5	0.00260014	8.65633e-06	-1.71077	-2.76259	2.19899e-10	1.252	other	1.38938	7.84232e-06
hsa-miR-548am-5p	GPR27	0.00260014	8.65633e-06	-1.71077	-2.76259	3.01575e-07	1.51263	other	1.28096	3.23986e-05
hsa-miR-548am-5p	SIK1	0.00260014	8.65633e-06	-1.71077	-2.76259	0.00315402	1.06647	other	3.98824	3.28587e-31
hsa-miR-219a-5p	ROBO1	3.30866e-05	0.00112349	3.29196	#NUM!	4.95336e-16	-1.4226	other	-4.16604	5.39631e-33
hsa-miR-219a-5p	MDM4	3.30866e-05	0.00112349	3.29196	#NUM!	4.9613e-15	-1.3394	other	-1.89432	9.039e-11
hsa-miR-219a-5p	P2RX5	3.30866e-05	0.00112349	3.29196	#NUM!	7.81524e-05	-3.54786	other	-1.43806	0.00158318
hsa-miR-219a-5p	SATB2	3.30866e-05	0.00112349	3.29196	#NUM!	0.0412116	-1.21534	transcription factor	-2.69751	5.86792e-07
hsa-miR-5683	KANSL1	1.26364e-05	0.00367279	4.38982	#NUM!	3.80906e-22	-4.1524	other	-1.04783	0.000319799
hsa-miR-5683	CBX5	1.26364e-05	0.00367279	4.38982	#NUM!	6.78785e-22	-1.38814	other	-4.98075	6.92162e-54
hsa-miR-5683	SYT1	1.26364e-05	0.00367279	4.38982	#NUM!	1.73302e-15	-1.7864	other	-4.66471	1.48627e-31
hsa-miR-5683	RUNX1T1	1.26364e-05	0.00367279	4.38982	#NUM!	2.58993e-14	-2.18889	other	-2.42793	1.08597e-12
hsa-miR-5683	PNRC2	1.26364e-05	0.00367279	4.38982	#NUM!	3.69144e-11	-2.44089	other	-2.63482	9.46004e-19
hsa-miR-5683	TMEM246	1.26364e-05	0.00367279	4.38982	#NUM!	3.78397e-08	-1.74152	other	-1.4991	7.95133e-07
hsa-miR-5683	ORAI2	1.26364e-05	0.00367279	4.38982	#NUM!	2.40009e-05	-1.25173	other	-3.35403	9.67077e-26
hsa-miR-5683	KCNN3	1.26364e-05	0.00367279	4.38982	#NUM!	0.0142536	-2.21608	other	-2.5429	1.99751e-11
hsa-miR-5683	TSPAN2	1.26364e-05	0.00367279	4.38982	#NUM!	0.0156546	-1.22271	other	-7.72947	1.23066e-61
hsa-miR-487a-5p	ZDHHC22	2.71449e-06	0.0177061	#NUM!	#NUM!	5.15368e-21	-4.0604	other	-6.59909	3.0989e-58
hsa-miR-135b-5p	LZTS1	3.45819e-05	0.0022781	-1.24263	-1.26874	0.00140562	1.08931	other	2.01238	0.00112167
hsa-miR-134-3p	ACVR2B	8.3706e-06	0.0148971	5.85213	#NUM!	1.65248e-18	-1.2538	other	-2.58367	7.55995e-18
hsa-miR-134-3p	NOVA2	8.3706e-06	0.0148971	5.85213	#NUM!	4.88364e-15	-3.93008	other	-2.44859	3.70253e-16
hsa-miR-134-3p	ABI2	8.3706e-06	0.0148971	5.85213	#NUM!	3.4857e-13	-1.22667	other	-2.07125	2.19904e-12
hsa-miR-134-3p	NPAP1	8.3706e-06	0.0148971	5.85213	#NUM!	0.028977	-2.34385	other	-10.3745	1.15656e-09
hsa-let-7c-5p	BEND4	0.000122482	0.00134763	11.0812	7.39275	1.97773e-70	-2.95088	other	-2.61326	7.00193e-17
hsa-let-7c-5p	CBL	0.000122482	0.00134763	11.0812	7.39275	5.69025e-23	-1.56828	other	-3.01146	1.34093e-23
hsa-let-7c-5p	CBX5	0.000122482	0.00134763	11.0812	7.39275	6.78785e-22	-1.38814	other	-4.98075	6.92162e-54
hsa-let-7c-5p	IGF1R	0.000122482	0.00134763	11.0812	7.39275	1.4525e-21	-1.45105	other	-2.3021	9.17598e-15
hsa-let-7c-5p	PEG10	0.000122482	0.00134763	11.0812	7.39275	1.06323e-17	-1.33404	other	-3.02801	3.90067e-25
hsa-let-7c-5p	SYT1	0.000122482	0.00134763	11.0812	7.39275	1.73302e-15	-1.7864	other	-4.66471	1.48627e-31
hsa-let-7c-5p	CACNG8	0.000122482	0.00134763	11.0812	7.39275	1.96744e-15	-3.95756	other	-1.96251	3.7848e-09
hsa-let-7c-5p	MDM4	0.000122482	0.00134763	11.0812	7.39275	4.9613e-15	-1.3394	other	-1.89432	9.039e-11
hsa-let-7c-5p	BPTF	0.000122482	0.00134763	11.0812	7.39275	2.67117e-14	-1.559	other	-2.58994	1.4447e-12
hsa-let-7c-5p	ZBTB37	0.000122482	0.00134763	11.0812	7.39275	1.25383e-12	-1.37713	other	-2.11795	1.25259e-07
hsa-let-7c-5p	NPTX1	0.000122482	0.00134763	11.0812	7.39275	2.91817e-10	-3.7155	other	-2.77987	3.5772e-05
hsa-let-7c-5p	PHACTR4	0.000122482	0.00134763	11.0812	7.39275	7.79627e-10	-1.67515	other	-1.63378	2.01962e-08
hsa-let-7c-5p	ITGA3	0.000122482	0.00134763	11.0812	7.39275	3.57454e-09	-1.48227	other	-3.45181	1.29571e-28
hsa-let-7c-5p	RYR2	0.000122482	0.00134763	11.0812	7.39275	8.30939e-09	-1.50831	other	-5.07496	1.84307e-08
hsa-let-7c-5p	RALGAPA2	0.000122482	0.00134763	11.0812	7.39275	1.30206e-08	-1.2369	other	-2.57239	3.49686e-17
hsa-let-7c-5p	MCF2L2	0.000122482	0.00134763	11.0812	7.39275	1.86321e-05	-1.51957	other	-2.76104	3.87645e-14
hsa-let-7c-5p	C1orf21	0.000122482	0.00134763	11.0812	7.39275	3.12596e-05	-1.08347	other	-4.10156	6.3652e-37
hsa-let-7c-5p	DTX3L	0.000122482	0.00134763	11.0812	7.39275	4.32825e-05	-1.47611	other	-3.3232	9.36802e-14
hsa-let-7c-5p	RAPGEFL1	0.000122482	0.00134763	11.0812	7.39275	7.21238e-05	-1.70101	other	-1.17652	0.000116362
hsa-let-7c-5p	ONECUT2	0.000122482	0.00134763	11.0812	7.39275	0.000463874	-1.96823	transcription factor	-1.17634	0.0317203
hsa-let-7c-5p	AHR	0.000122482	0.00134763	11.0812	7.39275	0.00211525	-1.13915	transcription factor	-3.65437	1.18853e-21
hsa-let-7c-5p	C1RL	0.000122482	0.00134763	11.0812	7.39275	0.00504433	-1.83159	other	-1.49227	5.90807e-07
hsa-let-7c-5p	PDGFB	0.000122482	0.00134763	11.0812	7.39275	0.0388049	-1.70431	other	-3.61252	1.22035e-21
hsa-miR-381-5p	ABI2	3.45819e-05	0.00512187	4.19738	#NUM!	3.4857e-13	-1.22667	other	-2.07125	2.19904e-12
hsa-miR-770-5p	ACVR2B	0.000229002	0.00114691	4.28883	#NUM!	1.65248e-18	-1.2538	other	-2.58367	7.55995e-18
hsa-miR-770-5p	MDM4	0.000229002	0.00114691	4.28883	#NUM!	4.9613e-15	-1.3394	other	-1.89432	9.039e-11
hsa-miR-770-5p	ADAM22	0.000229002	0.00114691	4.28883	#NUM!	9.31598e-12	-2.07371	other	-5.31363	4.21978e-38
hsa-miR-24-2-5p	ABI2	0.0171755	1.54672e-05	1.0122	3.28553	3.4857e-13	-1.22667	other	-2.07125	2.19904e-12
hsa-miR-433-5p	GPRIN2	1.42607e-05	0.0195628	5.99097	#NUM!	1.42105e-20	-2.60672	other	-5.17985	1.50895e-47
hsa-let-7e-5p	BEND4	0.0027624	0.000116532	4.98318	6.02923	1.97773e-70	-2.95088	other	-2.61326	7.00193e-17
hsa-let-7e-5p	TERF1	0.0027624	0.000116532	4.98318	6.02923	3.11152e-58	-2.19037	other	-4.45081	7.89968e-45
hsa-let-7e-5p	CBX5	0.0027624	0.000116532	4.98318	6.02923	6.78785e-22	-1.38814	other	-4.98075	6.92162e-54
hsa-let-7e-5p	IGF1R	0.0027624	0.000116532	4.98318	6.02923	1.4525e-21	-1.45105	other	-2.3021	9.17598e-15
hsa-let-7e-5p	JMJD1C	0.0027624	0.000116532	4.98318	6.02923	6.99587e-19	-1.43549	other	-3.67092	1.84378e-12
hsa-let-7e-5p	PEG10	0.0027624	0.000116532	4.98318	6.02923	1.06323e-17	-1.33404	other	-3.02801	3.90067e-25
hsa-let-7e-5p	MACF1	0.0027624	0.000116532	4.98318	6.02923	3.02688e-16	-1.24851	other	-3.47522	2.10622e-20
hsa-let-7e-5p	SYT1	0.0027624	0.000116532	4.98318	6.02923	1.73302e-15	-1.7864	other	-4.66471	1.48627e-31
hsa-let-7e-5p	MDM4	0.0027624	0.000116532	4.98318	6.02923	4.9613e-15	-1.3394	other	-1.89432	9.039e-11
hsa-let-7e-5p	RUNX1T1	0.0027624	0.000116532	4.98318	6.02923	2.58993e-14	-2.18889	other	-2.42793	1.08597e-12
hsa-let-7e-5p	MKI67	0.0027624	0.000116532	4.98318	6.02923	1.33528e-13	-1.56793	other	-1.78079	2.28193e-06
hsa-let-7e-5p	ARNT2	0.0027624	0.000116532	4.98318	6.02923	1.15884e-12	-2.62789	transcription factor	-5.09428	4.28116e-38
hsa-let-7e-5p	ZBTB37	0.0027624	0.000116532	4.98318	6.02923	1.25383e-12	-1.37713	other	-2.11795	1.25259e-07
hsa-let-7e-5p	VPS13D	0.0027624	0.000116532	4.98318	6.02923	7.2879e-11	-1.33373	other	-2.35508	8.51933e-10
hsa-let-7e-5p	PHACTR4	0.0027624	0.000116532	4.98318	6.02923	7.79627e-10	-1.67515	other	-1.63378	2.01962e-08
hsa-let-7e-5p	IRS2	0.0027624	0.000116532	4.98318	6.02923	8.55496e-10	-1.83056	other	-1.04843	0.000302331
hsa-let-7e-5p	ITGA3	0.0027624	0.000116532	4.98318	6.02923	3.57454e-09	-1.48227	other	-3.45181	1.29571e-28
hsa-let-7e-5p	MCF2L2	0.0027624	0.000116532	4.98318	6.02923	1.86321e-05	-1.51957	other	-2.76104	3.87645e-14
hsa-let-7e-5p	C1orf21	0.0027624	0.000116532	4.98318	6.02923	3.12596e-05	-1.08347	other	-4.10156	6.3652e-37
hsa-let-7e-5p	DTX3L	0.0027624	0.000116532	4.98318	6.02923	4.32825e-05	-1.47611	other	-3.3232	9.36802e-14
hsa-let-7e-5p	ONECUT2	0.0027624	0.000116532	4.98318	6.02923	0.000463874	-1.96823	transcription factor	-1.17634	0.0317203
hsa-let-7e-5p	AHR	0.0027624	0.000116532	4.98318	6.02923	0.00211525	-1.13915	transcription factor	-3.65437	1.18853e-21
hsa-let-7e-5p	C1RL	0.0027624	0.000116532	4.98318	6.02923	0.00504433	-1.83159	other	-1.49227	5.90807e-07
hsa-let-7e-5p	SPN	0.0027624	0.000116532	4.98318	6.02923	0.00545857	-2.69144	other	-1.81763	3.42646e-05
hsa-let-7e-5p	ZKSCAN7	0.0027624	0.000116532	4.98318	6.02923	0.0149931	-1.04492	other	-4.60244	1.82812e-38
hsa-let-7e-5p	PDGFB	0.0027624	0.000116532	4.98318	6.02923	0.0388049	-1.70431	other	-3.61252	1.22035e-21
hsa-miR-214-3p	PLXNB1	0.000173894	0.002963	#NUM!	6.40563	4.89456e-16	-1.27676	other	-1.25526	2.23498e-05
hsa-miR-214-3p	CPNE7	0.000173894	0.002963	#NUM!	6.40563	8.96712e-15	-3.46554	other	-1.05955	0.0137711
hsa-miR-214-3p	BCAM	0.000173894	0.002963	#NUM!	6.40563	2.01715e-09	-1.73443	other	-1.53506	7.66845e-07
hsa-miR-214-3p	SFMBT2	0.000173894	0.002963	#NUM!	6.40563	4.85799e-07	-1.744	other	-2.9591	3.58313e-18
hsa-miR-214-3p	ZBTB8B	0.000173894	0.002963	#NUM!	6.40563	6.74338e-05	-1.46754	other	-3.35019	3.84811e-23
hsa-miR-214-3p	SCN4B	0.000173894	0.002963	#NUM!	6.40563	0.00752495	-1.88377	other	-3.01904	1.85181e-16
hsa-miR-214-3p	NCAN	0.000173894	0.002963	#NUM!	6.40563	0.0113997	-2.04536	other	-1.59255	0.000494229
hsa-miR-214-3p	CLEC2D	0.000173894	0.002963	#NUM!	6.40563	0.012882	-1.66616	other	-2.18596	6.39772e-06
hsa-miR-34c-5p	PABPC1	0.0130796	5.3481e-05	2.81446	4.43341	6.25461e-26	-1.34867	other	-1.04533	0.000219514
hsa-miR-34c-5p	PEG10	0.0130796	5.3481e-05	2.81446	4.43341	1.06323e-17	-1.33404	other	-3.02801	3.90067e-25
hsa-miR-34c-5p	MDM4	0.0130796	5.3481e-05	2.81446	4.43341	4.9613e-15	-1.3394	other	-1.89432	9.039e-11
hsa-miR-34c-5p	BMF	0.0130796	5.3481e-05	2.81446	4.43341	3.06275e-11	-2.26591	other	-2.01709	1.1268e-09
hsa-miR-34c-5p	VAV3	0.0130796	5.3481e-05	2.81446	4.43341	4.19003e-09	-2.99183	other	-7.27891	1.48339e-33
hsa-miR-34c-5p	TMEM246	0.0130796	5.3481e-05	2.81446	4.43341	3.78397e-08	-1.74152	other	-1.4991	7.95133e-07
hsa-miR-34c-5p	SNCA	0.0130796	5.3481e-05	2.81446	4.43341	5.24957e-08	-3.39734	other	-9.46229	1.0104e-38
hsa-miR-34c-5p	TGFBR2	0.0130796	5.3481e-05	2.81446	4.43341	3.22733e-05	-1.52915	other	-2.86786	2.54104e-18
hsa-miR-34c-5p	MYB	0.0130796	5.3481e-05	2.81446	4.43341	4.81915e-05	-3.10756	transcription factor	-1.82817	3.7887e-06
hsa-miR-34c-5p	RRAGD	0.0130796	5.3481e-05	2.81446	4.43341	0.000161332	-1.34493	other	-2.5637	1.60178e-16
hsa-miR-34c-5p	SLC35G2	0.0130796	5.3481e-05	2.81446	4.43341	0.00174238	-1.53376	other	-2.26975	6.95631e-10
hsa-miR-34c-5p	SATB2	0.0130796	5.3481e-05	2.81446	4.43341	0.0412116	-1.21534	transcription factor	-2.69751	5.86792e-07
hsa-miR-34c-5p	GABBR2	0.0130796	5.3481e-05	2.81446	4.43341	0.0413476	-1.69968	other	-3.18152	1.77186e-10
hsa-miR-199a-5p	ZBTB37	0.000952653	0.00111512	8.04542	7.38106	1.25383e-12	-1.37713	other	-2.11795	1.25259e-07
hsa-miR-199a-5p	ZNF525	0.000952653	0.00111512	8.04542	7.38106	3.35517e-11	-1.0005	other	-1.97529	1.47399e-07
hsa-miR-199a-5p	LIN7A	0.000952653	0.00111512	8.04542	7.38106	1.31095e-09	-2.92888	other	-9.84447	1.41729e-50
hsa-miR-199a-5p	ITGA3	0.000952653	0.00111512	8.04542	7.38106	3.57454e-09	-1.48227	other	-3.45181	1.29571e-28
hsa-miR-199a-5p	VAV3	0.000952653	0.00111512	8.04542	7.38106	4.19003e-09	-2.99183	other	-7.27891	1.48339e-33
hsa-miR-199a-5p	A2ML1	0.000952653	0.00111512	8.04542	7.38106	1.5885e-08	-2.73594	other	-1.42717	4.97624e-06
hsa-miR-199a-5p	ETS1	0.000952653	0.00111512	8.04542	7.38106	1.00663e-06	-1.0425	transcription factor	-1.23297	0.000102262
hsa-miR-199a-5p	SLC8A1	0.000952653	0.00111512	8.04542	7.38106	0.00118341	-2.57348	metabolic gene	-8.33253	1.6222e-22
hsa-miR-199a-5p	SNTB1	0.000952653	0.00111512	8.04542	7.38106	0.018369	-1.30501	other	-7.63248	4.51934e-37
hsa-miR-3617-5p	ATP6V1G1	0.00161472	0.000714468	-4.5074	-5.13709	9.24788e-11	1.07626	metabolic gene	1.57383	3.83528e-07
hsa-miR-3617-5p	TNFAIP1	0.00161472	0.000714468	-4.5074	-5.13709	1.53167e-06	1.32554	other	1.32687	1.64161e-05
hsa-miR-548au-5p	TMEM41B	0.00232004	0.000536106	-2.03204	-2.70289	3.42987e-20	1.49204	other	1.10241	0.00376566
hsa-miR-548au-5p	MRPS5	0.00232004	0.000536106	-2.03204	-2.70289	2.19899e-10	1.252	other	1.38938	7.84232e-06
hsa-miR-548au-5p	GPR27	0.00232004	0.000536106	-2.03204	-2.70289	3.01575e-07	1.51263	other	1.28096	3.23986e-05
hsa-miR-548au-5p	SIK1	0.00232004	0.000536106	-2.03204	-2.70289	0.00315402	1.06647	other	3.98824	3.28587e-31
hsa-miR-432-3p	TMEM178B	0.00076535	0.00170785	2.57472	#NUM!	7.25567e-27	-3.01829	other	-4.28822	3.80063e-37
hsa-miR-432-3p	ABI2	0.00076535	0.00170785	2.57472	#NUM!	3.4857e-13	-1.22667	other	-2.07125	2.19904e-12
hsa-miR-432-3p	ITGA2	0.00076535	0.00170785	2.57472	#NUM!	6.71735e-08	-2.41604	other	-8.73553	5.00956e-32
hsa-miR-432-3p	PCDH11X	0.00076535	0.00170785	2.57472	#NUM!	1.66638e-07	-1.69181	other	-7.55347	4.66566e-19
hsa-miR-432-3p	POGZ	0.00076535	0.00170785	2.57472	#NUM!	5.43815e-07	-1.03819	other	-1.74116	2.97381e-09
hsa-miR-432-3p	PCDH11Y	0.00076535	0.00170785	2.57472	#NUM!	0.000163557	-6.51746	other	-6.59591	1.49205e-05
hsa-miR-432-3p	COL22A1	0.00076535	0.00170785	2.57472	#NUM!	0.00651365	-1.73489	other	-6.64196	2.56166e-54
[truncated: 186 more rows]

## Sheet: Table S3
Table S3 - 221 consistently changing microRNAs across three mouse naïve vs. primed ESC studies
miR.ID	miR.ID.no_3p/5p	log2FC_Jouneau	Log2FC_Gu	Log2FC_Moradi
mmu-let-7e-5p	mmu-let-7e	-2.61301	0	-1.195
mmu-let-7e-3p	mmu-let-7e	0	0	-1.025
mmu-let-7f-5p	mmu-let-7f	0	1.97143	0.7825
mmu-let-7g-5p	mmu-let-7g	0	2.50088	1.3325
mmu-let-7g-3p	mmu-let-7g	0	0	0.88
mmu-mir-103-3p	mmu-mir-103	0	0.845791	0.8425
mmu-mir-107-3p	mmu-mir-107	0	1.37667	0.84
mmu-mir-107-5p	mmu-mir-107	0	0	1.48
mmu-mir-10b-5p	mmu-mir-10b	3.2259	0	0.575
mmu-mir-10b-3p	mmu-mir-10b	0	0	0.7525
mmu-mir-1196-5p	mmu-mir-1196	4.79835	1.13454	0
mmu-mir-1247-3p	mmu-mir-1247	2.67153	0	2.1725
mmu-mir-1247-5p	mmu-mir-1247	0	0	0.915
mmu-mir-129-5p	mmu-mir-129	0	-1.19234	-0.6125
mmu-mir-132-3p	mmu-mir-132	-3.43076	0	-0.985
mmu-mir-132-5p	mmu-mir-132	-3.6521	0	0.315
mmu-mir-135a-2-5p	mmu-mir-135a-2	-4.2157	0	0
mmu-mir-135a-2-3p	mmu-mir-135a-2	0	0	-1
mmu-mir-143-3p	mmu-mir-143	2.15632	1.69961	0.7875
mmu-mir-144-5p	mmu-mir-144	1.80036	0	1.505
mmu-mir-144-3p	mmu-mir-144	0	0	2.27
mmu-mir-150-5p	mmu-mir-150	7.37342	1.4912	-0.2575
mmu-mir-150-3p	mmu-mir-150	4.80208	0	-0.7875
mmu-mir-181a-1-5p	mmu-mir-181a-1	-3.63296	0	0
mmu-mir-181a-1-3p	mmu-mir-181a-1	-6.51108	0	-1.9975
mmu-mir-181a-2-3p	mmu-mir-181a-2	-3.33836	0	-1.945
mmu-mir-181a-2-5p	mmu-mir-181a-2	-3.67198	0	0
mmu-mir-181b-2-5p	mmu-mir-181b-2	-4.43724	0	0
mmu-mir-181b-2-3p	mmu-mir-181b-2	0	0	-1.355
mmu-mir-181c-5p	mmu-mir-181c	1.65538	1.79098	-1.435
mmu-mir-181c-3p	mmu-mir-181c	0	0	-2.0075
mmu-mir-182-3p	mmu-mir-182	0	0.638832	0.8825
mmu-mir-182-5p	mmu-mir-182	0	0.755886	0.175
mmu-mir-183-5p	mmu-mir-183	0	1.07663	0.3425
mmu-mir-183-3p	mmu-mir-183	0	0	0.855
mmu-mir-1839-5p	mmu-mir-1839	0	0.966051	0.395
mmu-mir-1839-3p	mmu-mir-1839	0	0	0.6575
mmu-mir-184-3p	mmu-mir-184	2.00376	0	2.2625
mmu-mir-184-5p	mmu-mir-184	0	0	1.0175
mmu-mir-185-5p	mmu-mir-185	0	0.806136	0.7725
mmu-mir-185-3p	mmu-mir-185	0	0	1.0075
mmu-mir-18b-3p	mmu-mir-18b	0	-1.00397	-0.6325
mmu-mir-18b-5p	mmu-mir-18b	0	-1.6638	-0.28
mmu-mir-192-5p	mmu-mir-192	0	1.39908	0.2125
mmu-mir-192-3p	mmu-mir-192	0	0	1.12
mmu-mir-1935-3p	mmu-mir-1935	3.80207	-0.0640165	0
mmu-mir-1935-5p	mmu-mir-1935	0	1.70641	0
mmu-mir-195a-5p	mmu-mir-195a	0	-0.822074	-0.4825
mmu-mir-195a-3p	mmu-mir-195a	0	0.226433	-0.73
mmu-mir-1965-3p	mmu-mir-1965	4.55081	0.661917	0
mmu-mir-196a-5p	mmu-mir-196a	0	2.45583	0.775
mmu-mir-196a-1-3p	mmu-mir-196a-1	5.45506	0	1.0775
mmu-mir-196a-1-5p	mmu-mir-196a-1	6.82598	0	0
mmu-mir-1983-5p	mmu-mir-1983	2.16351	0	0
mmu-mir-1983-3p	mmu-mir-1983	1.63315	1.32731	0
mmu-mir-1983	mmu-mir-1983	0	0	0.86
mmu-mir-199b-3p	mmu-mir-199b	2.48704	0.29767	1.01
mmu-mir-199b-5p	mmu-mir-199b	0	0	0.605
mmu-mir-200a-5p	mmu-mir-200a	0	-0.8864	-1.5875
mmu-mir-200a-3p	mmu-mir-200a	0	-0.462232	-1.1175
mmu-mir-200b-3p	mmu-mir-200b	0	-0.904109	-1.6075
mmu-mir-200b-5p	mmu-mir-200b	0	0	-0.88
mmu-mir-200c-5p	mmu-mir-200c	4.09288	0	-0.395
mmu-mir-200c-3p	mmu-mir-200c	6.43792	-1.03268	-0.885
mmu-mir-205-5p	mmu-mir-205	2.22398	0.931961	-1.2825
mmu-mir-205-3p	mmu-mir-205	0	0	-1.23
mmu-mir-20b-5p	mmu-mir-20b	0	-1.60211	-0.745
mmu-mir-20b-3p	mmu-mir-20b	0	0	-0.7525
mmu-mir-211-5p	mmu-mir-211	0	4.27479	2.3575
mmu-mir-211-3p	mmu-mir-211	0	0	1.5925
mmu-mir-212-5p	mmu-mir-212	-3.27065	0	-0.34
mmu-mir-212-3p	mmu-mir-212	-4.13435	0	-1.2375
mmu-mir-218-5p	mmu-mir-218	0	1.7023	1.2525
mmu-mir-21a-5p	mmu-mir-21a	0	-1.84329	-2.59
mmu-mir-21a-3p	mmu-mir-21a	0	0	-2.4075
mmu-mir-28a-3p	mmu-mir-28a	0	-1.0555	-1.635
mmu-mir-28a-5p	mmu-mir-28a	0	-0.977455	-1.39
mmu-mir-290-5p	mmu-mir-290	1.60006	0.402139	0
mmu-mir-290-3p	mmu-mir-290	0	0.594894	0
mmu-mir-291a-5p	mmu-mir-291a	1.48063	0.967007	-0.06
mmu-mir-291a-3p	mmu-mir-291a	1.07308	0.278366	0.0175
mmu-mir-291b-3p	mmu-mir-291b	0	0.795508	0.57
mmu-mir-291b-5p	mmu-mir-291b	0	1.44059	0.75
mmu-mir-292-5p	mmu-mir-292	2.75572	0.849404	0
mmu-mir-292-3p	mmu-mir-292	1.75899	0.39682	0
mmu-mir-294-3p	mmu-mir-294	1.92142	0.613287	-0.2975
mmu-mir-294-5p	mmu-mir-294	1.7853	0.766638	-0.0225
mmu-mir-295-5p	mmu-mir-295	2.1185	0.680473	-0.235
mmu-mir-295-3p	mmu-mir-295	2.04161	0.467837	0.355
mmu-mir-297a-3p	mmu-mir-297a	0	-1.2133	-2.5725
mmu-mir-297a-5p	mmu-mir-297a	0	-1.19367	-2.625
mmu-mir-297b-3p	mmu-mir-297b	2.84605	-1.21333	-2.7875
mmu-mir-297b-5p	mmu-mir-297b	1.63642	-1.0124	-2.81
mmu-mir-297c-3p	mmu-mir-297c	3.09697	-1.21238	-2.3925
mmu-mir-297c-5p	mmu-mir-297c	2.30697	0	-2.4625
mmu-mir-298-5p	mmu-mir-298	0	1.07731	0.67
mmu-mir-298-3p	mmu-mir-298	0	0	0.7875
mmu-mir-301a-5p	mmu-mir-301a	0	0.98122	1.6575
mmu-mir-301a-3p	mmu-mir-301a	0	0	1.31
mmu-mir-302a-5p	mmu-mir-302a	-3.06484	-2.17173	1.1775
mmu-mir-302a-3p	mmu-mir-302a	-5.1501	-2.08112	1.6725
mmu-mir-302b-3p	mmu-mir-302b	-5.40352	-1.86813	2.1075
mmu-mir-302b-5p	mmu-mir-302b	-5.43786	0	1.1325
mmu-mir-302c-5p	mmu-mir-302c	-4.41823	0	1.1825
mmu-mir-302c-3p	mmu-mir-302c	-5.46851	-1.11662	2.6325
mmu-mir-302d-5p	mmu-mir-302d	-3.99881	0	1.5375
mmu-mir-302d-3p	mmu-mir-302d	-4.86512	-2.19229	1.4875
mmu-mir-3075-5p	mmu-mir-3075	-3.88556	0	-0.79
mmu-mir-335-5p	mmu-mir-335	0	-0.995278	-0.74
mmu-mir-335-3p	mmu-mir-335	0	-0.15266	-1.48
mmu-mir-342-3p	mmu-mir-342	0	0.70187	0.9175
mmu-mir-34b-3p	mmu-mir-34b	-2.7484	0	-2.1375
mmu-mir-34b-5p	mmu-mir-34b	-3.53461	0	-1.8525
mmu-mir-34c-5p	mmu-mir-34c	-2.98891	-3.58124	-1.9225
mmu-mir-34c-3p	mmu-mir-34c	-3.05378	0	-1.9425
mmu-mir-361-3p	mmu-mir-361	0	1.02677	0.1625
mmu-mir-361-5p	mmu-mir-361	0	1.12885	0.865
mmu-mir-370-3p	mmu-mir-370	-1.65131	-0.619158	3.915
mmu-mir-370-5p	mmu-mir-370	0	-0.490947	3.0525
mmu-mir-374b-5p	mmu-mir-374b	0	-2.42961	-1.375
mmu-mir-374b-3p	mmu-mir-374b	0	0	-1.65
mmu-mir-375-3p	mmu-mir-375	-6.3898	0	-2.0225
mmu-mir-378a-3p	mmu-mir-378a	0	1.11726	0.435
mmu-mir-378a-5p	mmu-mir-378a	0	0.9845	0.73
mmu-mir-379-5p	mmu-mir-379	-1.3404	-0.358664	3.66
mmu-mir-379-3p	mmu-mir-379	0	-0.656527	3.4175
mmu-mir-384-3p	mmu-mir-384	-5.48108	0	-2.495
mmu-mir-384-5p	mmu-mir-384	-6.86155	0	-1.5525
mmu-mir-412-5p	mmu-mir-412	-2.57257	0.923439	3.335
mmu-mir-412-3p	mmu-mir-412	0	0	3.3025
mmu-mir-433-5p	mmu-mir-433	-3.14134	0	2.9925
mmu-mir-433-3p	mmu-mir-433	0	0.615165	4.2925
mmu-mir-465a-3p	mmu-mir-465a	5.4243	0	1.5775
mmu-mir-465a-5p	mmu-mir-465a	4.88279	0	2.67
mmu-mir-466a-3p	mmu-mir-466a	3.12927	-1.56643	-2.3075
mmu-mir-466a-5p	mmu-mir-466a	0	0	-2.5525
mmu-mir-466b-3p	mmu-mir-466b	0	-1.51911	-2.5425
mmu-mir-466b-5p	mmu-mir-466b	0	-0.985039	-2.4375
mmu-mir-466c-3p	mmu-mir-466c	0	-1.51911	-2.27
mmu-mir-466c-5p	mmu-mir-466c	0	-0.957566	-2.57
mmu-mir-466d-3p	mmu-mir-466d	3.25367	-1.20494	-2.905
mmu-mir-466d-5p	mmu-mir-466d	0	0	-2.9075
mmu-mir-466e-3p	mmu-mir-466e	3.31193	-1.51911	-2.135
mmu-mir-466e-5p	mmu-mir-466e	0	-1.086	-2.2
mmu-mir-466f-3p	mmu-mir-466f	0	-0.658745	-2.1825
mmu-mir-466f-5p	mmu-mir-466f	0	-1.34443	-2.7925
mmu-mir-466f	mmu-mir-466f	0	0	-2.6775
mmu-mir-466h-3p	mmu-mir-466h	2.60919	-0.926178	-3.67
mmu-mir-466h-5p	mmu-mir-466h	2.08332	-1.05664	-2.55
mmu-mir-466k-5p	mmu-mir-466k	0	-0.606654	0
mmu-mir-466k	mmu-mir-466k	0	0	-2.2575
mmu-mir-466m-5p	mmu-mir-466m	1.96777	-1.24522	-2.3275
mmu-mir-466m-3p	mmu-mir-466m	3.66745	0	-1.2975
mmu-mir-466o-5p	mmu-mir-466o	0	-0.9844	-2.21
mmu-mir-466o-3p	mmu-mir-466o	0	0	-1.865
mmu-mir-466p-3p	mmu-mir-466p	3.18186	-1.53212	-2.645
mmu-mir-466p-5p	mmu-mir-466p	1.65443	0	-3.08
mmu-mir-467a-3p	mmu-mir-467a	0	-1.1743	-3.135
mmu-mir-467a-5p	mmu-mir-467a	0	-1.47813	-2.2375
mmu-mir-467b-3p	mmu-mir-467b	2.66288	0	-2.7375
mmu-mir-467b-5p	mmu-mir-467b	3.15457	-1.47813	-2.135
mmu-mir-467c-5p	mmu-mir-467c	3.10358	-1.2083	-3.2575
mmu-mir-467c-3p	mmu-mir-467c	2.11393	0	-2.54
mmu-mir-467d-5p	mmu-mir-467d	3.46118	-0.992484	-2.6625
mmu-mir-467d-3p	mmu-mir-467d	3.18472	-1.17382	-3.08
mmu-mir-467e-5p	mmu-mir-467e	3.20944	-1.2094	-2.7325
mmu-mir-467e-3p	mmu-mir-467e	2.39242	0	-2.8425
mmu-mir-470-5p	mmu-mir-470	6.17024	0	1.3375
mmu-mir-471-5p	mmu-mir-471	2.8341	0	1.98
mmu-mir-483-5p	mmu-mir-483	-5.28334	0	-3.9375
mmu-mir-483-3p	mmu-mir-483	0	0	-3.9275
mmu-mir-495-3p	mmu-mir-495	0	0.598406	4.27
mmu-mir-495-5p	mmu-mir-495	0	0	1.3275
mmu-mir-499-5p	mmu-mir-499	0	3.31022	3.065
mmu-mir-499-3p	mmu-mir-499	0	0	1.6875
mmu-mir-582-3p	mmu-mir-582	1.39436	0.963785	0.48
mmu-mir-669a-3p	mmu-mir-669a	0	-1.26487	-2.8275
mmu-mir-669a-5p	mmu-mir-669a	0	-1.15582	-2.28
mmu-mir-669b-3p	mmu-mir-669b	2.86774	0	-1.6075
mmu-mir-669b-5p	mmu-mir-669b	1.92974	-1.25153	-2.595
mmu-mir-669c-3p	mmu-mir-669c	2.85263	0	0
mmu-mir-669c-5p	mmu-mir-669c	1.87763	-0.804035	-2.825
mmu-mir-669d-3p	mmu-mir-669d	2.65061	-1.34952	-2.6275
mmu-mir-669d-5p	mmu-mir-669d	2.44925	-1.344	-2.9525
mmu-mir-669e-3p	mmu-mir-669e	3.66754	-1.62825	-2.675
mmu-mir-669e-5p	mmu-mir-669e	2.48556	0	-3.185
mmu-mir-669f-3p	mmu-mir-669f	2.8539	-0.774659	-2.135
mmu-mir-669f-5p	mmu-mir-669f	2.06014	-1.1525	-2.3025
mmu-mir-669l-3p	mmu-mir-669l	3.54538	0	-2.88
mmu-mir-669l-5p	mmu-mir-669l	2.38262	-1.54134	-3.0275
mmu-mir-669m-5p	mmu-mir-669m	0	-1.2328	-2.64
mmu-mir-669m-3p	mmu-mir-669m	0	0	-2.0975
mmu-mir-669o-3p	mmu-mir-669o	3.42344	-1.26499	-2.755
mmu-mir-669o-5p	mmu-mir-669o	2.33292	-1.02882	-2.2375
mmu-mir-669p-5p	mmu-mir-669p	0	-1.15527	-2.29
mmu-mir-669p-3p	mmu-mir-669p	0	0	-2.9375
mmu-mir-672-3p	mmu-mir-672	3.32979	0	-0.0875
mmu-mir-672-5p	mmu-mir-672	4.28628	1.55366	-0.1275
mmu-mir-674-5p	mmu-mir-674	0	-0.7533	-1.65
mmu-mir-674-3p	mmu-mir-674	0	-0.247547	-1.95
mmu-mir-708-5p	mmu-mir-708	2.27245	0.740896	0.595
mmu-mir-708-3p	mmu-mir-708	1.87003	0.722258	0.0825
mmu-mir-741-3p	mmu-mir-741	4.90391	0	0.93
mmu-mir-741-5p	mmu-mir-741	0	0	0.795
mmu-mir-743a-5p	mmu-mir-743a	2.95792	0	0.655
mmu-mir-743a-3p	mmu-mir-743a	3.6538	0	1.195
mmu-mir-743b-3p	mmu-mir-743b	4.13607	0	1.75
mmu-mir-760-3p	mmu-mir-760	-4.28285	0	1.2675
mmu-mir-760-5p	mmu-mir-760	0	0	-1.14
mmu-mir-7b-5p	mmu-mir-7b	0	-0.628099	-1.235
mmu-mir-871-5p	mmu-mir-871	3.24716	0	0.5225
mmu-mir-871-3p	mmu-mir-871	5.36119	0	1.2375
mmu-mir-872-3p	mmu-mir-872	0	0.610062	0.6425
mmu-mir-878-5p	mmu-mir-878	4.49519	0	1.5525
mmu-mir-878-3p	mmu-mir-878	3.80692	0	1.035
mmu-mir-880-3p	mmu-mir-880	5.68633	0	1.9175
mmu-mir-881-3p	mmu-mir-881	4.50244	-0.421978	1.2325
mmu-mir-883a-3p	mmu-mir-883a	1.87136	0	1.2825
mmu-mir-883a-5p	mmu-mir-883a	0	0	0.6
mmu-mir-99b-5p	mmu-mir-99b	-1.55212	1.33856	-1.42
mmu-mir-99b-3p	mmu-mir-99b	-2.20047	0	-1.3675

## Sheet: Table S4
Table S4: 836 consistent microRNA-target gene relations in mouse ESC vs. EpiSC
miRNA	Target.Gene	log2FC_Jouneau	Log2FC_Gu	Log2FC_Moradi	miR.ID.no_3p/5p	miR_sign	mEpiSC	mESC	log2FoldChange	padj
mmu-miR-196a-5p	Hmga2	0	2.45583	0.775	mmu-miR-196a	1	15445.6	2364.12	-2.70731	6.78e-08
mmu-miR-143-3p	Vcan	2.15632	1.69961	0.7875	mmu-miR-143	1	14859.5	4172.01	-1.83232	0.000350689
mmu-miR-182-5p	Adcy6	0	0.638832	0.8825	mmu-miR-182	1	5775.14	1008.67	-2.51622	1.73e-06
mmu-miR-143-3p	Ptn	2.15632	1.69961	0.7875	mmu-miR-143	1	2442.03	624.544	-1.96549	0.00056269
mmu-miR-192-5p	Zeb2	0	1.39908	0.2125	mmu-miR-192	1	4083.94	868.032	-2.23283	0.0004019
mmu-miR-471-5p	Foxd1	2.8341	0	1.98	mmu-miR-471	1	56.0235	13.9779	-1.92872	0.0197695
mmu-miR-182-5p	Tbx1	0	0.638832	0.8825	mmu-miR-182	1	118.585	10.9186	-3.32676	1.56e-07
mmu-miR-7b-5p	Snap91	0	-0.628099	-1.235	mmu-miR-7b	-1	70.0949	216.455	1.6129	0.0120482
mmu-miR-7b-5p	Lgr6	0	-0.628099	-1.235	mmu-miR-7b	-1	22.127	74.2518	1.70215	0.0427088
mmu-miR-7b-5p	Mllt6	0	-0.628099	-1.235	mmu-miR-7b	-1	3783.52	11647.2	1.62192	0.0172377
mmu-miR-7b-5p	Atp1a3	0	-0.628099	-1.235	mmu-miR-7b	-1	698.814	4575.45	2.70919	1.41e-07
mmu-miR-7b-5p	Scn3a	0	-0.628099	-1.235	mmu-miR-7b	-1	118.256	299.979	1.3356	0.0108205
mmu-miR-7b-5p	Atp2b2	0	-0.628099	-1.235	mmu-miR-7b	-1	18.8764	70.303	1.84291	0.00505528
mmu-miR-7b-5p	Faim2	0	-0.628099	-1.235	mmu-miR-7b	-1	2.13923	63.3717	4.35794	0.0106604
mmu-miR-7b-5p	Faim2	0	-0.628099	-1.235	mmu-miR-7b	-1	2.13923	63.3717	4.35794	0.0106604
mmu-miR-7b-5p	Aplp1	0	-0.628099	-1.235	mmu-miR-7b	-1	1095.16	3799.47	1.79372	0.0013658
mmu-miR-7b-5p	Hr	0	-0.628099	-1.235	mmu-miR-7b	-1	31.2892	304.854	3.24372	4.64e-09
mmu-miR-7b-5p	Mapt	0	-0.628099	-1.235	mmu-miR-7b	-1	108.932	896.344	3.02905	4.98e-09
mmu-miR-34b-5p	Srcin1	-2.7484	0	-2.1375	mmu-miR-34b	-1	163.294	570.154	1.7976	0.0282288
mmu-miR-34b-5p	Neurod1	-2.7484	0	-2.1375	mmu-miR-34b	-1	69.1054	565.959	3.01565	0.000246227
mmu-miR-34b-5p	Jam2	-2.7484	0	-2.1375	mmu-miR-34b	-1	662.011	8681	3.71092	0.00170805
mmu-miR-34b-5p	Aplp1	-2.7484	0	-2.1375	mmu-miR-34b	-1	1095.16	3799.47	1.79372	0.0013658
mmu-miR-34b-5p	Mif4gd	-2.7484	0	-2.1375	mmu-miR-34b	-1	1390.81	3230.97	1.21545	0.0348969
mmu-miR-34b-5p	Sema4d	-2.7484	0	-2.1375	mmu-miR-34b	-1	2151.96	5595.24	1.37813	0.0081314
mmu-miR-34b-5p	Syt4	-2.7484	0	-2.1375	mmu-miR-34b	-1	31.8858	139.089	2.09081	0.00127285
mmu-miR-34b-5p	Gab1	-2.7484	0	-2.1375	mmu-miR-34b	-1	2805.03	35348.5	3.65509	1.68e-13
mmu-miR-34b-5p	Rasgrp1	-2.7484	0	-2.1375	mmu-miR-34b	-1	94.4841	587.312	2.62325	0.000350255
mmu-miR-34b-5p	Kcnq2	-2.7484	0	-2.1375	mmu-miR-34b	-1	46.5418	333.075	2.8129	3.4e-07
mmu-miR-34b-5p	Dock9	-2.7484	0	-2.1375	mmu-miR-34b	-1	980.677	3241.1	1.72361	0.00108732
mmu-miR-34b-5p	Stac2	-2.7484	0	-2.1375	mmu-miR-34b	-1	130.128	543.206	2.05318	0.00321773
mmu-miR-297a-5p	Ptprr	0	-1.2133	-2.5725	mmu-miR-297a	-1	2.65965	26.1194	2.88954	0.00480911
mmu-miR-297a-5p	Cdh7	0	-1.2133	-2.5725	mmu-miR-297a	-1	1.04965	13.8405	2.85609	0.011356
mmu-miR-297a-5p	Pura	0	-1.2133	-2.5725	mmu-miR-297a	-1	1684.68	4994.47	1.56729	0.00604902
mmu-miR-297a-5p	Serpini1	0	-1.2133	-2.5725	mmu-miR-297a	-1	171.218	444.465	1.37107	0.0154439
mmu-miR-297a-5p	Slc4a10	0	-1.2133	-2.5725	mmu-miR-297a	-1	2.10356	36.3912	3.59071	2.28e-05
mmu-miR-297a-5p	Slc6a7	0	-1.2133	-2.5725	mmu-miR-297a	-1	0.602586	70.4895	5.47926	1.51e-06
mmu-miR-297a-5p	Fut9	0	-1.2133	-2.5725	mmu-miR-297a	-1	1104.19	4755.42	2.10559	0.00389964
mmu-miR-297a-5p	Rasgrp1	0	-1.2133	-2.5725	mmu-miR-297a	-1	94.4841	587.312	2.62325	0.000350255
mmu-miR-297a-5p	Ulk1	0	-1.2133	-2.5725	mmu-miR-297a	-1	4416.36	12224.7	1.46866	0.00447933
mmu-miR-297a-5p	Mansc1	0	-1.2133	-2.5725	mmu-miR-297a	-1	60.8631	192.023	1.64162	0.0151512
mmu-miR-297a-5p	Mpv17l	0	-1.2133	-2.5725	mmu-miR-297a	-1	221.773	909.621	2.03127	0.000125564
mmu-miR-183-5p	Zeb2	0	1.07663	0.3425	mmu-miR-183	1	4083.94	868.032	-2.23283	0.0004019
mmu-miR-150-5p	Egr2	7.37342	1.4912	-0.2575	mmu-miR-150	1	2506.33	760.629	-1.71899	0.00443897
mmu-miR-34b-5p	Sema4b	-2.7484	0	-2.1375	mmu-miR-34b	-1	2162.96	6620.18	1.61342	0.00148154
mmu-miR-34b-5p	Sema4b	-2.7484	0	-2.1375	mmu-miR-34b	-1	2162.96	6620.18	1.61342	0.00148154
mmu-miR-34c-5p	Sema4b	-2.98891	-3.58124	-1.9225	mmu-miR-34c	-1	2162.96	6620.18	1.61342	0.00148154
mmu-miR-34c-5p	Sema4b	-2.98891	-3.58124	-1.9225	mmu-miR-34c	-1	2162.96	6620.18	1.61342	0.00148154
mmu-miR-21a-5p	Tnfaip8l2	0	-1.84329	-2.59	mmu-miR-21a	-1	7.0376	31.0423	1.99514	0.0452702
mmu-miR-499-5p	Sox6	0	3.31022	3.065	mmu-miR-499	1	156.653	28.912	-2.39796	0.000574225
mmu-miR-499-5p	Sox6	0	3.31022	3.065	mmu-miR-499	1	156.653	28.912	-2.39796	0.000574225
mmu-miR-185-5p	Vcan	0	0.806136	0.7725	mmu-miR-185	1	14859.5	4172.01	-1.83232	0.000350689
mmu-miR-143-3p	Igfbp5	2.15632	1.69961	0.7875	mmu-miR-143	1	11791.1	587.859	-4.32375	9.05e-17
mmu-miR-669d-5p	Mcl1	2.65061	-1.34952	-2.6275	mmu-miR-669d	-1	19267.3	46917	1.28391	0.0277755
mmu-miR-298-5p	Igf1r	0	1.07731	0.67	mmu-miR-298	1	5281.79	2091.72	-1.33592	0.0234356
mmu-miR-129-5p	Triml1	0	-1.19234	-0.6125	mmu-miR-129	-1	2.24723	4787.12	10.526	3.12e-21
mmu-miR-375-3p	Triml1	-6.3898	0	-2.0225	mmu-miR-375	-1	2.24723	4787.12	10.526	3.12e-21
mmu-miR-144-3p	Gja5	1.80036	0	1.505	mmu-miR-144	1	100.576	8.30009	-3.44917	0.00379982
mmu-miR-144-3p	Gja5	1.80036	0	1.505	mmu-miR-144	1	100.576	8.30009	-3.44917	0.00379982
mmu-miR-144-3p	Gja5	1.80036	0	1.505	mmu-miR-144	1	100.576	8.30009	-3.44917	0.00379982
mmu-miR-144-3p	Gja5	1.80036	0	1.505	mmu-miR-144	1	100.576	8.30009	-3.44917	0.00379982
mmu-miR-144-3p	Gja5	1.80036	0	1.505	mmu-miR-144	1	100.576	8.30009	-3.44917	0.00379982
mmu-miR-144-3p	Gja5	1.80036	0	1.505	mmu-miR-144	1	100.576	8.30009	-3.44917	0.00379982
mmu-miR-669f-3p	Usp29	2.8539	-0.774659	-2.135	mmu-miR-669f	-1	32.7997	312.693	3.21427	0.000233614
mmu-miR-466f-3p	Usp29	0	-0.658745	-2.1825	mmu-miR-466f	-1	32.7997	312.693	3.21427	0.000233614
mmu-miR-361-5p	Tspan18	0	1.02677	0.1625	mmu-miR-361	1	332.788	47.1965	-2.79193	1.6e-06
mmu-miR-361-5p	Tspan18	0	1.02677	0.1625	mmu-miR-361	1	332.788	47.1965	-2.79193	1.6e-06
mmu-miR-361-5p	Tspan18	0	1.02677	0.1625	mmu-miR-361	1	332.788	47.1965	-2.79193	1.6e-06
mmu-miR-466m-3p	Tmprss13	1.96777	-1.24522	-2.3275	mmu-miR-466m	-1	2.01483	29.4899	3.33818	0.00615094
mmu-miR-466o-3p	Tmprss13	0	-0.9844	-2.21	mmu-miR-466o	-1	2.01483	29.4899	3.33818	0.00615094
mmu-miR-883a-3p	Tes	1.87136	0	1.2825	mmu-miR-883a	1	3566.92	1307.68	-1.44697	0.00980165
mmu-miR-466d-3p	Tdrd1	3.25367	-1.20494	-2.905	mmu-miR-466d	-1	3.31515	267.272	5.95814	2.59e-22
mmu-miR-466d-3p	Tdrd1	3.25367	-1.20494	-2.905	mmu-miR-466d	-1	3.31515	267.272	5.95814	2.59e-22
mmu-miR-466d-3p	Tdrd1	3.25367	-1.20494	-2.905	mmu-miR-466d	-1	3.31515	267.272	5.95814	2.59e-22
mmu-miR-466e-3p	Tdrd1	3.31193	-1.51911	-2.135	mmu-miR-466e	-1	3.31515	267.272	5.95814	2.59e-22
mmu-miR-466e-3p	Tdrd1	3.31193	-1.51911	-2.135	mmu-miR-466e	-1	3.31515	267.272	5.95814	2.59e-22
mmu-miR-466e-3p	Tdrd1	3.31193	-1.51911	-2.135	mmu-miR-466e	-1	3.31515	267.272	5.95814	2.59e-22
mmu-miR-297b-3p	Tdrd1	2.84605	-1.21333	-2.7875	mmu-miR-297b	-1	3.31515	267.272	5.95814	2.59e-22
mmu-miR-297b-3p	Tdrd1	2.84605	-1.21333	-2.7875	mmu-miR-297b	-1	3.31515	267.272	5.95814	2.59e-22
mmu-miR-297b-3p	Tdrd1	2.84605	-1.21333	-2.7875	mmu-miR-297b	-1	3.31515	267.272	5.95814	2.59e-22
mmu-miR-466a-3p	Tdrd1	3.12927	-1.56643	-2.3075	mmu-miR-466a	-1	3.31515	267.272	5.95814	2.59e-22
mmu-miR-466a-3p	Tdrd1	3.12927	-1.56643	-2.3075	mmu-miR-466a	-1	3.31515	267.272	5.95814	2.59e-22
mmu-miR-466a-3p	Tdrd1	3.12927	-1.56643	-2.3075	mmu-miR-466a	-1	3.31515	267.272	5.95814	2.59e-22
mmu-miR-466b-3p	Tdrd1	0	-1.51911	-2.5425	mmu-miR-466b	-1	3.31515	267.272	5.95814	2.59e-22
mmu-miR-466b-3p	Tdrd1	0	-1.51911	-2.5425	mmu-miR-466b	-1	3.31515	267.272	5.95814	2.59e-22
mmu-miR-466b-3p	Tdrd1	0	-1.51911	-2.5425	mmu-miR-466b	-1	3.31515	267.272	5.95814	2.59e-22
mmu-miR-466p-3p	Tdrd1	3.18186	-1.53212	-2.645	mmu-miR-466p	-1	3.31515	267.272	5.95814	2.59e-22
mmu-miR-466p-3p	Tdrd1	3.18186	-1.53212	-2.645	mmu-miR-466p	-1	3.31515	267.272	5.95814	2.59e-22
mmu-miR-466p-3p	Tdrd1	3.18186	-1.53212	-2.645	mmu-miR-466p	-1	3.31515	267.272	5.95814	2.59e-22
mmu-miR-466c-3p	Tdrd1	0	-1.51911	-2.27	mmu-miR-466c	-1	3.31515	267.272	5.95814	2.59e-22
mmu-miR-466c-3p	Tdrd1	0	-1.51911	-2.27	mmu-miR-466c	-1	3.31515	267.272	5.95814	2.59e-22
mmu-miR-466c-3p	Tdrd1	0	-1.51911	-2.27	mmu-miR-466c	-1	3.31515	267.272	5.95814	2.59e-22
mmu-miR-466m-3p	Tdrd1	1.96777	-1.24522	-2.3275	mmu-miR-466m	-1	3.31515	267.272	5.95814	2.59e-22
mmu-miR-466m-3p	Tdrd1	1.96777	-1.24522	-2.3275	mmu-miR-466m	-1	3.31515	267.272	5.95814	2.59e-22
mmu-miR-466m-3p	Tdrd1	1.96777	-1.24522	-2.3275	mmu-miR-466m	-1	3.31515	267.272	5.95814	2.59e-22
mmu-miR-466o-3p	Tdrd1	0	-0.9844	-2.21	mmu-miR-466o	-1	3.31515	267.272	5.95814	2.59e-22
mmu-miR-466o-3p	Tdrd1	0	-0.9844	-2.21	mmu-miR-466o	-1	3.31515	267.272	5.95814	2.59e-22
mmu-miR-466o-3p	Tdrd1	0	-0.9844	-2.21	mmu-miR-466o	-1	3.31515	267.272	5.95814	2.59e-22
mmu-miR-466f-3p	Tdrd1	0	-0.658745	-2.1825	mmu-miR-466f	-1	3.31515	267.272	5.95814	2.59e-22
mmu-miR-466f-3p	Tdrd1	0	-0.658745	-2.1825	mmu-miR-466f	-1	3.31515	267.272	5.95814	2.59e-22
mmu-miR-466f-3p	Tdrd1	0	-0.658745	-2.1825	mmu-miR-466f	-1	3.31515	267.272	5.95814	2.59e-22
mmu-miR-466o-3p	Spta1	0	-0.9844	-2.21	mmu-miR-466o	-1	304.807	6033.54	4.30255	1.36e-15
mmu-miR-466o-3p	Spta1	0	-0.9844	-2.21	mmu-miR-466o	-1	304.807	6033.54	4.30255	1.36e-15
mmu-miR-466o-3p	Spta1	0	-0.9844	-2.21	mmu-miR-466o	-1	304.807	6033.54	4.30255	1.36e-15
mmu-miR-466m-3p	Spta1	1.96777	-1.24522	-2.3275	mmu-miR-466m	-1	304.807	6033.54	4.30255	1.36e-15
mmu-miR-466m-3p	Spta1	1.96777	-1.24522	-2.3275	mmu-miR-466m	-1	304.807	6033.54	4.30255	1.36e-15
mmu-miR-466m-3p	Spta1	1.96777	-1.24522	-2.3275	mmu-miR-466m	-1	304.807	6033.54	4.30255	1.36e-15
mmu-miR-466f-3p	Spta1	0	-0.658745	-2.1825	mmu-miR-466f	-1	304.807	6033.54	4.30255	1.36e-15
mmu-miR-466f-3p	Spta1	0	-0.658745	-2.1825	mmu-miR-466f	-1	304.807	6033.54	4.30255	1.36e-15
mmu-miR-466f-3p	Spta1	0	-0.658745	-2.1825	mmu-miR-466f	-1	304.807	6033.54	4.30255	1.36e-15
mmu-miR-129-5p	Smyd4	0	-1.19234	-0.6125	mmu-miR-129	-1	919.441	2114.53	1.20062	0.0423241
mmu-miR-335-3p	Smyd4	0	-0.995278	-0.74	mmu-miR-335	-1	919.441	2114.53	1.20062	0.0423241
mmu-miR-335-3p	Smyd4	0	-0.995278	-0.74	mmu-miR-335	-1	919.441	2114.53	1.20062	0.0423241
mmu-miR-466o-3p	Slc47a1	0	-0.9844	-2.21	mmu-miR-466o	-1	70.3873	347.607	2.28786	0.0313455
mmu-miR-466m-3p	Slc47a1	1.96777	-1.24522	-2.3275	mmu-miR-466m	-1	70.3873	347.607	2.28786	0.0313455
mmu-miR-466p-5p	Slc39a14	3.18186	-1.53212	-2.645	mmu-miR-466p	-1	3499.12	11045.6	1.65813	0.00325264
mmu-miR-466p-5p	Slc39a14	3.18186	-1.53212	-2.645	mmu-miR-466p	-1	3499.12	11045.6	1.65813	0.00325264
mmu-miR-466p-5p	Slc39a14	3.18186	-1.53212	-2.645	mmu-miR-466p	-1	3499.12	11045.6	1.65813	0.00325264
mmu-miR-466a-5p	Slc39a14	3.12927	-1.56643	-2.3075	mmu-miR-466a	-1	3499.12	11045.6	1.65813	0.00325264
mmu-miR-466a-5p	Slc39a14	3.12927	-1.56643	-2.3075	mmu-miR-466a	-1	3499.12	11045.6	1.65813	0.00325264
mmu-miR-466a-5p	Slc39a14	3.12927	-1.56643	-2.3075	mmu-miR-466a	-1	3499.12	11045.6	1.65813	0.00325264
mmu-miR-466e-5p	Slc39a14	3.31193	-1.51911	-2.135	mmu-miR-466e	-1	3499.12	11045.6	1.65813	0.00325264
mmu-miR-466e-5p	Slc39a14	3.31193	-1.51911	-2.135	mmu-miR-466e	-1	3499.12	11045.6	1.65813	0.00325264
mmu-miR-466e-5p	Slc39a14	3.31193	-1.51911	-2.135	mmu-miR-466e	-1	3499.12	11045.6	1.65813	0.00325264
mmu-miR-466d-5p	Slc39a14	3.25367	-1.20494	-2.905	mmu-miR-466d	-1	3499.12	11045.6	1.65813	0.00325264
mmu-miR-466d-5p	Slc39a14	3.25367	-1.20494	-2.905	mmu-miR-466d	-1	3499.12	11045.6	1.65813	0.00325264
mmu-miR-466k	Slc39a14	0	-0.606654	0	mmu-miR-466k	-1	3499.12	11045.6	1.65813	0.00325264
mmu-miR-466k	Slc39a14	0	-0.606654	0	mmu-miR-466k	-1	3499.12	11045.6	1.65813	0.00325264
mmu-miR-499-5p	Pcdhb17	0	3.31022	3.065	mmu-miR-499	1	169.092	23.6549	-2.78637	1.87e-06
mmu-miR-495-3p	Pcdhb17	0	0.598406	4.27	mmu-miR-495	1	169.092	23.6549	-2.78637	1.87e-06
mmu-miR-669f-3p	Mcam	2.8539	-0.774659	-2.135	mmu-miR-669f	-1	1520.61	8266.78	2.4419	2.11e-06
mmu-miR-466f-3p	Mcam	0	-0.658745	-2.1825	mmu-miR-466f	-1	1520.61	8266.78	2.4419	2.11e-06
mmu-miR-466f-3p	Mcam	0	-0.658745	-2.1825	mmu-miR-466f	-1	1520.61	8266.78	2.4419	2.11e-06
mmu-miR-21a-5p	Kcnk6	0	-1.84329	-2.59	mmu-miR-21a	-1	114.276	430.245	1.90342	0.000427817
mmu-miR-292a-5p	Hhat	2.75572	0.849404	0	mmu-miR-292a	1	361.396	86.4473	-2.05108	0.000259052
mmu-miR-290a-5p	Hhat	1.60006	0.402139	0	mmu-miR-290a	1	361.396	86.4473	-2.05108	0.000259052
mmu-miR-150-5p	Grap	7.37342	1.4912	-0.2575	mmu-miR-150	1	50.4412	1.94978	-4.12424	7.94e-07
mmu-miR-150-5p	Grap	7.37342	1.4912	-0.2575	mmu-miR-150	1	50.4412	1.94978	-4.12424	7.94e-07
mmu-miR-150-5p	Grap	7.37342	1.4912	-0.2575	mmu-miR-150	1	50.4412	1.94978	-4.12424	7.94e-07
mmu-miR-466f-3p	Arl14epl	0	-0.658745	-2.1825	mmu-miR-466f	-1	3.02934	1967.41	8.93227	1.88e-45
mmu-miR-466f-3p	Arl14epl	0	-0.658745	-2.1825	mmu-miR-466f	-1	3.02934	1967.41	8.93227	1.88e-45
mmu-miR-466o-3p	Arl14epl	0	-0.9844	-2.21	mmu-miR-466o	-1	3.02934	1967.41	8.93227	1.88e-45
mmu-miR-466o-3p	Arl14epl	0	-0.9844	-2.21	mmu-miR-466o	-1	3.02934	1967.41	8.93227	1.88e-45
mmu-miR-466m-3p	Arl14epl	1.96777	-1.24522	-2.3275	mmu-miR-466m	-1	3.02934	1967.41	8.93227	1.88e-45
mmu-miR-466m-3p	Arl14epl	1.96777	-1.24522	-2.3275	mmu-miR-466m	-1	3.02934	1967.41	8.93227	1.88e-45
mmu-miR-129-5p	Fkbp6	0	-1.19234	-0.6125	mmu-miR-129	-1	1.16323	2423.7	10.1304	2.37e-30
mmu-miR-129-5p	Fkbp6	0	-1.19234	-0.6125	mmu-miR-129	-1	1.16323	2423.7	10.1304	2.37e-30
mmu-miR-129-5p	Fkbp6	0	-1.19234	-0.6125	mmu-miR-129	-1	1.16323	2423.7	10.1304	2.37e-30
mmu-miR-129-5p	Fkbp6	0	-1.19234	-0.6125	mmu-miR-129	-1	1.16323	2423.7	10.1304	2.37e-30
mmu-miR-669b-5p	Mb21d1	2.86774	0	-1.6075	mmu-miR-669b	-1	42.3545	127.676	1.56949	0.0202042
mmu-miR-1983	Dusp26	2.16351	0	0	mmu-miR-1983	1	358.251	124.39	-1.51858	0.0107833
mmu-miR-412-3p	Dusp26	-2.57257	0.923439	3.335	mmu-miR-412	1	358.251	124.39	-1.51858	0.0107833
mmu-miR-297a-5p	Cpne9	0	-1.2133	-2.5725	mmu-miR-297a	-1	28.0408	608.061	4.39043	2.85e-16
mmu-miR-297b-5p	Cpne9	2.84605	-1.21333	-2.7875	mmu-miR-297b	-1	28.0408	608.061	4.39043	2.85e-16
mmu-miR-297c-5p	Cpne9	3.09697	-1.21238	-2.3925	mmu-miR-297c	-1	28.0408	608.061	4.39043	2.85e-16
mmu-miR-211-5p	Comt	0	4.27479	2.3575	mmu-miR-211	1	2983.67	1333.45	-1.16132	0.0425828
mmu-miR-211-5p	Comt	0	4.27479	2.3575	mmu-miR-211	1	2983.67	1333.45	-1.16132	0.0425828
mmu-miR-211-5p	Comt	0	4.27479	2.3575	mmu-miR-211	1	2983.67	1333.45	-1.16132	0.0425828
mmu-miR-466d-5p	Ceacam18	3.25367	-1.20494	-2.905	mmu-miR-466d	-1	0.96988	13.7402	2.90357	0.0177504
mmu-miR-466k	Ceacam18	0	-0.606654	0	mmu-miR-466k	-1	0.96988	13.7402	2.90357	0.0177504
mmu-miR-466d-5p	Adamts14	3.25367	-1.20494	-2.905	mmu-miR-466d	-1	294.866	819.742	1.47199	0.0128887
mmu-miR-466d-5p	Adamts14	3.25367	-1.20494	-2.905	mmu-miR-466d	-1	294.866	819.742	1.47199	0.0128887
mmu-miR-466d-5p	Adamts14	3.25367	-1.20494	-2.905	mmu-miR-466d	-1	294.866	819.742	1.47199	0.0128887
mmu-miR-466k	Adamts14	0	-0.606654	0	mmu-miR-466k	-1	294.866	819.742	1.47199	0.0128887
mmu-miR-466k	Adamts14	0	-0.606654	0	mmu-miR-466k	-1	294.866	819.742	1.47199	0.0128887
mmu-miR-466k	Adamts14	0	-0.606654	0	mmu-miR-466k	-1	294.866	819.742	1.47199	0.0128887
mmu-miR-335-5p	Tigar	0	-0.995278	-0.74	mmu-miR-335	-1	2032.45	4666.83	1.19882	0.045053
mmu-miR-466m-3p	4933427D06Rik	1.96777	-1.24522	-2.3275	mmu-miR-466m	-1	2.74838	432.533	6.85373	0.00244997
mmu-miR-466o-3p	4933427D06Rik	0	-0.9844	-2.21	mmu-miR-466o	-1	2.74838	432.533	6.85373	0.00244997
mmu-miR-495-3p	Zic1	0	0.598406	4.27	mmu-miR-495	1	309.243	42.1844	-2.84482	0.000206511
mmu-miR-298-5p	Xpr1	0	1.07731	0.67	mmu-miR-298	1	5223.42	2428.93	-1.10436	0.0473073
mmu-miR-495-3p	Tgfb2	0	0.598406	4.27	mmu-miR-495	1	3066.09	72.0532	-5.39178	0.0129192
mmu-miR-495-3p	Syn2	0	0.598406	4.27	mmu-miR-495	1	120.083	11.3075	-3.29839	0.00135557
mmu-miR-302c-3p	Sycp2	-4.41823	0	1.1825	mmu-miR-302c	-1	4.02573	310.753	5.95493	1.06e-16
mmu-miR-669m-3p	Sycp2	0	-1.2328	-2.64	mmu-miR-669m	-1	4.02573	310.753	5.95493	1.06e-16
mmu-miR-466f-3p	Sycp2	0	-0.658745	-2.1825	mmu-miR-466f	-1	4.02573	310.753	5.95493	1.06e-16
mmu-miR-466k	Stk10	0	-0.606654	0	mmu-miR-466k	-1	641.983	1801.06	1.48679	0.00587818
mmu-miR-466k	Stk10	0	-0.606654	0	mmu-miR-466k	-1	641.983	1801.06	1.48679	0.00587818
mmu-miR-466k	Stk10	0	-0.606654	0	mmu-miR-466k	-1	641.983	1801.06	1.48679	0.00587818
mmu-miR-466d-5p	Stk10	3.25367	-1.20494	-2.905	mmu-miR-466d	-1	641.983	1801.06	1.48679	0.00587818
mmu-miR-466d-5p	Stk10	3.25367	-1.20494	-2.905	mmu-miR-466d	-1	641.983	1801.06	1.48679	0.00587818
mmu-miR-466d-5p	Stk10	3.25367	-1.20494	-2.905	mmu-miR-466d	-1	641.983	1801.06	1.48679	0.00587818
mmu-miR-495-3p	Slco5a1	0	0.598406	4.27	mmu-miR-495	1	3124.72	396.064	-2.97675	2.4e-08
mmu-miR-495-3p	Slc8a1	0	0.598406	4.27	mmu-miR-495	1	383.133	72.0444	-2.39476	0.00278152
mmu-miR-495-3p	Slc35f1	0	0.598406	4.27	mmu-miR-495	1	1061.57	201.122	-2.39426	0.000913431
mmu-miR-1935	Slc1a2	3.80207	-0.0640165	0	mmu-miR-1935	1	197.683	15.9771	-3.54881	7.84e-10
mmu-miR-1935	Slc1a2	3.80207	-0.0640165	0	mmu-miR-1935	1	197.683	15.9771	-3.54881	7.84e-10
mmu-miR-1935	Slc1a2	3.80207	-0.0640165	0	mmu-miR-1935	1	197.683	15.9771	-3.54881	7.84e-10
mmu-miR-384-5p	Six4	-5.48108	0	-2.495	mmu-miR-384	-1	1656.13	6355.9	1.93963	0.000106523
mmu-miR-466a-5p	Six4	3.12927	-1.56643	-2.3075	mmu-miR-466a	-1	1656.13	6355.9	1.93963	0.000106523
mmu-miR-466e-5p	Six4	3.31193	-1.51911	-2.135	mmu-miR-466e	-1	1656.13	6355.9	1.93963	0.000106523
mmu-miR-466p-5p	Six4	3.18186	-1.53212	-2.645	mmu-miR-466p	-1	1656.13	6355.9	1.93963	0.000106523
mmu-miR-466k	Six4	0	-0.606654	0	mmu-miR-466k	-1	1656.13	6355.9	1.93963	0.000106523
mmu-miR-466d-5p	Six4	3.25367	-1.20494	-2.905	mmu-miR-466d	-1	1656.13	6355.9	1.93963	0.000106523
mmu-miR-297c-5p	Six4	3.09697	-1.21238	-2.3925	mmu-miR-297c	-1	1656.13	6355.9	1.93963	0.000106523
mmu-miR-297c-5p	Six4	3.09697	-1.21238	-2.3925	mmu-miR-297c	-1	1656.13	6355.9	1.93963	0.000106523
mmu-miR-297b-5p	Six4	2.84605	-1.21333	-2.7875	mmu-miR-297b	-1	1656.13	6355.9	1.93963	0.000106523
mmu-miR-297b-5p	Six4	2.84605	-1.21333	-2.7875	mmu-miR-297b	-1	1656.13	6355.9	1.93963	0.000106523
mmu-miR-297a-5p	Six4	0	-1.2133	-2.5725	mmu-miR-297a	-1	1656.13	6355.9	1.93963	0.000106523
mmu-miR-297a-5p	Six4	0	-1.2133	-2.5725	mmu-miR-297a	-1	1656.13	6355.9	1.93963	0.000106523
mmu-miR-218-5p	Sim1	0	1.7023	1.2525	mmu-miR-218	1	82.8642	3.15455	-4.33529	0.0380229
mmu-miR-218-5p	Sim1	0	1.7023	1.2525	mmu-miR-218	1	82.8642	3.15455	-4.33529	0.0380229
mmu-miR-465a-5p	Sim1	5.4243	0	1.5775	mmu-miR-465a	1	82.8642	3.15455	-4.33529	0.0380229
mmu-miR-495-3p	Sh3bgrl	0	0.598406	4.27	mmu-miR-495	1	10481.8	3507.79	-1.57897	0.00333364
mmu-miR-465a-5p	Setd7	5.4243	0	1.5775	mmu-miR-465a	1	11369	4522.86	-1.32961	0.0313499
mmu-miR-466h-3p	Sema4f	2.60919	-0.926178	-3.67	mmu-miR-466h	-1	96.0114	244.074	1.33699	0.0342151
mmu-miR-466h-3p	Sema4f	2.60919	-0.926178	-3.67	mmu-miR-466h	-1	96.0114	244.074	1.33699	0.0342151
mmu-miR-466h-3p	Sema4f	2.60919	-0.926178	-3.67	mmu-miR-466h	-1	96.0114	244.074	1.33699	0.0342151
mmu-miR-466h-3p	Sema4f	2.60919	-0.926178	-3.67	mmu-miR-466h	-1	96.0114	244.074	1.33699	0.0342151
mmu-miR-342-3p	Scamp1	0	0.70187	0.9175	mmu-miR-342	1	6582.72	2614.56	-1.33178	0.0117022
mmu-miR-495-3p	Scamp1	0	0.598406	4.27	mmu-miR-495	1	6582.72	2614.56	-1.33178	0.0117022
mmu-miR-495-3p	Scamp1	0	0.598406	4.27	mmu-miR-495	1	6582.72	2614.56	-1.33178	0.0117022
mmu-miR-741-3p	S1pr3	4.90391	0	0.93	mmu-miR-741	1	1324.03	302.802	-2.12482	2.2e-05
mmu-miR-495-3p	Rrad	0	0.598406	4.27	mmu-miR-495	1	181.64	39.256	-2.18172	0.00143053
mmu-miR-466k	Rgs9bp	0	-0.606654	0	mmu-miR-466k	-1	221.617	707.237	1.66967	0.00183506
mmu-miR-466d-5p	Rgs9bp	3.25367	-1.20494	-2.905	mmu-miR-466d	-1	221.617	707.237	1.66967	0.00183506
mmu-miR-1196-5p	Rbms3	4.79835	1.13454	0	mmu-miR-1196	1	477.351	96.0392	-2.30143	0.0034766
mmu-miR-200a-3p	Rasgrp1	0	-0.8864	-1.5875	mmu-miR-200a	-1	94.4841	587.312	2.62325	0.000350255
mmu-miR-466d-3p	Ptpro	3.25367	-1.20494	-2.905	mmu-miR-466d	-1	21.9477	120.218	2.40118	0.000106941
mmu-miR-466e-3p	Ptpro	3.31193	-1.51911	-2.135	mmu-miR-466e	-1	21.9477	120.218	2.40118	0.000106941
mmu-miR-297b-3p	Ptpro	2.84605	-1.21333	-2.7875	mmu-miR-297b	-1	21.9477	120.218	2.40118	0.000106941
mmu-miR-466a-3p	Ptpro	3.12927	-1.56643	-2.3075	mmu-miR-466a	-1	21.9477	120.218	2.40118	0.000106941
mmu-miR-878-5p	Prokr2	4.49519	0	1.5525	mmu-miR-878	1	81.006	12.1129	-2.64474	0.000517113
mmu-miR-1196-5p	Prickle2	4.79835	1.13454	0	mmu-miR-1196	1	1842.63	309.268	-2.57096	1.33e-06
mmu-miR-183-5p	Prex2	0	1.07663	0.3425	mmu-miR-183	1	8094.68	663.48	-3.60685	2.48e-12
mmu-miR-183-5p	Prex2	0	1.07663	0.3425	mmu-miR-183	1	8094.68	663.48	-3.60685	2.48e-12
mmu-miR-466d-3p	Piwil2	3.25367	-1.20494	-2.905	mmu-miR-466d	-1	34.2676	2793.02	6.30786	4.38e-08
mmu-miR-466e-3p	Piwil2	3.31193	-1.51911	-2.135	mmu-miR-466e	-1	34.2676	2793.02	6.30786	4.38e-08
mmu-miR-297b-3p	Piwil2	2.84605	-1.21333	-2.7875	mmu-miR-297b	-1	34.2676	2793.02	6.30786	4.38e-08
mmu-miR-466a-3p	Piwil2	3.12927	-1.56643	-2.3075	mmu-miR-466a	-1	34.2676	2793.02	6.30786	4.38e-08
mmu-miR-466b-3p	Piwil2	0	-1.51911	-2.5425	mmu-miR-466b	-1	34.2676	2793.02	6.30786	4.38e-08
mmu-miR-466p-3p	Piwil2	3.18186	-1.53212	-2.645	mmu-miR-466p	-1	34.2676	2793.02	6.30786	4.38e-08
mmu-miR-466c-3p	Piwil2	0	-1.51911	-2.27	mmu-miR-466c	-1	34.2676	2793.02	6.30786	4.38e-08
mmu-miR-466m-3p	Piwil2	1.96777	-1.24522	-2.3275	mmu-miR-466m	-1	34.2676	2793.02	6.30786	4.38e-08
mmu-miR-466o-3p	Piwil2	0	-0.9844	-2.21	mmu-miR-466o	-1	34.2676	2793.02	6.30786	4.38e-08
mmu-miR-466f-3p	Piwil2	0	-0.658745	-2.1825	mmu-miR-466f	-1	34.2676	2793.02	6.30786	4.38e-08
mmu-miR-878-5p	Pik3r3	4.49519	0	1.5525	mmu-miR-878	1	3395.83	987.645	-1.78067	0.0234927
mmu-miR-342-3p	Pax3	0	0.70187	0.9175	mmu-miR-342	1	448.372	13.614	-4.94249	5.51e-17
mmu-miR-342-3p	Pax3	0	0.70187	0.9175	mmu-miR-342	1	448.372	13.614	-4.94249	5.51e-17
mmu-miR-342-3p	Pax3	0	0.70187	0.9175	mmu-miR-342	1	448.372	13.614	-4.94249	5.51e-17
mmu-miR-342-3p	Pax3	0	0.70187	0.9175	mmu-miR-342	1	448.372	13.614	-4.94249	5.51e-17
mmu-miR-342-3p	Pax3	0	0.70187	0.9175	mmu-miR-342	1	448.372	13.614	-4.94249	5.51e-17
mmu-miR-743a-3p	Pappa	2.95792	0	0.655	mmu-miR-743a	1	1153.68	137.335	-3.06125	4.62e-06
mmu-miR-743b-3p	Pappa	4.13607	0	1.75	mmu-miR-743b	1	1153.68	137.335	-3.06125	4.62e-06
mmu-miR-465a-5p	Nkain3	5.4243	0	1.5775	mmu-miR-465a	1	80.6653	14.1641	-2.42907	0.00173476
mmu-miR-465a-5p	Nkain3	5.4243	0	1.5775	mmu-miR-465a	1	80.6653	14.1641	-2.42907	0.00173476
mmu-miR-218-5p	Nab1	0	1.7023	1.2525	mmu-miR-218	1	2285.61	930.504	-1.29558	0.0209474
mmu-miR-218-5p	Nab1	0	1.7023	1.2525	mmu-miR-218	1	2285.61	930.504	-1.29558	0.0209474
mmu-miR-129-5p	Mtf2	0	-1.19234	-0.6125	mmu-miR-129	-1	10827.2	26851.8	1.31028	0.0198464
mmu-miR-495-3p	Mef2c	0	0.598406	4.27	mmu-miR-495	1	292.29	73.0001	-1.98673	0.0273702
mmu-miR-291a-5p	Mcc	1.48063	0.967007	-0.06	mmu-miR-291a	1	2596.83	631.366	-2.03847	0.0121648
mmu-miR-291b-5p	Mcc	0	0.795508	0.57	mmu-miR-291b	1	2596.83	631.366	-2.03847	0.0121648
mmu-miR-743b-5p	Maf	4.13607	0	1.75	mmu-miR-743b	1	194.373	24.1044	-2.96022	0.00576349
mmu-miR-495-3p	Lpp	0	0.598406	4.27	mmu-miR-495	1	9080.7	2552.8	-1.83032	0.000339719
mmu-miR-466k	Klhl13	0	-0.606654	0	mmu-miR-466k	-1	2260.17	7848.98	1.79562	0.0111064
mmu-miR-466d-5p	Klhl13	3.25367	-1.20494	-2.905	mmu-miR-466d	-1	2260.17	7848.98	1.79562	0.0111064
mmu-miR-466f-3p	Klhl13	0	-0.658745	-2.1825	mmu-miR-466f	-1	2260.17	7848.98	1.79562	0.0111064
mmu-miR-466e-5p	Klf8	3.31193	-1.51911	-2.135	mmu-miR-466e	-1	706.287	2249.4	1.66981	0.00246654
mmu-miR-466a-5p	Klf8	3.12927	-1.56643	-2.3075	mmu-miR-466a	-1	706.287	2249.4	1.66981	0.00246654
mmu-miR-466p-5p	Klf8	3.18186	-1.53212	-2.645	mmu-miR-466p	-1	706.287	2249.4	1.66981	0.00246654
mmu-miR-335-3p	Kat2b	0	-0.995278	-0.74	mmu-miR-335	-1	2267.67	7917.52	1.80338	0.000385917
mmu-miR-335-3p	Kat2b	0	-0.995278	-0.74	mmu-miR-335	-1	2267.67	7917.52	1.80338	0.000385917
mmu-miR-466f-3p	Inpp5d	0	-0.658745	-2.1825	mmu-miR-466f	-1	425.711	10420.5	4.61016	1.96e-07
mmu-miR-10b-5p	Iffo2	3.2259	0	0.575	mmu-miR-10b	1	3799.65	1849.79	-1.03811	0.037765
mmu-miR-466b-3p	Grhl3	0	-1.51911	-2.5425	mmu-miR-466b	-1	345.683	2144.81	2.62983	4.52e-07
mmu-miR-466c-3p	Grhl3	0	-1.51911	-2.27	mmu-miR-466c	-1	345.683	2144.81	2.62983	4.52e-07
mmu-miR-466p-3p	Grhl3	3.18186	-1.53212	-2.645	mmu-miR-466p	-1	345.683	2144.81	2.62983	4.52e-07
mmu-miR-199b-3p	Gng12	2.48704	0.29767	1.01	mmu-miR-199b	1	3697.35	1273.97	-1.53642	0.00411832
mmu-miR-466p-5p	Gfod1	3.18186	-1.53212	-2.645	mmu-miR-466p	-1	208.981	1018.37	2.27935	0.0344935
mmu-miR-466a-5p	Gfod1	3.12927	-1.56643	-2.3075	mmu-miR-466a	-1	208.981	1018.37	2.27935	0.0344935
mmu-miR-466e-5p	Gfod1	3.31193	-1.51911	-2.135	mmu-miR-466e	-1	208.981	1018.37	2.27935	0.0344935
mmu-miR-466d-5p	Gfod1	3.25367	-1.20494	-2.905	mmu-miR-466d	-1	208.981	1018.37	2.27935	0.0344935
mmu-miR-466k	Gfod1	0	-0.606654	0	mmu-miR-466k	-1	208.981	1018.37	2.27935	0.0344935
mmu-miR-297b-5p	Gfod1	2.84605	-1.21333	-2.7875	mmu-miR-297b	-1	208.981	1018.37	2.27935	0.0344935
mmu-miR-297c-5p	Gfod1	3.09697	-1.21238	-2.3925	mmu-miR-297c	-1	208.981	1018.37	2.27935	0.0344935
mmu-miR-297a-5p	Gfod1	0	-1.2133	-2.5725	mmu-miR-297a	-1	208.981	1018.37	2.27935	0.0344935
mmu-miR-183-5p	Fzd1	0	1.07663	0.3425	mmu-miR-183	1	1633.52	348.278	-2.22641	1.06e-05
mmu-miR-342-3p	Frmd3	0	0.70187	0.9175	mmu-miR-342	1	67.5768	9.36056	-2.72662	0.000305566
mmu-miR-342-3p	Frmd3	0	0.70187	0.9175	mmu-miR-342	1	67.5768	9.36056	-2.72662	0.000305566
mmu-miR-342-3p	Frmd3	0	0.70187	0.9175	mmu-miR-342	1	67.5768	9.36056	-2.72662	0.000305566
mmu-miR-292a-5p	Frk	2.75572	0.849404	0	mmu-miR-292a	1	663.105	56.7932	-3.52244	0.000523397
mmu-miR-290a-5p	Frk	1.60006	0.402139	0	mmu-miR-290a	1	663.105	56.7932	-3.52244	0.000523397
mmu-miR-499-5p	Foxp2	0	3.31022	3.065	mmu-miR-499	1	98.4523	14.0712	-2.72221	0.000108771
mmu-miR-211-5p	Foxf2	0	4.27479	2.3575	mmu-miR-211	1	74.2928	1.17877	-5.11093	8.37e-08
mmu-miR-211-5p	Foxf2	0	4.27479	2.3575	mmu-miR-211	1	74.2928	1.17877	-5.11093	8.37e-08
mmu-miR-211-5p	Foxf2	0	4.27479	2.3575	mmu-miR-211	1	74.2928	1.17877	-5.11093	8.37e-08
mmu-miR-211-5p	Foxf2	0	4.27479	2.3575	mmu-miR-211	1	74.2928	1.17877	-5.11093	8.37e-08
mmu-miR-211-5p	Fgl2	0	4.27479	2.3575	mmu-miR-211	1	392.821	103.871	-1.90892	0.00362446
mmu-miR-466f-3p	Dmtn	0	-0.658745	-2.1825	mmu-miR-466f	-1	316.89	1968.64	2.63133	2.34e-07
mmu-miR-669f-3p	Dmtn	2.8539	-0.774659	-2.135	mmu-miR-669f	-1	316.89	1968.64	2.63133	2.34e-07
mmu-miR-743b-3p	Dusp18	4.13607	0	1.75	mmu-miR-743b	1	864.275	250.213	-1.78425	0.000948623
mmu-miR-743b-3p	Dusp18	4.13607	0	1.75	mmu-miR-743b	1	864.275	250.213	-1.78425	0.000948623
mmu-miR-743b-3p	Dusp18	4.13607	0	1.75	mmu-miR-743b	1	864.275	250.213	-1.78425	0.000948623
mmu-miR-743a-3p	Dusp18	2.95792	0	0.655	mmu-miR-743a	1	864.275	250.213	-1.78425	0.000948623
mmu-miR-743a-3p	Dusp18	2.95792	0	0.655	mmu-miR-743a	1	864.275	250.213	-1.78425	0.000948623
mmu-miR-743a-3p	Dusp18	2.95792	0	0.655	mmu-miR-743a	1	864.275	250.213	-1.78425	0.000948623
mmu-miR-342-3p	Ctif	0	0.70187	0.9175	mmu-miR-342	1	922.208	356.285	-1.36958	0.0154439
mmu-miR-342-3p	Ctif	0	0.70187	0.9175	mmu-miR-342	1	922.208	356.285	-1.36958	0.0154439
mmu-miR-342-3p	Ctif	0	0.70187	0.9175	mmu-miR-342	1	922.208	356.285	-1.36958	0.0154439
mmu-miR-150-5p	Col4a5	7.37342	1.4912	-0.2575	mmu-miR-150	1	1197.75	153.926	-2.95188	3.82e-08
mmu-miR-129-5p	Cdyl2	0	-1.19234	-0.6125	mmu-miR-129	-1	222.411	3825.89	4.0984	3.76e-06
mmu-miR-466m-3p	Casz1	1.96777	-1.24522	-2.3275	mmu-miR-466m	-1	200.671	551.126	1.45299	0.0131703
mmu-miR-466o-3p	Casz1	0	-0.9844	-2.21	mmu-miR-466o	-1	200.671	551.126	1.45299	0.0131703
mmu-miR-297c-5p	Camk1d	3.09697	-1.21238	-2.3925	mmu-miR-297c	-1	640.34	2653.24	2.04914	0.000720333
mmu-miR-297c-5p	Camk1d	3.09697	-1.21238	-2.3925	mmu-miR-297c	-1	640.34	2653.24	2.04914	0.000720333
mmu-miR-297a-5p	Camk1d	0	-1.2133	-2.5725	mmu-miR-297a	-1	640.34	2653.24	2.04914	0.000720333
mmu-miR-297a-5p	Camk1d	0	-1.2133	-2.5725	mmu-miR-297a	-1	640.34	2653.24	2.04914	0.000720333
mmu-miR-297b-5p	Camk1d	2.84605	-1.21333	-2.7875	mmu-miR-297b	-1	640.34	2653.24	2.04914	0.000720333
mmu-miR-297b-5p	Camk1d	2.84605	-1.21333	-2.7875	mmu-miR-297b	-1	640.34	2653.24	2.04914	0.000720333
mmu-miR-466d-5p	Camk1d	3.25367	-1.20494	-2.905	mmu-miR-466d	-1	640.34	2653.24	2.04914	0.000720333
mmu-miR-466d-5p	Camk1d	3.25367	-1.20494	-2.905	mmu-miR-466d	-1	640.34	2653.24	2.04914	0.000720333
mmu-miR-466k	Camk1d	0	-0.606654	0	mmu-miR-466k	-1	640.34	2653.24	2.04914	0.000720333
mmu-miR-466k	Camk1d	0	-0.606654	0	mmu-miR-466k	-1	640.34	2653.24	2.04914	0.000720333
mmu-miR-1196-5p	Cald1	4.79835	1.13454	0	mmu-miR-1196	1	18579.1	3888.85	-2.25597	1.49e-05
mmu-miR-290a-5p	Bach2	1.60006	0.402139	0	mmu-miR-290a	1	1374.01	292.22	-2.22939	0.00128099
mmu-miR-290a-5p	Bach2	1.60006	0.402139	0	mmu-miR-290a	1	1374.01	292.22	-2.22939	0.00128099
mmu-miR-290a-5p	Bach2	1.60006	0.402139	0	mmu-miR-290a	1	1374.01	292.22	-2.22939	0.00128099
mmu-miR-292a-5p	Bach2	2.75572	0.849404	0	mmu-miR-292a	1	1374.01	292.22	-2.22939	0.00128099
mmu-miR-292a-5p	Bach2	2.75572	0.849404	0	mmu-miR-292a	1	1374.01	292.22	-2.22939	0.00128099
mmu-miR-292a-5p	Bach2	2.75572	0.849404	0	mmu-miR-292a	1	1374.01	292.22	-2.22939	0.00128099
mmu-miR-374b-5p	Atp2b2	0	-2.42961	-1.375	mmu-miR-374b	-1	18.8764	70.303	1.84291	0.00505528
mmu-miR-669b-5p	Atp2b2	2.86774	0	-1.6075	mmu-miR-669b	-1	18.8764	70.303	1.84291	0.00505528
mmu-miR-669d-5p	Asap3	2.65061	-1.34952	-2.6275	mmu-miR-669d	-1	382.53	974.083	1.34619	0.0277273
mmu-miR-466k	Asap3	0	-0.606654	0	mmu-miR-466k	-1	382.53	974.083	1.34619	0.0277273
mmu-miR-466d-5p	Asap3	3.25367	-1.20494	-2.905	mmu-miR-466d	-1	382.53	974.083	1.34619	0.0277273
mmu-miR-466e-3p	Arhgef33	3.31193	-1.51911	-2.135	mmu-miR-466e	-1	6.45312	36.1312	2.31672	0.0136894
mmu-miR-466a-3p	Arhgef33	3.12927	-1.56643	-2.3075	mmu-miR-466a	-1	6.45312	36.1312	2.31672	0.0136894
mmu-miR-297b-3p	Arhgef33	2.84605	-1.21333	-2.7875	mmu-miR-297b	-1	6.45312	36.1312	2.31672	0.0136894
mmu-miR-466d-3p	Arhgef33	3.25367	-1.20494	-2.905	mmu-miR-466d	-1	6.45312	36.1312	2.31672	0.0136894
mmu-miR-669m-3p	Arhgef33	0	-1.2328	-2.64	mmu-miR-669m	-1	6.45312	36.1312	2.31672	0.0136894
mmu-miR-741-3p	Ank1	4.90391	0	0.93	mmu-miR-741	1	82.3216	19.8308	-1.99998	0.0107744
mmu-miR-495-3p	Gskip	0	0.598406	4.27	mmu-miR-495	1	1432.9	484.308	-1.56297	0.00512261
mmu-miR-466b-3p	Zscan4d	0	-1.51911	-2.5425	mmu-miR-466b	-1	0.724446	1202.2	9.44653	2.59e-06
mmu-miR-466p-3p	Zscan4d	3.18186	-1.53212	-2.645	mmu-miR-466p	-1	0.724446	1202.2	9.44653	2.59e-06
mmu-miR-466c-3p	Zscan4d	0	-1.51911	-2.27	mmu-miR-466c	-1	0.724446	1202.2	9.44653	2.59e-06
mmu-miR-466m-3p	Zscan4d	1.96777	-1.24522	-2.3275	mmu-miR-466m	-1	0.724446	1202.2	9.44653	2.59e-06
mmu-miR-466m-3p	Zscan4d	1.96777	-1.24522	-2.3275	mmu-miR-466m	-1	0.724446	1202.2	9.44653	2.59e-06
mmu-miR-466o-3p	Zscan4d	0	-0.9844	-2.21	mmu-miR-466o	-1	0.724446	1202.2	9.44653	2.59e-06
mmu-miR-466o-3p	Zscan4d	0	-0.9844	-2.21	mmu-miR-466o	-1	0.724446	1202.2	9.44653	2.59e-06
mmu-miR-466f-3p	Zscan4d	0	-0.658745	-2.1825	mmu-miR-466f	-1	0.724446	1202.2	9.44653	2.59e-06
mmu-miR-466f-3p	Zscan4d	0	-0.658745	-2.1825	mmu-miR-466f	-1	0.724446	1202.2	9.44653	2.59e-06
mmu-miR-466c-3p	Zscan4c	0	-1.51911	-2.27	mmu-miR-466c	-1	0	1056.83	10.0469	2.04e-08
mmu-miR-466p-3p	Zscan4c	3.18186	-1.53212	-2.645	mmu-miR-466p	-1	0	1056.83	10.0469	2.04e-08
mmu-miR-466b-3p	Zscan4c	0	-1.51911	-2.5425	mmu-miR-466b	-1	0	1056.83	10.0469	2.04e-08
mmu-miR-466m-3p	Zscan4c	1.96777	-1.24522	-2.3275	mmu-miR-466m	-1	0	1056.83	10.0469	2.04e-08
mmu-miR-466o-3p	Zscan4c	0	-0.9844	-2.21	mmu-miR-466o	-1	0	1056.83	10.0469	2.04e-08
mmu-miR-466f-3p	Zscan4c	0	-0.658745	-2.1825	mmu-miR-466f	-1	0	1056.83	10.0469	2.04e-08
mmu-miR-582-3p	Zim1	1.39436	0.963785	0.48	mmu-miR-582	1	175.142	48.7825	-1.82303	0.0204176
mmu-miR-297b-3p	Zfp941	2.84605	-1.21333	-2.7875	mmu-miR-297b	-1	258.893	653.906	1.33337	0.0135299
mmu-miR-466d-3p	Zfp941	3.25367	-1.20494	-2.905	mmu-miR-466d	-1	258.893	653.906	1.33337	0.0135299
mmu-miR-466a-3p	Zfp941	3.12927	-1.56643	-2.3075	mmu-miR-466a	-1	258.893	653.906	1.33337	0.0135299
mmu-miR-466e-3p	Zfp941	3.31193	-1.51911	-2.135	mmu-miR-466e	-1	258.893	653.906	1.33337	0.0135299
mmu-miR-466b-3p	Zfp941	0	-1.51911	-2.5425	mmu-miR-466b	-1	258.893	653.906	1.33337	0.0135299
mmu-miR-466c-3p	Zfp941	0	-1.51911	-2.27	mmu-miR-466c	-1	258.893	653.906	1.33337	0.0135299
mmu-miR-466p-3p	Zfp941	3.18186	-1.53212	-2.645	mmu-miR-466p	-1	258.893	653.906	1.33337	0.0135299
mmu-miR-466m-3p	Zfp941	1.96777	-1.24522	-2.3275	mmu-miR-466m	-1	258.893	653.906	1.33337	0.0135299
mmu-miR-466o-3p	Zfp941	0	-0.9844	-2.21	mmu-miR-466o	-1	258.893	653.906	1.33337	0.0135299
mmu-miR-129-5p	Tpm3	0	-1.19234	-0.6125	mmu-miR-129	-1	7469.68	17788.2	1.25169	0.0214371
mmu-miR-466f-3p	Tmprss13	0	-0.658745	-2.1825	mmu-miR-466f	-1	2.01483	29.4899	3.33818	0.00615094
mmu-miR-342-3p	Tmod2	0	0.70187	0.9175	mmu-miR-342	1	3825.95	1049.64	-1.86492	0.00172122
mmu-miR-467b-5p	Tjp3	2.66288	0	-2.7375	mmu-miR-467b	-1	653.719	1434.13	1.13224	0.0462553
mmu-miR-467e-5p	Tjp3	3.20944	-1.2094	-2.7325	mmu-miR-467e	-1	653.719	1434.13	1.13224	0.0462553
mmu-miR-669e-5p	Smad9	3.66754	-1.62825	-2.675	mmu-miR-669e	-1	11.7677	61.7465	2.29704	0.0441868
mmu-miR-669e-5p	Smad9	3.66754	-1.62825	-2.675	mmu-miR-669e	-1	11.7677	61.7465	2.29704	0.0441868
mmu-miR-466p-5p	Ptprr	3.18186	-1.53212	-2.645	mmu-miR-466p	-1	2.65965	26.1194	2.88954	0.00480911
mmu-miR-466e-5p	Ptprr	3.31193	-1.51911	-2.135	mmu-miR-466e	-1	2.65965	26.1194	2.88954	0.00480911
mmu-miR-466a-5p	Ptprr	3.12927	-1.56643	-2.3075	mmu-miR-466a	-1	2.65965	26.1194	2.88954	0.00480911
mmu-miR-374b-5p	Ptprr	0	-2.42961	-1.375	mmu-miR-374b	-1	2.65965	26.1194	2.88954	0.00480911
mmu-miR-669f-3p	Ptprr	2.8539	-0.774659	-2.135	mmu-miR-669f	-1	2.65965	26.1194	2.88954	0.00480911
mmu-miR-669m-3p	Ptprr	0	-1.2328	-2.64	mmu-miR-669m	-1	2.65965	26.1194	2.88954	0.00480911
mmu-miR-466e-3p	Ptprr	3.31193	-1.51911	-2.135	mmu-miR-466e	-1	2.65965	26.1194	2.88954	0.00480911
mmu-miR-466a-3p	Ptprr	3.12927	-1.56643	-2.3075	mmu-miR-466a	-1	2.65965	26.1194	2.88954	0.00480911
mmu-miR-466d-3p	Ptprr	3.25367	-1.20494	-2.905	mmu-miR-466d	-1	2.65965	26.1194	2.88954	0.00480911
mmu-miR-297b-3p	Ptprr	2.84605	-1.21333	-2.7875	mmu-miR-297b	-1	2.65965	26.1194	2.88954	0.00480911
mmu-miR-466c-3p	Prok2	0	-1.51911	-2.27	mmu-miR-466c	-1	3.68684	31.8664	2.80993	0.00114764
mmu-miR-466c-3p	Prok2	0	-1.51911	-2.27	mmu-miR-466c	-1	3.68684	31.8664	2.80993	0.00114764
mmu-miR-466b-3p	Prok2	0	-1.51911	-2.5425	mmu-miR-466b	-1	3.68684	31.8664	2.80993	0.00114764
mmu-miR-466b-3p	Prok2	0	-1.51911	-2.5425	mmu-miR-466b	-1	3.68684	31.8664	2.80993	0.00114764
mmu-miR-466p-3p	Prok2	3.18186	-1.53212	-2.645	mmu-miR-466p	-1	3.68684	31.8664	2.80993	0.00114764
mmu-miR-466p-3p	Prok2	3.18186	-1.53212	-2.645	mmu-miR-466p	-1	3.68684	31.8664	2.80993	0.00114764
mmu-miR-342-3p	Ociad2	0	0.70187	0.9175	mmu-miR-342	1	365.486	118.618	-1.61532	0.00378521
mmu-miR-342-3p	Ociad2	0	0.70187	0.9175	mmu-miR-342	1	365.486	118.618	-1.61532	0.00378521
mmu-miR-669o-5p	Liph	3.42344	-1.26499	-2.755	mmu-miR-669o	-1	490.118	2792.98	2.50818	0.000183771
mmu-miR-150-5p	Gad2	7.37342	1.4912	-0.2575	mmu-miR-150	1	1208.1	43.5103	-4.76366	0.0383869
mmu-miR-150-5p	Gad2	7.37342	1.4912	-0.2575	mmu-miR-150	1	1208.1	43.5103	-4.76366	0.0383869
mmu-miR-466f-5p	Fam169b	0	-0.658745	-2.1825	mmu-miR-466f	-1	88.5719	229.308	1.36245	0.0218014
mmu-miR-466f	Fam169b	0	-0.658745	-2.1825	mmu-miR-466f	-1	88.5719	229.308	1.36245	0.0218014
mmu-miR-466b-3p	Fam169b	0	-1.51911	-2.5425	mmu-miR-466b	-1	88.5719	229.308	1.36245	0.0218014
mmu-miR-466b-3p	Fam169b	0	-1.51911	-2.5425	mmu-miR-466b	-1	88.5719	229.308	1.36245	0.0218014
mmu-miR-466p-3p	Fam169b	3.18186	-1.53212	-2.645	mmu-miR-466p	-1	88.5719	229.308	1.36245	0.0218014
mmu-miR-466p-3p	Fam169b	3.18186	-1.53212	-2.645	mmu-miR-466p	-1	88.5719	229.308	1.36245	0.0218014
mmu-miR-466c-3p	Fam169b	0	-1.51911	-2.27	mmu-miR-466c	-1	88.5719	229.308	1.36245	0.0218014
mmu-miR-466c-3p	Fam169b	0	-1.51911	-2.27	mmu-miR-466c	-1	88.5719	229.308	1.36245	0.0218014
mmu-miR-466o-3p	Fam169b	0	-0.9844	-2.21	mmu-miR-466o	-1	88.5719	229.308	1.36245	0.0218014
mmu-miR-466o-3p	Fam169b	0	-0.9844	-2.21	mmu-miR-466o	-1	88.5719	229.308	1.36245	0.0218014
mmu-miR-466m-3p	Fam169b	1.96777	-1.24522	-2.3275	mmu-miR-466m	-1	88.5719	229.308	1.36245	0.0218014
mmu-miR-466m-3p	Fam169b	1.96777	-1.24522	-2.3275	mmu-miR-466m	-1	88.5719	229.308	1.36245	0.0218014
mmu-miR-466f-3p	Fam169b	0	-0.658745	-2.1825	mmu-miR-466f	-1	88.5719	229.308	1.36245	0.0218014
mmu-miR-466f-3p	Fam169b	0	-0.658745	-2.1825	mmu-miR-466f	-1	88.5719	229.308	1.36245	0.0218014
mmu-miR-669f-3p	Fam169b	2.8539	-0.774659	-2.135	mmu-miR-669f	-1	88.5719	229.308	1.36245	0.0218014
mmu-miR-495-3p	Zfp92	0	0.598406	4.27	mmu-miR-495	1	33.4224	6.74219	-2.15253	0.0416427
mmu-miR-495-3p	Wnt5a	0	0.598406	4.27	mmu-miR-495	1	1243.21	184.285	-2.74741	0.0207409
mmu-miR-669m-3p	Uty	0	-1.2328	-2.64	mmu-miR-669m	-1	877.01	3958.04	2.17284	0.0165531
mmu-miR-466b-3p	Uty	0	-1.51911	-2.5425	mmu-miR-466b	-1	877.01	3958.04	2.17284	0.0165531
mmu-miR-466p-3p	Uty	3.18186	-1.53212	-2.645	mmu-miR-466p	-1	877.01	3958.04	2.17284	0.0165531
mmu-miR-466c-3p	Uty	0	-1.51911	-2.27	mmu-miR-466c	-1	877.01	3958.04	2.17284	0.0165531
mmu-miR-466m-3p	Uty	1.96777	-1.24522	-2.3275	mmu-miR-466m	-1	877.01	3958.04	2.17284	0.0165531
mmu-miR-466o-3p	Uty	0	-0.9844	-2.21	mmu-miR-466o	-1	877.01	3958.04	2.17284	0.0165531
mmu-miR-466d-3p	Uty	3.25367	-1.20494	-2.905	mmu-miR-466d	-1	877.01	3958.04	2.17284	0.0165531
mmu-miR-466a-3p	Uty	3.12927	-1.56643	-2.3075	mmu-miR-466a	-1	877.01	3958.04	2.17284	0.0165531
mmu-miR-297b-3p	Uty	2.84605	-1.21333	-2.7875	mmu-miR-297b	-1	877.01	3958.04	2.17284	0.0165531
mmu-miR-466e-3p	Uty	3.31193	-1.51911	-2.135	mmu-miR-466e	-1	877.01	3958.04	2.17284	0.0165531
mmu-miR-466f-3p	Uty	0	-0.658745	-2.1825	mmu-miR-466f	-1	877.01	3958.04	2.17284	0.0165531
mmu-miR-669f-3p	Uty	2.8539	-0.774659	-2.135	mmu-miR-669f	-1	877.01	3958.04	2.17284	0.0165531
mmu-miR-466d-5p	Tet2	3.25367	-1.20494	-2.905	mmu-miR-466d	-1	2786.22	11194.6	2.00604	8.94e-05
mmu-miR-466k	Tet2	0	-0.606654	0	mmu-miR-466k	-1	2786.22	11194.6	2.00604	8.94e-05
mmu-miR-466m-5p	Tet2	1.96777	-1.24522	-2.3275	mmu-miR-466m	-1	2786.22	11194.6	2.00604	8.94e-05
mmu-miR-669m-5p	Tet2	0	-1.2328	-2.64	mmu-miR-669m	-1	2786.22	11194.6	2.00604	8.94e-05
mmu-miR-466h-5p	Tet2	2.60919	-0.926178	-3.67	mmu-miR-466h	-1	2786.22	11194.6	2.00604	8.94e-05
mmu-miR-374b-5p	Tet2	0	-2.42961	-1.375	mmu-miR-374b	-1	2786.22	11194.6	2.00604	8.94e-05
mmu-miR-466f-3p	Tet2	0	-0.658745	-2.1825	mmu-miR-466f	-1	2786.22	11194.6	2.00604	8.94e-05
mmu-miR-471-3p	Slc1a2	2.8341	0	1.98	mmu-miR-471	1	197.683	15.9771	-3.54881	7.84e-10
mmu-miR-471-3p	Slc1a2	2.8341	0	1.98	mmu-miR-471	1	197.683	15.9771	-3.54881	7.84e-10
mmu-miR-466k	Pura	0	-0.606654	0	mmu-miR-466k	-1	1684.68	4994.47	1.56729	0.00604902
mmu-miR-466d-5p	Pura	3.25367	-1.20494	-2.905	mmu-miR-466d	-1	1684.68	4994.47	1.56729	0.00604902
mmu-miR-290a-5p	Pdcd4	1.60006	0.402139	0	mmu-miR-290a	1	5221.73	2196.51	-1.24894	0.0311588
mmu-miR-292a-5p	Pdcd4	2.75572	0.849404	0	mmu-miR-292a	1	5221.73	2196.51	-1.24894	0.0311588
mmu-miR-495-3p	Nrxn3	0	0.598406	4.27	mmu-miR-495	1	38.1758	3.35764	-3.16834	0.0146225
mmu-miR-1935	Nrcam	3.80207	-0.0640165	0	mmu-miR-1935	1	6505.07	835.985	-2.95851	1.34e-05
mmu-miR-1935	Nrcam	3.80207	-0.0640165	0	mmu-miR-1935	1	6505.07	835.985	-2.95851	1.34e-05
mmu-miR-298-5p	Nrcam	0	1.07731	0.67	mmu-miR-298	1	6505.07	835.985	-2.95851	1.34e-05
mmu-miR-298-5p	Nrcam	0	1.07731	0.67	mmu-miR-298	1	6505.07	835.985	-2.95851	1.34e-05
mmu-miR-495-3p	Ncam1	0	0.598406	4.27	mmu-miR-495	1	3416.46	1127.2	-1.5989	0.00316242
mmu-miR-495-3p	Ncam1	0	0.598406	4.27	mmu-miR-495	1	3416.46	1127.2	-1.5989	0.00316242
mmu-miR-495-3p	Megf10	0	0.598406	4.27	mmu-miR-495	1	656.315	24.2104	-4.70449	4.21e-10
mmu-miR-466k	Lhx6	0	-0.606654	0	mmu-miR-466k	-1	14.3876	97.681	2.681	4.89e-05
mmu-miR-466k	Lhx6	0	-0.606654	0	mmu-miR-466k	-1	14.3876	97.681	2.681	4.89e-05
mmu-miR-466k	Lhx6	0	-0.606654	0	mmu-miR-466k	-1	14.3876	97.681	2.681	4.89e-05
mmu-miR-466d-5p	Lhx6	3.25367	-1.20494	-2.905	mmu-miR-466d	-1	14.3876	97.681	2.681	4.89e-05
mmu-miR-466d-5p	Lhx6	3.25367	-1.20494	-2.905	mmu-miR-466d	-1	14.3876	97.681	2.681	4.89e-05
mmu-miR-466d-5p	Lhx6	3.25367	-1.20494	-2.905	mmu-miR-466d	-1	14.3876	97.681	2.681	4.89e-05
mmu-miR-466b-3p	Klf8	0	-1.51911	-2.5425	mmu-miR-466b	-1	706.287	2249.4	1.66981	0.00246654
mmu-miR-466c-3p	Klf8	0	-1.51911	-2.27	mmu-miR-466c	-1	706.287	2249.4	1.66981	0.00246654
mmu-miR-466p-3p	Klf8	3.18186	-1.53212	-2.645	mmu-miR-466p	-1	706.287	2249.4	1.66981	0.00246654
mmu-miR-466o-3p	Klf8	0	-0.9844	-2.21	mmu-miR-466o	-1	706.287	2249.4	1.66981	0.00246654
mmu-miR-466m-3p	Klf8	1.96777	-1.24522	-2.3275	mmu-miR-466m	-1	706.287	2249.4	1.66981	0.00246654
mmu-miR-466f-3p	Klf8	0	-0.658745	-2.1825	mmu-miR-466f	-1	706.287	2249.4	1.66981	0.00246654
mmu-miR-741-3p	Kcnj2	4.90391	0	0.93	mmu-miR-741	1	86.3803	14.1839	-2.52477	0.0183827
mmu-miR-181c-5p	Ikzf2	1.65538	1.79098	-1.435	mmu-miR-181c	1	927.005	160.378	-2.52369	0.0242315
mmu-miR-181c-5p	Ikzf2	1.65538	1.79098	-1.435	mmu-miR-181c	1	927.005	160.378	-2.52369	0.0242315
mmu-miR-495-3p	Hapln1	0	0.598406	4.27	mmu-miR-495	1	633.579	8.92851	-5.99808	0.00916961
mmu-miR-466f-3p	Gfod1	0	-0.658745	-2.1825	mmu-miR-466f	-1	208.981	1018.37	2.27935	0.0344935
mmu-miR-669f-3p	Gfod1	2.8539	-0.774659	-2.135	mmu-miR-669f	-1	208.981	1018.37	2.27935	0.0344935
mmu-miR-669m-3p	Gfod1	0	-1.2328	-2.64	mmu-miR-669m	-1	208.981	1018.37	2.27935	0.0344935
mmu-miR-466b-3p	Gfod1	0	-1.51911	-2.5425	mmu-miR-466b	-1	208.981	1018.37	2.27935	0.0344935
mmu-miR-466c-3p	Gfod1	0	-1.51911	-2.27	mmu-miR-466c	-1	208.981	1018.37	2.27935	0.0344935
mmu-miR-466p-3p	Gfod1	3.18186	-1.53212	-2.645	mmu-miR-466p	-1	208.981	1018.37	2.27935	0.0344935
mmu-miR-466o-3p	Gfod1	0	-0.9844	-2.21	mmu-miR-466o	-1	208.981	1018.37	2.27935	0.0344935
mmu-miR-466m-3p	Gfod1	1.96777	-1.24522	-2.3275	mmu-miR-466m	-1	208.981	1018.37	2.27935	0.0344935
mmu-miR-297b-3p	Gfod1	2.84605	-1.21333	-2.7875	mmu-miR-297b	-1	208.981	1018.37	2.27935	0.0344935
mmu-miR-466a-3p	Gfod1	3.12927	-1.56643	-2.3075	mmu-miR-466a	-1	208.981	1018.37	2.27935	0.0344935
mmu-miR-466d-3p	Gfod1	3.25367	-1.20494	-2.905	mmu-miR-466d	-1	208.981	1018.37	2.27935	0.0344935
mmu-miR-466e-3p	Gfod1	3.31193	-1.51911	-2.135	mmu-miR-466e	-1	208.981	1018.37	2.27935	0.0344935
mmu-miR-129-5p	Fsd1l	0	-1.19234	-0.6125	mmu-miR-129	-1	749.258	3637.24	2.27778	3.16e-06
mmu-miR-129-5p	Fsd1l	0	-1.19234	-0.6125	mmu-miR-129	-1	749.258	3637.24	2.27778	3.16e-06
mmu-miR-495-3p	Foxp2	0	0.598406	4.27	mmu-miR-495	1	98.4523	14.0712	-2.72221	0.000108771
mmu-miR-466f-3p	Fam169a	0	-0.658745	-2.1825	mmu-miR-466f	-1	9572.17	26789.3	1.48464	0.00559121
mmu-miR-669f-3p	Fam169a	2.8539	-0.774659	-2.135	mmu-miR-669f	-1	9572.17	26789.3	1.48464	0.00559121
mmu-miR-495-3p	Dusp10	0	0.598406	4.27	mmu-miR-495	1	601.473	158.127	-1.92072	0.00055587
mmu-miR-582-3p	Dennd5b	1.39436	0.963785	0.48	mmu-miR-582	1	3833.62	1497.02	-1.35602	0.0238575
mmu-miR-582-3p	Dennd5b	1.39436	0.963785	0.48	mmu-miR-582	1	3833.62	1497.02	-1.35602	0.0238575
mmu-miR-495-3p	Cxxc4	0	0.598406	4.27	mmu-miR-495	1	638.332	48.3266	-3.69613	0.000594921
mmu-miR-669f-3p	Casz1	2.8539	-0.774659	-2.135	mmu-miR-669f	-1	200.671	551.126	1.45299	0.0131703
mmu-miR-466f-3p	Casz1	0	-0.658745	-2.1825	mmu-miR-466f	-1	200.671	551.126	1.45299	0.0131703
mmu-miR-466d-3p	Casz1	3.25367	-1.20494	-2.905	mmu-miR-466d	-1	200.671	551.126	1.45299	0.0131703
mmu-miR-466e-3p	Casz1	3.31193	-1.51911	-2.135	mmu-miR-466e	-1	200.671	551.126	1.45299	0.0131703
mmu-miR-466a-3p	Casz1	3.12927	-1.56643	-2.3075	mmu-miR-466a	-1	200.671	551.126	1.45299	0.0131703
mmu-miR-297b-3p	Casz1	2.84605	-1.21333	-2.7875	mmu-miR-297b	-1	200.671	551.126	1.45299	0.0131703
mmu-miR-495-3p	Boc	0	0.598406	4.27	mmu-miR-495	1	1033.06	374.099	-1.46298	0.00769819
mmu-miR-297b-5p	B3gnt2	2.84605	-1.21333	-2.7875	mmu-miR-297b	-1	25.5748	107.692	2.03211	0.00373244
mmu-miR-297a-5p	B3gnt2	0	-1.2133	-2.5725	mmu-miR-297a	-1	25.5748	107.692	2.03211	0.00373244
mmu-miR-297c-5p	B3gnt2	3.09697	-1.21238	-2.3925	mmu-miR-297c	-1	25.5748	107.692	2.03211	0.00373244
mmu-miR-669f-3p	B3gnt2	2.8539	-0.774659	-2.135	mmu-miR-669f	-1	25.5748	107.692	2.03211	0.00373244
mmu-miR-466f-3p	B3gnt2	0	-0.658745	-2.1825	mmu-miR-466f	-1	25.5748	107.692	2.03211	0.00373244
mmu-miR-466c-3p	B3gnt2	0	-1.51911	-2.27	mmu-miR-466c	-1	25.5748	107.692	2.03211	0.00373244
mmu-miR-466b-3p	B3gnt2	0	-1.51911	-2.5425	mmu-miR-466b	-1	25.5748	107.692	2.03211	0.00373244
mmu-miR-466p-3p	B3gnt2	3.18186	-1.53212	-2.645	mmu-miR-466p	-1	25.5748	107.692	2.03211	0.00373244
mmu-miR-466o-3p	B3gnt2	0	-0.9844	-2.21	mmu-miR-466o	-1	25.5748	107.692	2.03211	0.00373244
mmu-miR-466m-3p	B3gnt2	1.96777	-1.24522	-2.3275	mmu-miR-466m	-1	25.5748	107.692	2.03211	0.00373244
mmu-miR-466d-3p	B3gnt2	3.25367	-1.20494	-2.905	mmu-miR-466d	-1	25.5748	107.692	2.03211	0.00373244
mmu-miR-297b-3p	B3gnt2	2.84605	-1.21333	-2.7875	mmu-miR-297b	-1	25.5748	107.692	2.03211	0.00373244
mmu-miR-466e-3p	B3gnt2	3.31193	-1.51911	-2.135	mmu-miR-466e	-1	25.5748	107.692	2.03211	0.00373244
mmu-miR-466a-3p	B3gnt2	3.12927	-1.56643	-2.3075	mmu-miR-466a	-1	25.5748	107.692	2.03211	0.00373244
mmu-miR-466d-5p	Urb2	3.25367	-1.20494	-2.905	mmu-miR-466d	-1	6755.14	18085.3	1.42063	0.00923057
mmu-miR-466k	Urb2	0	-0.606654	0	mmu-miR-466k	-1	6755.14	18085.3	1.42063	0.00923057
mmu-miR-10b-5p	Ttyh1	3.2259	0	0.575	mmu-miR-10b	1	2087.27	676.874	-1.62322	0.00312941
mmu-miR-10b-5p	Ttyh1	3.2259	0	0.575	mmu-miR-10b	1	2087.27	676.874	-1.62322	0.00312941
mmu-miR-342-5p	Tspan18	0	0.70187	0.9175	mmu-miR-342	1	332.788	47.1965	-2.79193	1.6e-06
mmu-miR-218-5p	Slc8a1	0	1.7023	1.2525	mmu-miR-218	1	383.133	72.0444	-2.39476	0.00278152
mmu-miR-466d-5p	Pirt	3.25367	-1.20494	-2.905	mmu-miR-466d	-1	42.787	211.985	2.28218	2.4e-05
mmu-miR-466d-5p	Pirt	3.25367	-1.20494	-2.905	mmu-miR-466d	-1	42.787	211.985	2.28218	2.4e-05
mmu-miR-466k	Pirt	0	-0.606654	0	mmu-miR-466k	-1	42.787	211.985	2.28218	2.4e-05
mmu-miR-466k	Pirt	0	-0.606654	0	mmu-miR-466k	-1	42.787	211.985	2.28218	2.4e-05
mmu-miR-466f-3p	Oas3	0	-0.658745	-2.1825	mmu-miR-466f	-1	115.781	433.626	1.89597	0.00109136
mmu-miR-466o-3p	Oas3	0	-0.9844	-2.21	mmu-miR-466o	-1	115.781	433.626	1.89597	0.00109136
mmu-miR-466m-3p	Oas3	1.96777	-1.24522	-2.3275	mmu-miR-466m	-1	115.781	433.626	1.89597	0.00109136
mmu-miR-466d-3p	Oas3	3.25367	-1.20494	-2.905	mmu-miR-466d	-1	115.781	433.626	1.89597	0.00109136
mmu-miR-466a-3p	Oas3	3.12927	-1.56643	-2.3075	mmu-miR-466a	-1	115.781	433.626	1.89597	0.00109136
mmu-miR-466e-3p	Oas3	3.31193	-1.51911	-2.135	mmu-miR-466e	-1	115.781	433.626	1.89597	0.00109136
mmu-miR-297b-3p	Oas3	2.84605	-1.21333	-2.7875	mmu-miR-297b	-1	115.781	433.626	1.89597	0.00109136
mmu-miR-669f-3p	Nfatc2	2.8539	-0.774659	-2.135	mmu-miR-669f	-1	205.247	694.307	1.75327	0.0358862
mmu-miR-466m-3p	Nfatc2	1.96777	-1.24522	-2.3275	mmu-miR-466m	-1	205.247	694.307	1.75327	0.0358862
mmu-miR-466m-3p	Nfatc2	1.96777	-1.24522	-2.3275	mmu-miR-466m	-1	205.247	694.307	1.75327	0.0358862
mmu-miR-466m-3p	Nfatc2	1.96777	-1.24522	-2.3275	mmu-miR-466m	-1	205.247	694.307	1.75327	0.0358862
mmu-miR-466o-3p	Nfatc2	0	-0.9844	-2.21	mmu-miR-466o	-1	205.247	694.307	1.75327	0.0358862
mmu-miR-466o-3p	Nfatc2	0	-0.9844	-2.21	mmu-miR-466o	-1	205.247	694.307	1.75327	0.0358862
mmu-miR-466o-3p	Nfatc2	0	-0.9844	-2.21	mmu-miR-466o	-1	205.247	694.307	1.75327	0.0358862
mmu-miR-466f-3p	Nfatc2	0	-0.658745	-2.1825	mmu-miR-466f	-1	205.247	694.307	1.75327	0.0358862
mmu-miR-466f-3p	Nfatc2	0	-0.658745	-2.1825	mmu-miR-466f	-1	205.247	694.307	1.75327	0.0358862
mmu-miR-871-5p	Ly96	3.24716	0	0.5225	mmu-miR-871	1	62.0049	13.0454	-2.16536	0.00334341
mmu-miR-871-5p	Ly96	3.24716	0	0.5225	mmu-miR-871	1	62.0049	13.0454	-2.16536	0.00334341
mmu-miR-342-3p	Gad2	0	0.70187	0.9175	mmu-miR-342	1	1208.1	43.5103	-4.76366	0.0383869
mmu-miR-342-3p	Gad2	0	0.70187	0.9175	mmu-miR-342	1	1208.1	43.5103	-4.76366	0.0383869
mmu-miR-342-3p	Gad2	0	0.70187	0.9175	mmu-miR-342	1	1208.1	43.5103	-4.76366	0.0383869
mmu-miR-205-5p	Fgf5	2.22398	0.931961	-1.2825	mmu-miR-205	1	10299.3	617.703	-4.05729	0.0255248
mmu-miR-205-5p	Fgf5	2.22398	0.931961	-1.2825	mmu-miR-205	1	10299.3	617.703	-4.05729	0.0255248
mmu-miR-466d-5p	Fam169b	3.25367	-1.20494	-2.905	mmu-miR-466d	-1	88.5719	229.308	1.36245	0.0218014
mmu-miR-466k	Fam169b	0	-0.606654	0	mmu-miR-466k	-1	88.5719	229.308	1.36245	0.0218014
mmu-miR-335-3p	Tmem38b	0	-0.995278	-0.74	mmu-miR-335	-1	563.189	1322.86	1.23051	0.0352497
mmu-miR-335-3p	Tmem38b	0	-0.995278	-0.74	mmu-miR-335	-1	563.189	1322.86	1.23051	0.0352497
mmu-miR-342-3p	Plcl1	0	0.70187	0.9175	mmu-miR-342	1	37.1514	7.84559	-2.1087	0.0144408
mmu-miR-466f	Slc25a12	0	-0.658745	-2.1825	mmu-miR-466f	-1	857.651	4758.8	2.47076	7.06e-06
mmu-miR-466k	Slc25a12	0	-0.606654	0	mmu-miR-466k	-1	857.651	4758.8	2.47076	7.06e-06
mmu-miR-466d-5p	Slc25a12	3.25367	-1.20494	-2.905	mmu-miR-466d	-1	857.651	4758.8	2.47076	7.06e-06
mmu-miR-466h-5p	Slc25a12	2.60919	-0.926178	-3.67	mmu-miR-466h	-1	857.651	4758.8	2.47076	7.06e-06
mmu-miR-669m-5p	Slc25a12	0	-1.2328	-2.64	mmu-miR-669m	-1	857.651	4758.8	2.47076	7.06e-06
mmu-miR-466m-5p	Slc25a12	1.96777	-1.24522	-2.3275	mmu-miR-466m	-1	857.651	4758.8	2.47076	7.06e-06
mmu-miR-466k	Samd7	0	-0.606654	0	mmu-miR-466k	-1	0	33.4233	5.10531	0.00602793
mmu-miR-466k	Samd7	0	-0.606654	0	mmu-miR-466k	-1	0	33.4233	5.10531	0.00602793
mmu-miR-466d-5p	Samd7	3.25367	-1.20494	-2.905	mmu-miR-466d	-1	0	33.4233	5.10531	0.00602793
mmu-miR-466d-5p	Samd7	3.25367	-1.20494	-2.905	mmu-miR-466d	-1	0	33.4233	5.10531	0.00602793
mmu-miR-466d-5p	Runx3	3.25367	-1.20494	-2.905	mmu-miR-466d	-1	9.94661	73.609	2.76887	0.00290576
mmu-miR-466k	Runx3	0	-0.606654	0	mmu-miR-466k	-1	9.94661	73.609	2.76887	0.00290576
mmu-miR-466f	Lhx6	0	-0.658745	-2.1825	mmu-miR-466f	-1	14.3876	97.681	2.681	4.89e-05
mmu-miR-669m-5p	Epas1	0	-1.2328	-2.64	mmu-miR-669m	-1	439.464	4725.41	3.42365	2.51e-11
mmu-miR-466h-5p	Epas1	2.60919	-0.926178	-3.67	mmu-miR-466h	-1	439.464	4725.41	3.42365	2.51e-11
mmu-miR-466m-5p	Epas1	1.96777	-1.24522	-2.3275	mmu-miR-466m	-1	439.464	4725.41	3.42365	2.51e-11
mmu-miR-10b-5p	Bach2	3.2259	0	0.575	mmu-miR-10b	1	1374.01	292.22	-2.22939	0.00128099
mmu-miR-10b-5p	Bach2	3.2259	0	0.575	mmu-miR-10b	1	1374.01	292.22	-2.22939	0.00128099
mmu-miR-181c-5p	Adamts9	1.65538	1.79098	-1.435	mmu-miR-181c	1	8512.41	600.136	-3.82397	0.0428282
mmu-miR-181c-5p	Adamts9	1.65538	1.79098	-1.435	mmu-miR-181c	1	8512.41	600.136	-3.82397	0.0428282
mmu-miR-741-3p	Six2	4.90391	0	0.93	mmu-miR-741	1	201.579	15.6147	-3.60796	1.43e-07
mmu-miR-741-3p	Six2	4.90391	0	0.93	mmu-miR-741	1	201.579	15.6147	-3.60796	1.43e-07
mmu-miR-669f-3p	Oas3	2.8539	-0.774659	-2.135	mmu-miR-669f	-1	115.781	433.626	1.89597	0.00109136
mmu-miR-743b-3p	Astn2	4.13607	0	1.75	mmu-miR-743b	1	308.294	45.1385	-2.74494	1.42e-06
mmu-miR-743a-3p	Astn2	2.95792	0	0.655	mmu-miR-743a	1	308.294	45.1385	-2.74494	1.42e-06
mmu-let-7g-5p	Armc2	0	2.50088	1.3325	mmu-let-7g	1	74.3112	27.2006	-1.41714	0.0446259
mmu-let-7g-5p	Armc2	0	2.50088	1.3325	mmu-let-7g	1	74.3112	27.2006	-1.41714	0.0446259
mmu-let-7f-5p	Armc2	0	1.97143	0.7825	mmu-let-7f	1	74.3112	27.2006	-1.41714	0.0446259
mmu-let-7f-5p	Armc2	0	1.97143	0.7825	mmu-let-7f	1	74.3112	27.2006	-1.41714	0.0446259
mmu-miR-466d-5p	Pclo	3.25367	-1.20494	-2.905	mmu-miR-466d	-1	80.1033	418.606	2.3712	0.0197758
mmu-miR-466k	Pclo	0	-0.606654	0	mmu-miR-466k	-1	80.1033	418.606	2.3712	0.0197758
mmu-miR-708-5p	Ccdc50	2.27245	0.740896	0.595	mmu-miR-708	1	15402.3	6983.7	-1.14097	0.0462621
mmu-miR-708-5p	Ccdc50	2.27245	0.740896	0.595	mmu-miR-708	1	15402.3	6983.7	-1.14097	0.0462621
mmu-miR-185-5p	Dkk1	0	0.806136	0.7725	mmu-miR-185	1	2148.76	69.595	-4.92847	0.000418336
mmu-miR-185-5p	Dkk1	0	0.806136	0.7725	mmu-miR-185	1	2148.76	69.595	-4.92847	0.000418336
mmu-miR-185-5p	Dkk1	0	0.806136	0.7725	mmu-miR-185	1	2148.76	69.595	-4.92847	0.000418336
mmu-miR-741-3p	Nab2	4.90391	0	0.93	mmu-miR-741	1	459.854	167.756	-1.44937	0.00607917
mmu-miR-741-3p	Nab2	4.90391	0	0.93	mmu-miR-741	1	459.854	167.756	-1.44937	0.00607917
mmu-miR-466d-5p	Hpca	3.25367	-1.20494	-2.905	mmu-miR-466d	-1	76.0011	294.59	1.94064	0.000658065
mmu-miR-466k	Hpca	0	-0.606654	0	mmu-miR-466k	-1	76.0011	294.59	1.94064	0.000658065
mmu-miR-342-3p	Prrg3	0	0.70187	0.9175	mmu-miR-342	1	2123.25	820.232	-1.37109	0.0166923
mmu-miR-342-3p	Prrg3	0	0.70187	0.9175	mmu-miR-342	1	2123.25	820.232	-1.37109	0.0166923
mmu-miR-342-3p	Prrg3	0	0.70187	0.9175	mmu-miR-342	1	2123.25	820.232	-1.37109	0.0166923
mmu-miR-466e-5p	Enpp4	3.31193	-1.51911	-2.135	mmu-miR-466e	-1	339.094	1160.11	1.7715	0.0155461
mmu-miR-466a-5p	Enpp4	3.12927	-1.56643	-2.3075	mmu-miR-466a	-1	339.094	1160.11	1.7715	0.0155461
mmu-miR-466p-5p	Enpp4	3.18186	-1.53212	-2.645	mmu-miR-466p	-1	339.094	1160.11	1.7715	0.0155461
mmu-miR-10b-5p	Cflar	3.2259	0	0.575	mmu-miR-10b	1	1566.84	592.278	-1.402	0.013988
mmu-miR-10b-5p	Cflar	3.2259	0	0.575	mmu-miR-10b	1	1566.84	592.278	-1.402	0.013988
mmu-miR-290a-5p	Cflar	1.60006	0.402139	0	mmu-miR-290a	1	1566.84	592.278	-1.402	0.013988
mmu-miR-292a-5p	Cflar	2.75572	0.849404	0	mmu-miR-292a	1	1566.84	592.278	-1.402	0.013988
mmu-miR-10b-5p	Cd93	3.2259	0	0.575	mmu-miR-10b	1	286.739	3.96064	-5.85809	4.32e-06
mmu-miR-292a-5p	Cd93	2.75572	0.849404	0	mmu-miR-292a	1	286.739	3.96064	-5.85809	4.32e-06
mmu-miR-290a-5p	Cd93	1.60006	0.402139	0	mmu-miR-290a	1	286.739	3.96064	-5.85809	4.32e-06
mmu-miR-743b-3p	Slc5a3	4.13607	0	1.75	mmu-miR-743b	1	3837.09	1500.87	-1.35362	0.0132271
mmu-miR-743a-3p	Slc5a3	2.95792	0	0.655	mmu-miR-743a	1	3837.09	1500.87	-1.35362	0.0132271
mmu-miR-129-5p	Pou2f2	0	-1.19234	-0.6125	mmu-miR-129	-1	56.311	317.137	2.47277	0.0374748
mmu-miR-743b-3p	Peg10	4.13607	0	1.75	mmu-miR-743b	1	31388.3	14542.2	-1.10993	0.0379243
mmu-miR-743a-3p	Peg10	2.95792	0	0.655	mmu-miR-743a	1	31388.3	14542.2	-1.10993	0.0379243
mmu-miR-129-5p	Nanos1	0	-1.19234	-0.6125	mmu-miR-129	-1	135.267	375.242	1.46522	0.018245
mmu-miR-499-5p	Gprc5b	0	3.31022	3.065	mmu-miR-499	1	3589.1	1269.22	-1.49895	0.0034766
mmu-miR-743a-3p	Galnt10	2.95792	0	0.655	mmu-miR-743a	1	4434.32	1331.74	-1.73465	0.00543673
mmu-miR-743b-3p	Galnt10	4.13607	0	1.75	mmu-miR-743b	1	4434.32	1331.74	-1.73465	0.00543673
mmu-miR-129-5p	Gabra1	0	-1.19234	-0.6125	mmu-miR-129	-1	1.97558	28.7651	3.32238	0.0234356
mmu-miR-379-5p	D930020B18Rik	-1.3404	-0.358664	3.66	mmu-miR-379	-1	9.97895	49.5871	2.20403	0.00372819
mmu-miR-301a-3p	Nfia	0	0.98122	1.6575	mmu-miR-301a	1	434.361	108.056	-1.99714	0.00575871
mmu-miR-182-5p	Chst1	0	0.638832	0.8825	mmu-miR-182	1	4157.34	132.091	-4.96552	9.89e-06
mmu-miR-129-5p	Casz1	0	-1.19234	-0.6125	mmu-miR-129	-1	200.671	551.126	1.45299	0.0131703
mmu-miR-871-3p	Stk32b	3.24716	0	0.5225	mmu-miR-871	1	75.7313	8.68608	-2.98583	3.97e-05
mmu-miR-378a-3p	Stk32b	0	1.11726	0.435	mmu-miR-378a	1	75.7313	8.68608	-2.98583	3.97e-05
mmu-miR-669f-3p	Ints6	2.8539	-0.774659	-2.135	mmu-miR-669f	-1	2552.05	6912.51	1.4372	0.00964114
mmu-miR-466f-3p	Ints6	0	-0.658745	-2.1825	mmu-miR-466f	-1	2552.05	6912.51	1.4372	0.00964114
mmu-miR-374b-5p	Ints6	0	-2.42961	-1.375	mmu-miR-374b	-1	2552.05	6912.51	1.4372	0.00964114
mmu-miR-1839-5p	Fli1	0	0.966051	0.395	mmu-miR-1839	1	303.342	9.36608	-4.87575	0.00508527
mmu-miR-211-5p	Efna5	0	4.27479	2.3575	mmu-miR-211	1	528.096	60.766	-3.09864	0.00224958
mmu-miR-129-5p	Mb21d1	0	-1.19234	-0.6125	mmu-miR-129	-1	42.3545	127.676	1.56949	0.0202042
mmu-miR-211-5p	Dcx	0	4.27479	2.3575	mmu-miR-211	1	384.768	21.4541	-4.10268	3.09e-05
mmu-miR-370-3p	Cnnm1	-1.65131	-0.619158	3.915	mmu-miR-370	-1	66.2893	164.923	1.30207	0.0334344
mmu-miR-465a-5p	Tfap2b	5.4243	0	1.5775	mmu-miR-465a	1	95.1625	19.9561	-2.19811	0.0364556
mmu-miR-129-5p	Itgb4	0	-1.19234	-0.6125	mmu-miR-129	-1	107.825	328.792	1.59955	0.00521546
mmu-miR-182-5p	Ikzf1	0	0.638832	0.8825	mmu-miR-182	1	1917.17	182.186	-3.38835	0.00385252
mmu-miR-433-3p	Sgk3	-3.14134	0	2.9925	mmu-miR-433	1	2543.78	790.625	-1.68465	0.0157757
mmu-miR-335-3p	Pclo	0	-0.995278	-0.74	mmu-miR-335	-1	80.1033	418.606	2.3712	0.0197758
mmu-miR-743a-3p	Fosl2	2.95792	0	0.655	mmu-miR-743a	1	2377.41	442.532	-2.42289	1.42e-06
mmu-miR-743b-3p	Fosl2	4.13607	0	1.75	mmu-miR-743b	1	2377.41	442.532	-2.42289	1.42e-06
mmu-miR-871-5p	Fam102b	3.24716	0	0.5225	mmu-miR-871	1	1312.67	549.272	-1.25538	0.0275987
mmu-miR-181c-5p	Ebf3	1.65538	1.79098	-1.435	mmu-miR-181c	1	202.366	43.7254	-2.18491	0.000138936
mmu-miR-743b-3p	Cpd	4.13607	0	1.75	mmu-miR-743b	1	8730.96	3431.36	-1.3471	0.0150703
mmu-miR-743a-3p	Cpd	2.95792	0	0.655	mmu-miR-743a	1	8730.96	3431.36	-1.3471	0.0150703
mmu-miR-297a-5p	Ceacam20	0	-1.2133	-2.5725	mmu-miR-297a	-1	0.402966	218.836	7.2918	1.27e-06
mmu-miR-297c-5p	Ceacam20	3.09697	-1.21238	-2.3925	mmu-miR-297c	-1	0.402966	218.836	7.2918	1.27e-06
mmu-miR-297b-5p	Ceacam20	2.84605	-1.21333	-2.7875	mmu-miR-297b	-1	0.402966	218.836	7.2918	1.27e-06
mmu-miR-743a-3p	Epha7	2.95792	0	0.655	mmu-miR-743a	1	4496.88	862.45	-2.38106	0.000394757
mmu-miR-743b-3p	Epha7	4.13607	0	1.75	mmu-miR-743b	1	4496.88	862.45	-2.38106	0.000394757
mmu-miR-743b-3p	St6gal1	4.13607	0	1.75	mmu-miR-743b	1	3606.63	1241.81	-1.53745	0.00756366
mmu-miR-743a-3p	St6gal1	2.95792	0	0.655	mmu-miR-743a	1	3606.63	1241.81	-1.53745	0.00756366
mmu-miR-465a-3p	St6gal1	5.4243	0	1.5775	mmu-miR-465a	1	3606.63	1241.81	-1.53745	0.00756366
mmu-miR-743a-3p	Plxna4	2.95792	0	0.655	mmu-miR-743a	1	405.646	103.253	-1.96368	0.0303261
mmu-miR-743b-3p	Plxna4	4.13607	0	1.75	mmu-miR-743b	1	405.646	103.253	-1.96368	0.0303261
mmu-miR-743b-3p	Npas3	4.13607	0	1.75	mmu-miR-743b	1	196.856	58.5967	-1.73114	0.0219333
mmu-miR-743a-3p	Npas3	2.95792	0	0.655	mmu-miR-743a	1	196.856	58.5967	-1.73114	0.0219333
mmu-miR-743b-3p	Gna14	4.13607	0	1.75	mmu-miR-743b	1	997.12	384.969	-1.37073	0.00864587
mmu-miR-743a-3p	Gna14	2.95792	0	0.655	mmu-miR-743a	1	997.12	384.969	-1.37073	0.00864587
mmu-miR-743b-3p	Zswim6	4.13607	0	1.75	mmu-miR-743b	1	3303.38	1466.65	-1.17087	0.0400483
mmu-miR-743a-3p	Zswim6	2.95792	0	0.655	mmu-miR-743a	1	3303.38	1466.65	-1.17087	0.0400483
mmu-miR-743b-3p	Sgk3	4.13607	0	1.75	mmu-miR-743b	1	2543.78	790.625	-1.68465	0.0157757
mmu-miR-743a-3p	Sgk3	2.95792	0	0.655	mmu-miR-743a	1	2543.78	790.625	-1.68465	0.0157757
mmu-miR-200c-3p	Mtf2	4.09288	0	-0.395	mmu-miR-200c	-1	10827.2	26851.8	1.31028	0.0198464
mmu-miR-200b-3p	Mtf2	0	-0.904109	-1.6075	mmu-miR-200b	-1	10827.2	26851.8	1.31028	0.0198464
mmu-miR-743b-3p	Lrig1	4.13607	0	1.75	mmu-miR-743b	1	6141.51	1341.41	-2.194	1.91e-05
mmu-miR-743a-3p	Lrig1	2.95792	0	0.655	mmu-miR-743a	1	6141.51	1341.41	-2.194	1.91e-05
mmu-miR-883a-3p	Kcnk3	1.87136	0	1.2825	mmu-miR-883a	1	74.4139	7.22727	-3.19634	0.00994802
mmu-miR-582-3p	Tspan18	1.39436	0.963785	0.48	mmu-miR-582	1	332.788	47.1965	-2.79193	1.6e-06
mmu-miR-674-5p	Pcsk6	0	-0.7533	-1.65	mmu-miR-674	-1	328.117	2577.62	2.96993	2.64e-09
mmu-miR-200a-3p	Tmem56	0	-0.8864	-1.5875	mmu-miR-200a	-1	17.9652	54.2339	1.5422	0.0489564
mmu-miR-34c-5p	Tbc1d2	-2.98891	-3.58124	-1.9225	mmu-miR-34c	-1	173.229	706.242	2.02122	0.00731645
mmu-miR-34b-5p	Tbc1d2	-2.7484	0	-2.1375	mmu-miR-34b	-1	173.229	706.242	2.02122	0.00731645
mmu-miR-466k	Prss42	0	-0.606654	0	mmu-miR-466k	-1	7.9674	505.273	5.81908	6.26e-07
mmu-miR-466d-5p	Prss42	3.25367	-1.20494	-2.905	mmu-miR-466d	-1	7.9674	505.273	5.81908	6.26e-07
mmu-miR-669m-5p	Bnc2	0	-1.2328	-2.64	mmu-miR-669m	-1	248.692	2443.51	3.29133	5.58e-11
mmu-miR-466h-5p	Bnc2	2.60919	-0.926178	-3.67	mmu-miR-466h	-1	248.692	2443.51	3.29133	5.58e-11
mmu-miR-466m-5p	Bnc2	1.96777	-1.24522	-2.3275	mmu-miR-466m	-1	248.692	2443.51	3.29133	5.58e-11
mmu-miR-466d-5p	Bnc2	3.25367	-1.20494	-2.905	mmu-miR-466d	-1	248.692	2443.51	3.29133	5.58e-11
mmu-miR-466k	Bnc2	0	-0.606654	0	mmu-miR-466k	-1	248.692	2443.51	3.29133	5.58e-11
mmu-miR-200c-3p	Zfp459	4.09288	0	-0.395	mmu-miR-200c	-1	56.0322	621.213	3.44756	0.000344178
mmu-miR-200b-3p	Zfp459	0	-0.904109	-1.6075	mmu-miR-200b	-1	56.0322	621.213	3.44756	0.000344178
mmu-miR-1935	Zfp385c	3.80207	-0.0640165	0	mmu-miR-1935	1	70.9407	22.5733	-1.60965	0.0444721
mmu-miR-298-5p	Zfp385c	0	1.07731	0.67	mmu-miR-298	1	70.9407	22.5733	-1.60965	0.0444721
mmu-miR-669e-5p	Zbtb8a	3.66754	-1.62825	-2.675	mmu-miR-669e	-1	730.683	3376.68	2.20674	8.99e-06
mmu-miR-20b-5p	Ubxn2a	0	-1.60211	-0.745	mmu-miR-20b	-1	1533.95	3745.23	1.28724	0.0264833
mmu-miR-302a-3p	Ubxn2a	-3.06484	-2.17173	1.1775	mmu-miR-302a	-1	1533.95	3745.23	1.28724	0.0264833
mmu-miR-302b-3p	Ubxn2a	-5.40352	-1.86813	2.1075	mmu-miR-302b	-1	1533.95	3745.23	1.28724	0.0264833
mmu-miR-302d-3p	Ubxn2a	-3.99881	0	1.5375	mmu-miR-302d	-1	1533.95	3745.23	1.28724	0.0264833
mmu-miR-1935	Ttc23	3.80207	-0.0640165	0	mmu-miR-1935	1	3484.55	1482.82	-1.23207	0.0427092
mmu-miR-298-5p	Ttc23	0	1.07731	0.67	mmu-miR-298	1	3484.55	1482.82	-1.23207	0.0427092
mmu-miR-10b-5p	Ttc23	3.2259	0	0.575	mmu-miR-10b	1	3484.55	1482.82	-1.23207	0.0427092
mmu-miR-290a-5p	Ttc23	1.60006	0.402139	0	mmu-miR-290a	1	3484.55	1482.82	-1.23207	0.0427092
mmu-miR-292a-5p	Ttc23	2.75572	0.849404	0	mmu-miR-292a	1	3484.55	1482.82	-1.23207	0.0427092
mmu-miR-211-5p	Tmcc3	0	4.27479	2.3575	mmu-miR-211	1	1166.97	360.471	-1.69205	0.00193554
mmu-miR-1965	Thap2	4.55081	0.661917	0	mmu-miR-1965	1	1387.87	588.067	-1.23741	0.0370699
mmu-miR-672-5p	Sox7	3.32979	0	-0.0875	mmu-miR-672	1	123.816	32.3983	-1.90195	0.00746745
mmu-miR-10b-5p	Sox7	3.2259	0	0.575	mmu-miR-10b	1	123.816	32.3983	-1.90195	0.00746745
mmu-miR-199b-3p	Slc1a2	2.48704	0.29767	1.01	mmu-miR-199b	1	197.683	15.9771	-3.54881	7.84e-10
mmu-miR-1935	Sgk3	3.80207	-0.0640165	0	mmu-miR-1935	1	2543.78	790.625	-1.68465	0.0157757
mmu-miR-298-5p	Sgk3	0	1.07731	0.67	mmu-miR-298	1	2543.78	790.625	-1.68465	0.0157757
mmu-miR-495-3p	Scn7a	0	0.598406	4.27	mmu-miR-495	1	136.777	9.50451	-3.71325	0.0437277
mmu-miR-205-5p	Ptprn2	2.22398	0.931961	-1.2825	mmu-miR-205	1	242.736	50.8081	-2.23407	0.0459063
mmu-miR-760-5p	Polr3b	-4.28285	0	1.2675	mmu-miR-760	-1	4924.67	12314.8	1.32212	0.0188522
mmu-miR-196a-5p	Pla2r1	0	2.45583	0.775	mmu-miR-196a	1	210.775	38.8372	-2.41035	2.62e-05
mmu-miR-674-5p	Mpv17l	0	-0.7533	-1.65	mmu-miR-674	-1	221.773	909.621	2.03127	0.000125564
mmu-miR-10b-5p	Man2a2	3.2259	0	0.575	mmu-miR-10b	1	3438.49	1387.91	-1.30824	0.0274254
mmu-miR-290a-5p	Man2a2	1.60006	0.402139	0	mmu-miR-290a	1	3438.49	1387.91	-1.30824	0.0274254
mmu-miR-292a-5p	Man2a2	2.75572	0.849404	0	mmu-miR-292a	1	3438.49	1387.91	-1.30824	0.0274254
mmu-miR-1935	Man2a2	3.80207	-0.0640165	0	mmu-miR-1935	1	3438.49	1387.91	-1.30824	0.0274254
mmu-miR-298-5p	Man2a2	0	1.07731	0.67	mmu-miR-298	1	3438.49	1387.91	-1.30824	0.0274254
mmu-miR-743a-3p	Lix1	2.95792	0	0.655	mmu-miR-743a	1	370.194	62.2847	-2.55224	0.000416907
mmu-miR-743b-3p	Lix1	4.13607	0	1.75	mmu-miR-743b	1	370.194	62.2847	-2.55224	0.000416907
mmu-miR-760-5p	Kcnk6	-4.28285	0	1.2675	mmu-miR-760	-1	114.276	430.245	1.90342	0.000427817
mmu-miR-1839-5p	Il7	0	0.966051	0.395	mmu-miR-1839	1	293.529	19.3946	-3.85215	1.57e-05
mmu-miR-150-5p	Ifngr2	7.37342	1.4912	-0.2575	mmu-miR-150	1	1195.84	303.445	-1.97498	0.000180036
mmu-miR-292a-3p	Ifngr2	2.75572	0.849404	0	mmu-miR-292a	1	1195.84	303.445	-1.97498	0.000180036
mmu-miR-290a-3p	Ifngr2	1.60006	0.402139	0	mmu-miR-290a	1	1195.84	303.445	-1.97498	0.000180036
mmu-miR-181c-5p	H2-D1	1.65538	1.79098	-1.435	mmu-miR-181c	1	6565.24	2467.94	-1.41117	0.00684892
mmu-miR-185-5p	Fgf10	0	0.806136	0.7725	mmu-miR-185	1	1027.44	135.647	-2.91193	0.036008
mmu-miR-741-3p	Dkk1	4.90391	0	0.93	mmu-miR-741	1	2148.76	69.595	-4.92847	0.000418336
mmu-miR-674-5p	Dcaf4	0	-0.7533	-1.65	mmu-miR-674	-1	2157.1	5090.67	1.23838	0.0312565
mmu-miR-881-3p	Comt	4.50244	-0.421978	1.2325	mmu-miR-881	1	2983.67	1333.45	-1.16132	0.0425828
mmu-miR-470-5p	Colec12	6.17024	0	1.3375	mmu-miR-470	1	4245.81	1228.67	-1.7881	0.00141155
mmu-miR-211-5p	Chd3	0	4.27479	2.3575	mmu-miR-211	1	6777.01	2173.12	-1.64043	0.0342901
mmu-miR-883a-3p	Ccdc148	1.87136	0	1.2825	mmu-miR-883a	1	53.7624	10.4797	-2.25411	0.00869955
mmu-miR-883a-5p	Ccdc148	1.87136	0	1.2825	mmu-miR-883a	1	53.7624	10.4797	-2.25411	0.00869955
mmu-miR-1935	Afap1	3.80207	-0.0640165	0	mmu-miR-1935	1	4119.5	774.174	-2.41023	0.00095797
mmu-miR-298-5p	Afap1	0	1.07731	0.67	mmu-miR-298	1	4119.5	774.174	-2.41023	0.00095797
mmu-miR-1965	Afap1	4.55081	0.661917	0	mmu-miR-1965	1	4119.5	774.174	-2.41023	0.00095797
mmu-miR-290a-5p	Uvssa	1.60006	0.402139	0	mmu-miR-290a	1	738.017	256.022	-1.52371	0.0225752
mmu-miR-292a-5p	Uvssa	2.75572	0.849404	0	mmu-miR-292a	1	738.017	256.022	-1.52371	0.0225752
mmu-miR-466b-3p	Prr23a3	0	-1.51911	-2.5425	mmu-miR-466b	-1	0.201483	726.012	9.24102	4.25e-30
mmu-miR-466c-3p	Prr23a3	0	-1.51911	-2.27	mmu-miR-466c	-1	0.201483	726.012	9.24102	4.25e-30
mmu-miR-466p-3p	Prr23a3	3.18186	-1.53212	-2.645	mmu-miR-466p	-1	0.201483	726.012	9.24102	4.25e-30
mmu-miR-185-5p	Setd7	0	0.806136	0.7725	mmu-miR-185	1	11369	4522.86	-1.32961	0.0313499
mmu-miR-495-3p	Satb1	0	0.598406	4.27	mmu-miR-495	1	5740.16	1689.87	-1.76358	0.00616117
mmu-miR-211-5p	Pgm5	0	4.27479	2.3575	mmu-miR-211	1	240.565	28.4637	-3.0354	0.0198301
mmu-miR-883a-5p	Ociad2	1.87136	0	1.2825	mmu-miR-883a	1	365.486	118.618	-1.61532	0.00378521
mmu-miR-741-3p	Mrc2	4.90391	0	0.93	mmu-miR-741	1	6011.26	1554.55	-1.95049	0.000317868
mmu-miR-10b-5p	Mcc	3.2259	0	0.575	mmu-miR-10b	1	2596.83	631.366	-2.03847	0.0121648
mmu-miR-10b-5p	Lpp	3.2259	0	0.575	mmu-miR-10b	1	9080.7	2552.8	-1.83032	0.000339719
mmu-miR-883a-3p	Lbh	1.87136	0	1.2825	mmu-miR-883a	1	3878.87	420.112	-3.20373	8.19e-06
mmu-miR-183-5p	Gatsl2	0	1.07663	0.3425	mmu-miR-183	1	3107.61	1007.83	-1.62358	0.0127949
mmu-miR-1935	Gatsl2	3.80207	-0.0640165	0	mmu-miR-1935	1	3107.61	1007.83	-1.62358	0.0127949
mmu-miR-298-5p	Gatsl2	0	1.07731	0.67	mmu-miR-298	1	3107.61	1007.83	-1.62358	0.0127949
mmu-miR-294-3p	Gad2	1.92142	0.613287	-0.2975	mmu-miR-294	1	1208.1	43.5103	-4.76366	0.0383869
mmu-miR-291a-3p	Gad2	1.48063	0.967007	-0.06	mmu-miR-291a	1	1208.1	43.5103	-4.76366	0.0383869
mmu-miR-295-3p	Gad2	2.1185	0.680473	-0.235	mmu-miR-295	1	1208.1	43.5103	-4.76366	0.0383869
mmu-miR-185-5p	Fam171a1	0	0.806136	0.7725	mmu-miR-185	1	3426.47	902.742	-1.92316	0.000184739
mmu-miR-1935	Cd93	3.80207	-0.0640165	0	mmu-miR-1935	1	286.739	3.96064	-5.85809	4.32e-06
mmu-miR-298-5p	Cd93	0	1.07731	0.67	mmu-miR-298	1	286.739	3.96064	-5.85809	4.32e-06
mmu-miR-743b-3p	Bach2	4.13607	0	1.75	mmu-miR-743b	1	1374.01	292.22	-2.22939	0.00128099
mmu-miR-743a-3p	Bach2	2.95792	0	0.655	mmu-miR-743a	1	1374.01	292.22	-2.22939	0.00128099
mmu-let-7e-5p	Atp2b2	-2.61301	0	-1.195	mmu-let-7e	-1	18.8764	70.303	1.84291	0.00505528
mmu-miR-1935	Soga1	3.80207	-0.0640165	0	mmu-miR-1935	1	5851.05	2129.76	-1.45757	0.0144408
mmu-miR-298-5p	Soga1	0	1.07731	0.67	mmu-miR-298	1	5851.05	2129.76	-1.45757	0.0144408
mmu-miR-1935	Thap2	3.80207	-0.0640165	0	mmu-miR-1935	1	1387.87	588.067	-1.23741	0.0370699
mmu-miR-298-5p	Thap2	0	1.07731	0.67	mmu-miR-298	1	1387.87	588.067	-1.23741	0.0370699
mmu-miR-1935	Pctp	3.80207	-0.0640165	0	mmu-miR-1935	1	1823.1	732.326	-1.31466	0.0271412
mmu-miR-298-5p	Pctp	0	1.07731	0.67	mmu-miR-298	1	1823.1	732.326	-1.31466	0.0271412
mmu-miR-185-5p	Kcnk3	0	0.806136	0.7725	mmu-miR-185	1	74.4139	7.22727	-3.19634	0.00994802
mmu-miR-302a-3p	H2-T3	-3.06484	-2.17173	1.1775	mmu-miR-302a	-1	8.07112	109.084	3.60118	1.67e-08
mmu-miR-302b-3p	H2-T3	-5.40352	-1.86813	2.1075	mmu-miR-302b	-1	8.07112	109.084	3.60118	1.67e-08
mmu-miR-302d-3p	H2-T3	-3.99881	0	1.5375	mmu-miR-302d	-1	8.07112	109.084	3.60118	1.67e-08
mmu-miR-150-5p	F2r	7.37342	1.4912	-0.2575	mmu-miR-150	1	11042.3	2192.68	-2.33175	3.18e-06
mmu-miR-185-5p	Cd200	0	0.806136	0.7725	mmu-miR-185	1	78.031	26.8944	-1.50244	0.0198301
mmu-miR-10b-5p	Car9	3.2259	0	0.575	mmu-miR-10b	1	277.69	63.7405	-2.10592	0.00458308
mmu-miR-741-3p	Armc2	4.90391	0	0.93	mmu-miR-741	1	74.3112	27.2006	-1.41714	0.0446259
mmu-miR-185-5p	Armc2	0	0.806136	0.7725	mmu-miR-185	1	74.3112	27.2006	-1.41714	0.0446259
mmu-miR-298-5p	Limd2	0	1.07731	0.67	mmu-miR-298	1	9912.37	3546.41	-1.48261	0.010108
mmu-miR-466m-3p	Taf7	1.96777	-1.24522	-2.3275	mmu-miR-466m	-1	7610.9	16819.8	1.14391	0.0475209
mmu-miR-466o-3p	Taf7	0	-0.9844	-2.21	mmu-miR-466o	-1	7610.9	16819.8	1.14391	0.0475209
mmu-miR-466f-3p	Taf7	0	-0.658745	-2.1825	mmu-miR-466f	-1	7610.9	16819.8	1.14391	0.0475209
mmu-miR-200b-3p	Sh2d4a	0	-0.904109	-1.6075	mmu-miR-200b	-1	9.47943	93.0169	3.16536	0.00918755
mmu-miR-200c-3p	Sh2d4a	4.09288	0	-0.395	mmu-miR-200c	-1	9.47943	93.0169	3.16536	0.00918755
mmu-miR-495-3p	Plaur	0	0.598406	4.27	mmu-miR-495	1	974.386	431.137	-1.17448	0.0282535
mmu-miR-292a-5p	Pbxip1	2.75572	0.849404	0	mmu-miR-292a	1	3134.89	1336.65	-1.22918	0.0411772
mmu-miR-290a-5p	Pbxip1	1.60006	0.402139	0	mmu-miR-290a	1	3134.89	1336.65	-1.22918	0.0411772
mmu-miR-150-5p	Pbxip1	7.37342	1.4912	-0.2575	mmu-miR-150	1	3134.89	1336.65	-1.22918	0.0411772
mmu-miR-10b-5p	Oscp1	3.2259	0	0.575	mmu-miR-10b	1	756.799	242.522	-1.63776	0.00294857
mmu-miR-466c-3p	Kcnk6	0	-1.51911	-2.27	mmu-miR-466c	-1	114.276	430.245	1.90342	0.000427817
mmu-miR-466p-3p	Kcnk6	3.18186	-1.53212	-2.645	mmu-miR-466p	-1	114.276	430.245	1.90342	0.000427817
mmu-miR-466b-3p	Kcnk6	0	-1.51911	-2.5425	mmu-miR-466b	-1	114.276	430.245	1.90342	0.000427817
mmu-miR-669e-5p	Kcnk6	3.66754	-1.62825	-2.675	mmu-miR-669e	-1	114.276	430.245	1.90342	0.000427817
mmu-miR-295-3p	Il10rb	2.1185	0.680473	-0.235	mmu-miR-295	1	159.573	25.5593	-2.59594	8.62e-06
mmu-miR-294-3p	Il10rb	1.92142	0.613287	-0.2975	mmu-miR-294	1	159.573	25.5593	-2.59594	8.62e-06
mmu-miR-291a-3p	Il10rb	1.48063	0.967007	-0.06	mmu-miR-291a	1	159.573	25.5593	-2.59594	8.62e-06
mmu-miR-378a-3p	H2-T23	0	1.11726	0.435	mmu-miR-378a	1	436.395	111.822	-1.95489	0.0126286
mmu-miR-291a-5p	Grap	1.48063	0.967007	-0.06	mmu-miR-291a	1	50.4412	1.94978	-4.12424	7.94e-07
mmu-miR-291b-5p	Grap	0	0.795508	0.57	mmu-miR-291b	1	50.4412	1.94978	-4.12424	7.94e-07
mmu-miR-674-5p	Cpne9	0	-0.7533	-1.65	mmu-miR-674	-1	28.0408	608.061	4.39043	2.85e-16
mmu-miR-495-3p	Cflar	0	0.598406	4.27	mmu-miR-495	1	1566.84	592.278	-1.402	0.013988
mmu-miR-1935	Tmem44	3.80207	-0.0640165	0	mmu-miR-1935	1	963.445	202.145	-2.24719	0.00180503
mmu-miR-298-5p	Tmem44	0	1.07731	0.67	mmu-miR-298	1	963.445	202.145	-2.24719	0.00180503
mmu-miR-466f-3p	Tfcp2l1	0	-0.658745	-2.1825	mmu-miR-466f	-1	445.318	5356.45	3.5854	7.75e-13
mmu-miR-669f-3p	Tfcp2l1	2.8539	-0.774659	-2.135	mmu-miR-669f	-1	445.318	5356.45	3.5854	7.75e-13
mmu-miR-466m-3p	Slc39a14	1.96777	-1.24522	-2.3275	mmu-miR-466m	-1	3499.12	11045.6	1.65813	0.00325264
mmu-miR-466m-3p	Slc39a14	1.96777	-1.24522	-2.3275	mmu-miR-466m	-1	3499.12	11045.6	1.65813	0.00325264
mmu-miR-466o-3p	Slc39a14	0	-0.9844	-2.21	mmu-miR-466o	-1	3499.12	11045.6	1.65813	0.00325264
mmu-miR-466o-3p	Slc39a14	0	-0.9844	-2.21	mmu-miR-466o	-1	3499.12	11045.6	1.65813	0.00325264
mmu-miR-1965	Sgk3	4.55081	0.661917	0	mmu-miR-1965	1	2543.78	790.625	-1.68465	0.0157757
mmu-miR-466m-3p	Ldb3	1.96777	-1.24522	-2.3275	mmu-miR-466m	-1	47.2002	226.225	2.23701	0.00197022
mmu-miR-466o-3p	Ldb3	0	-0.9844	-2.21	mmu-miR-466o	-1	47.2002	226.225	2.23701	0.00197022
mmu-miR-466f-3p	Ldb3	0	-0.658745	-2.1825	mmu-miR-466f	-1	47.2002	226.225	2.23701	0.00197022
mmu-miR-466a-5p	Fsd1l	3.12927	-1.56643	-2.3075	mmu-miR-466a	-1	749.258	3637.24	2.27778	3.16e-06
mmu-miR-466p-5p	Fsd1l	3.18186	-1.53212	-2.645	mmu-miR-466p	-1	749.258	3637.24	2.27778	3.16e-06
mmu-miR-466e-5p	Fsd1l	3.31193	-1.51911	-2.135	mmu-miR-466e	-1	749.258	3637.24	2.27778	3.16e-06
mmu-miR-466d-5p	Fsd1l	3.25367	-1.20494	-2.905	mmu-miR-466d	-1	749.258	3637.24	2.27778	3.16e-06
mmu-miR-466k	Fsd1l	0	-0.606654	0	mmu-miR-466k	-1	749.258	3637.24	2.27778	3.16e-06
mmu-miR-433-3p	Colec12	-3.14134	0	2.9925	mmu-miR-433	1	4245.81	1228.67	-1.7881	0.00141155
mmu-miR-1965	Bach2	4.55081	0.661917	0	mmu-miR-1965	1	1374.01	292.22	-2.22939	0.00128099
mmu-miR-291a-5p	Bach2	1.48063	0.967007	-0.06	mmu-miR-291a	1	1374.01	292.22	-2.22939	0.00128099
mmu-miR-291b-5p	Bach2	0	0.795508	0.57	mmu-miR-291b	1	1374.01	292.22	-2.22939	0.00128099
mmu-miR-669e-5p	Rinl	3.66754	-1.62825	-2.675	mmu-miR-669e	-1	47.6251	1977.14	5.3463	8.94e-15
mmu-miR-466d-5p	Epas1	3.25367	-1.20494	-2.905	mmu-miR-466d	-1	439.464	4725.41	3.42365	2.51e-11
mmu-miR-466k	Epas1	0	-0.606654	0	mmu-miR-466k	-1	439.464	4725.41	3.42365	2.51e-11
mmu-miR-466a-5p	Epas1	3.12927	-1.56643	-2.3075	mmu-miR-466a	-1	439.464	4725.41	3.42365	2.51e-11
mmu-miR-466p-5p	Epas1	3.18186	-1.53212	-2.645	mmu-miR-466p	-1	439.464	4725.41	3.42365	2.51e-11
mmu-miR-466e-5p	Epas1	3.31193	-1.51911	-2.135	mmu-miR-466e	-1	439.464	4725.41	3.42365	2.51e-11
mmu-miR-144-3p	Unc5c	1.80036	0	1.505	mmu-miR-144	1	513.091	57.9524	-3.1244	5.84e-06
mmu-miR-10b-5p	Nrcam	3.2259	0	0.575	mmu-miR-10b	1	6505.07	835.985	-2.95851	1.34e-05
mmu-miR-292a-5p	Ifngr2	2.75572	0.849404	0	mmu-miR-292a	1	1195.84	303.445	-1.97498	0.000180036
mmu-miR-290a-5p	Ifngr2	1.60006	0.402139	0	mmu-miR-290a	1	1195.84	303.445	-1.97498	0.000180036
mmu-miR-1196-5p	Ifngr2	4.79835	1.13454	0	mmu-miR-1196	1	1195.84	303.445	-1.97498	0.000180036
mmu-miR-342-3p	Trp53i11	0	0.70187	0.9175	mmu-miR-342	1	8491.26	1631.86	-2.37875	0.000678525
mmu-miR-741-3p	Ncam1	4.90391	0	0.93	mmu-miR-741	1	3416.46	1127.2	-1.5989	0.00316242
mmu-miR-301a-3p	Socs5	0	0.98122	1.6575	mmu-miR-301a	1	2164.07	927.27	-1.2218	0.0241382
mmu-miR-211-5p	Nuak1	0	4.27479	2.3575	mmu-miR-211	1	4906.04	651.663	-2.91044	1.16e-08
mmu-miR-196a-5p	Tgfbr2	0	2.45583	0.775	mmu-miR-196a	1	1267.76	374.096	-1.75809	0.045053
mmu-miR-132-3p	Mapt	-3.43076	0	-0.985	mmu-miR-132	-1	108.932	896.344	3.02905	4.98e-09
mmu-miR-28a-5p	Pdk1	0	-1.0555	-1.635	mmu-miR-28a	-1	9525.44	24873.2	1.38464	0.0123872
mmu-miR-183-5p	Sdc2	0	1.07663	0.3425	mmu-miR-183	1	3920.97	1498.41	-1.38718	0.0134195
mmu-miR-375-3p	Pdk1	-6.3898	0	-2.0225	mmu-miR-375	-1	9525.44	24873.2	1.38464	0.0123872
mmu-miR-195a-5p	Ccne1	0	-0.822074	-0.4825	mmu-miR-195a	-1	8296.39	20193.5	1.28323	0.0276921
mmu-miR-107-3p	Cdk6	0	1.37667	0.84	mmu-miR-107	1	5950.84	2072.24	-1.52145	0.00586351
mmu-miR-7b-5p	Klf4	0	-0.628099	-1.235	mmu-miR-7b	-1	824.008	5274.48	2.67682	0.000163625
mmu-miR-129-5p	Ahdc1	0	-1.19234	-0.6125	mmu-miR-129	-1	3924.73	9212.2	1.23074	0.0387373
mmu-miR-290a-5p	Arsi	1.60006	0.402139	0	mmu-miR-290a	1	594.709	19.7499	-4.84343	0.000794877
mmu-miR-292a-5p	Arsi	2.75572	0.849404	0	mmu-miR-292a	1	594.709	19.7499	-4.84343	0.000794877
mmu-miR-466f-3p	Fkbp6	0	-0.658745	-2.1825	mmu-miR-466f	-1	1.16323	2423.7	10.1304	2.37e-30
mmu-miR-466f-3p	Trim25	0	-0.658745	-2.1825	mmu-miR-466f	-1	3978.52	23660.9	2.5719	7.44e-07
mmu-miR-669c-3p	Arsi	2.85263	0	0	mmu-miR-669c	1	594.709	19.7499	-4.84343	0.000794877
mmu-miR-669c-3p	Fezf2	2.85263	0	0	mmu-miR-669c	1	93.9283	0.188121	-6.32008	0.00119617
mmu-miR-669c-3p	Foxf2	2.85263	0	0	mmu-miR-669c	1	74.2928	1.17877	-5.11093	8.37e-08
mmu-miR-669c-3p	Gja5	2.85263	0	0	mmu-miR-669c	1	100.576	8.30009	-3.44917	0.00379982
mmu-miR-669c-3p	Klhl5	2.85263	0	0	mmu-miR-669c	1	1583.55	699.747	-1.17711	0.0468138
mmu-miR-669c-3p	Mrc2	2.85263	0	0	mmu-miR-669c	1	6011.26	1554.55	-1.95049	0.000317868
mmu-miR-669c-3p	Pbx1	2.85263	0	0	mmu-miR-669c	1	3709.78	972.573	-1.93036	0.00064149
mmu-miR-669c-3p	Plcl1	2.85263	0	0	mmu-miR-669c	1	37.1514	7.84559	-2.1087	0.0144408
mmu-miR-669c-3p	Prrg3	2.85263	0	0	mmu-miR-669c	1	2123.25	820.232	-1.37109	0.0166923
mmu-miR-669c-3p	Rflnb	2.85263	0	0	mmu-miR-669c	1	1219.63	236.285	-2.36293	0.0047062
mmu-miR-669c-3p	Slc8a2	2.85263	0	0	mmu-miR-669c	1	1450.52	507.073	-1.51445	0.0095161
mmu-miR-669c-3p	St6galnac5	2.85263	0	0	mmu-miR-669c	1	35.0253	7.12465	-2.14863	0.0192939
mmu-miR-669c-3p	Tcf12	2.85263	0	0	mmu-miR-669c	1	13140.5	4290.31	-1.61464	0.0036899
mmu-miR-669c-3p	Trim44	2.85263	0	0	mmu-miR-669c	1	15594.7	5616.01	-1.47327	0.00447933
mmu-miR-669c-3p	Trim62	2.85263	0	0	mmu-miR-669c	1	699.433	183.911	-1.92142	0.000656732
mmu-miR-669c-3p	Trpc6	2.85263	0	0	mmu-miR-669c	1	70.0008	3.79694	-3.88765	0.0235403
mmu-miR-669c-3p	Vwa5a	2.85263	0	0	mmu-miR-669c	1	10373.3	2637.95	-1.97498	0.00020796
mmu-miR-669c-3p	Xylt1	2.85263	0	0	mmu-miR-669c	1	332.546	137.784	-1.26505	0.0349609
mmu-miR-672-3p	Fezf2	3.32979	0	-0.0875	mmu-miR-672	1	93.9283	0.188121	-6.32008	0.00119617
mmu-miR-672-3p	Gja5	3.32979	0	-0.0875	mmu-miR-672	1	100.576	8.30009	-3.44917	0.00379982
mmu-miR-672-3p	Plcl1	3.32979	0	-0.0875	mmu-miR-672	1	37.1514	7.84559	-2.1087	0.0144408

## Sheet: Table S5
Table S5 115_consistent_microRNAs
microRNA.ID	baseMeanH1.Ref_Epigenome	baseMeanH1.ENCODE	baseMeanELF	log2FC.Ref_Epigenome	log2FC.ENCODE	padj.Ref_Epigenome	padj.ENCODE	Log2FC_Jouneau	Log2FC_Gu	Log2FC_Moradi	how_many_consistent	Moradi_naive	Moradi_primed	Gu_naive	Gu_primed	Jouneau_naive	Jouneau_primed	predicted_function
hsa-miR-143-3p	961.047	42.3999	16504.3	4.10209	7.49933	0.00293229	1.16296e-07	2.15679	1.69961	0.7875	4	5683.25	3292.57	231.56	70.2905	10701.9	2399.94
hsa-miR-200c-3p	2709.56	6502.38	27.8412	-6.6047	-8.96789	8.95576e-96	5.29361e-93	6.44408	-1.03268	-0.885	3	556.408	1027.56	61.3675	124.547	20103.6	230.894
hsa-miR-412-5p	3.08353	0	444.254	7.17066	15.0181	3.54741e-64	1.03779e-28	-2.60402	0.923439	3.335	3	41.9326	4.15544	19.7978	9.43842	37.7467	229.491
hsa-miR-433-3p	6.5779	0	273.053	5.37541	15.0181	6.53592e-39	7.54537e-21	0	0.615165	4.2925	3	175.765	8.96933	296.625	192.653
hsa-miR-495-3p	10.7404	0.733264	275.825	4.68264	7.47046	2.49187e-34	1.09837e-19	0	0.598406	4.27	3	374.806	19.4271	72.8347	47.1061
hsa-miR-20b-5p	8695.42	44269.9	2274.35	-1.9348	-5.36727	1.92323e-16	2.77763e-51	0	-1.60211	-0.745	3	2280.29	3821.7	557.444	1691.32
hsa-miR-335-5p	4288.27	20045	1262.08	-1.76459	-5.07037	1.07493e-13	6.19629e-47	0	-0.995278	-0.74	3	2256.7	3769.09	21.5622	41.9835
hsa-miR-196a-5p	0.308317	0	153.355	8.95825	15.0181	1.03797e-15	1.38882e-13	0	2.45583	0.775	3	369.646	216.017	17.3522	2.16283
hsa-miR-302c-3p	55072.5	681341	17184.5	-1.68023	-6.39514	5.5521e-13	1.0858e-66	-5.47347	-1.11662	2.6325	3	325.723	52.5275	16.355	34.4639	283.917	12614.5
hsa-miR-205-5p	4469.94	31.8936	42079.3	3.23478	9.27599	4.71498e-12	1.3919e-88	2.22746	0.931961	-1.2825	3	3003.65	7306.68	102.994	52.9837	1524.8	325.599
hsa-miR-196a-5p	0.616633	0	255.316	8.69365	15.0181	2.84549e-12	2.65955e-12	0	2.45583	0.775	3	369.646	216.017	17.3522	2.16283
hsa-miR-582-3p	55.0908	2.87176	362.997	2.72007	5.91105	7.06294e-12	4.66388e-14	1.40148	0.963785	0.48	3	398.932	286.026	14.3309	6.34757	331.014	125.302	GO:0070727~cellular macromolecule localization;GO:0007264~small GTPase mediated signal transduction;GO:0034613~cellular protein localization;GO:0008104~protein localization;GO:0015031~protein transport
hsa-miR-302a-3p	258424	945693	91295.8	-1.50112	-4.45674	1.08979e-10	8.14632e-39	-5.15142	-2.08112	1.6725	3	1232.61	386.681	157.92	667.217	1063.61	37801.8
hsa-miR-200a-5p	52.8812	63.2332	5.10226	-3.37355	-4.71499	1.51146e-06	5.77475e-09	0	-0.8864	-1.5875	3	62.1421	186.755	9.54438	16.6433
hsa-miR-1247-3p	5.49861	0	57.9033	3.39651	15.0181	1.67748e-08	4.5268e-06	2.8494	0	2.1725	3	38.519	8.54452			46.3042	6.42487
hsa-miR-708-3p	208.749	79.2425	457.013	1.13047	1.44815	5.99726e-05	0.000302703	1.87461	0.722258	0.0825	3	788.245	744.434	82.733	49.1484	837.755	228.457
hsa-let-7f-5p	487.998	290.759	13509.2	4.79092	4.42517	0.0136283	0.00870999	0	1.97143	0.7825	3	921.283	535.595	49.7127	11.6768			GO:0007267~cell-cell signaling;GO:0030182~neuron differentiation;GO:0019226~transmission of nerve impulse;GO:0048666~neuron development;GO:0032870~cellular response to hormone stimulus
hsa-let-7f-5p	472.837	291.43	12473.5	4.72138	4.30683	0.0145453	0.00995889	0	1.97143	0.7825	3	921.283	535.595	49.7127	11.6768			GO:0007267~cell-cell signaling;GO:0030182~neuron differentiation;GO:0019226~transmission of nerve impulse;GO:0048666~neuron development;GO:0032870~cellular response to hormone stimulus
hsa-miR-182-3p	2.62087	0.67197	23.9813	3.19379	4.09538	0.000742998	0.0257117	0	0.638832	0.8825	3	243.453	132.055	15.8496	9.17915
hsa-miR-199b-3p	529.011	127.935	5339.89	3.33544	4.27196	0.0464068	0.0068078	2.53794	0.29767	1.01	3	154.343	76.6386	15.0324	11.2298	132.892	22.8824	GO:0007267~cell-cell signaling;GO:0009890~negative regulation of biosynthetic process;GO:0010558~negative regulation of macromolecule biosynthetic process;GO:0031327~negative regulation of cellular biosynthetic process;GO:0016481~negative regulation of transcription
hsa-miR-10a-5p	94.918	6.2929	29809.3	8.29486	11.1305	3.02361e-169	8.90719e-113	7.94214	0	-3.0775	2	115.16	972.126			614.513	2.49866
hsa-miR-411-5p	1050.57	5.49835	50407.1	5.58438	12.082	3.51023e-99	2.41656e-125	0	-0.356014	3.8975	2	622.746	41.7875	622.661	795.935
hsa-miR-136-3p	131.458	0	10527	6.32335	15.0181	6.15201e-114	1.52562e-94	0	-0.633542	4.0225	2	2414.49	148.57	164.593	254.344
hsa-miR-409-3p	1096.1	0.67197	46968.2	5.42123	15.0181	2.22693e-94	1.62859e-96	0	0.222241	4.115	2	2256.7	130.237	597.43	511.136			GO:0046907~intracellular transport;GO:0030182~neuron differentiation;GO:0007267~cell-cell signaling;GO:0007268~synaptic transmission;GO:0019226~transmission of nerve impulse
hsa-miR-654-3p	1193.6	0	37727.2	4.98222	15.0181	7.26605e-83	2.47064e-108	0	0	0.65	2	6.45313	4.11246					GO:0019941~modification-dependent protein catabolic process;GO:0043632~modification-dependent macromolecule catabolic process;GO:0044257~cellular protein catabolic process;GO:0030163~protein catabolic process;GO:0009057~macromolecule catabolic process
hsa-miR-431-5p	134.438	0.67197	5574.82	5.37391	11.9407	1.07844e-87	2.28025e-82	-3.10944	0.413494	4.59	2	932.526	38.7198	74.539	54.9641	11.1136	95.9156
hsa-miR-127-3p	5749.07	0	174586	4.92447	15.0181	2.48567e-82	3.4278e-163	0	-0.464505	3.76	2	38431.5	2836.7	1892.36	2610.16			GO:0046907~intracellular transport
hsa-miR-410-3p	1012.24	0.733264	26685.9	4.72046	14.0754	8.66893e-76	1.61287e-114	-1.74572	-0.407043	3.98	2	2957.17	187.403	185.878	245.468	2267	7602.64
hsa-miR-493-5p	125.033	0.733264	4164.05	5.05761	11.3934	2.46402e-78	1.49e-75	0	-0.0848046	2.03	2	12.996	3.18215	11.7063	11.415
hsa-miR-487b-3p	115.063	0.733264	2097	4.18782	10.4015	3.70763e-55	1.30057e-59	0	0.0163065	4.445	2	229.922	10.5561	32.7784	31.41
hsa-miR-134-5p	60.2822	0	1575	4.70747	15.0181	5.73689e-63	1.04858e-54	-1.33518	-0.337807	3.98	2	484.382	30.6965	144.945	182.186	29624.4	74744.6
hsa-miR-758-3p	112.34	0	1992.42	4.14858	15.0181	5.98501e-54	4.56628e-60	0	0.147597	4.1175	2	557.373	32.1111	108.262	96.7335
hsa-miR-539-3p	39.2627	0	1827.8	5.54081	15.0181	8.22056e-80	1.46593e-49	0	0	1.8825	2	3.68713	1
hsa-miR-369-5p	48.1014	0	1179.73	4.61624	15.0181	1.96179e-57	2.79031e-48	0	-0.197246	5.2625	2	66.3719	1.72907	54.1865	61.1252			GO:0030182~neuron differentiation;GO:0048666~neuron development;GO:0010628~positive regulation of gene expression
hsa-miR-493-3p	76.8802	0	3722.44	5.59749	15.0181	1.60361e-60	8.17528e-47	-3.08656	0	2.4625	2	8.15396	1.47939			17.8836	151.916
hsa-miR-485-3p	8.73648	0	1018.38	6.865	15.0181	1.71609e-86	4.27799e-45	0	0.347967	3.2325	2	227.938	24.2515	127.264	98.9899			GO:0007156~homophilic cell adhesion;GO:0022610~biological adhesion;GO:0007155~cell adhesion;GO:0016337~cell-cell adhesion;GO:0007610~behavior
hsa-miR-431-3p	46.9706	0	958.929	4.35159	15.0181	2.88954e-50	8.29598e-44	-2.11998	0.237713	5.0375	2	157.86	4.80654	16.9314	13.3593	198.915	864.659
hsa-miR-196b-5p	0.66808	0.67197	843.588	10.3023	9.21543	2.03951e-98	1.46801e-39	4.95626	0	0.26	2	19.4271	16.2234			260.23	8.38251
hsa-miR-382-5p	27.1858	0	749.714	4.78541	15.0181	5.39533e-54	1.11509e-38	-1.70766	0.191986	4.57	2	157.586	6.63456	65.395	56.2468	4044.22	13209.7
hsa-miR-92a-1-5p	200.576	43.2558	2795.15	3.8007	4.9363	1.19414e-48	6.73011e-38	1.53943	0	-0.4425	2	3895.25	5293.48			4706.14	1619.01
hsa-miR-377-5p	13.1047	0	689.433	5.71725	15.0181	9.20231e-64	5.21853e-37	0	0	2.965	2	17.4481	2.23457
hsa-miR-381-3p	358.553	2.01591	61553.4	7.42351	13.8284	1.44872e-35	2.08328e-40	0	-0.941165	3.4925	2	2422.87	215.269	770.288	1478.01
hsa-miR-136-5p	9.50709	0	567.811	5.90026	15.0181	5.95235e-59	3.34661e-33	0	-0.387454	3.97	2	588.134	37.5307	47.6689	61.3549
hsa-miR-127-5p	15.16	0.733264	815.972	5.75017	9.04595	7.82957e-67	8.40886e-33	0	-0.658854	4.59	2	94.0268	3.90413	93.8159	147.119			GO:0007156~homophilic cell adhesion;GO:0016337~cell-cell adhesion;GO:0008104~protein localization;GO:0009890~negative regulation of biosynthetic process;GO:0010558~negative regulation of macromolecule biosynthetic process
hsa-miR-379-3p	21.0702	0.67197	577.961	4.77769	8.66377	2.52036e-49	4.60671e-32	0	-0.656527	3.4175	2	162.861	15.2422	30.3001	46.7616
hsa-miR-337-3p	9.96975	0	428.193	5.42456	15.0181	8.64515e-50	4.56515e-28	0	0	4.9775	2	57.9807	1.84038					GO:0045449~regulation of transcription;GO:0006350~transcription;GO:0046907~intracellular transport;GO:0051254~positive regulation of RNA metabolic process;"GO:0045935~positive regulation of nucleobase, nucleoside, nucleotide and nucleic acid metabolic process"
hsa-miR-380-3p	28.0075	0	490.802	4.13126	15.0181	9.77857e-38	1.01091e-27	0	-0.088618	4.5475	2	960.406	41.0696	79.8896	83.9507
hsa-miR-224-5p	903.649	370.8	30.6136	-4.88352	-4.68192	3.96492e-52	1.12785e-27	0	0	-1.07	2	24.59	51.6251
hsa-miR-485-5p	11.049	0	1360.19	6.94374	15.0181	6.3027e-41	2.19122e-26	0	-0.558963	3.6325	2	31.7239	2.55797	12.5157	17.4382			GO:0046903~secretion;GO:0003001~generation of a signal involved in cell-cell signaling;GO:0003002~regionalization;GO:0009952~anterior/posterior pattern formation;GO:0032940~secretion by cell
hsa-miR-598-3p	564.523	654.405	73.1557	-2.94799	-4.24178	5.97998e-23	2.19267e-28	0	0	-0.6975	2	42.0053	68.1197
hsa-miR-369-3p	17.3697	3.48244	719.979	5.37331	6.60238	6.61207e-23	3.27202e-32	0	-0.50631	4.245	2	598.414	31.5594	137.473	194.268			GO:0001944~vasculature development;GO:0001568~blood vessel development;GO:0030182~neuron differentiation;GO:0007167~enzyme linked receptor protein signaling pathway;"GO:0045935~positive regulation of nucleobase, nucleoside, nucleotide and nucleic acid metabolic process"
hsa-miR-452-5p	612.624	196.426	16.2309	-5.23819	-4.67119	3.83548e-48	1.09427e-21	0	0	-0.885	2	2	3.69353
hsa-miR-370-5p	2.98064	0	276.974	6.53799	15.0181	3.14468e-46	5.82008e-21	0	-0.490947	3.0525	2	21.8946	2.63902	12.3129	16.3041
hsa-miR-200a-3p	173.701	794.997	4.30237	-5.33533	-8.62633	1.1324e-20	7.92861e-61	0	-0.462232	-1.1175	2	2080.19	4513.4	365.345	502.325
hsa-miR-377-3p	6.16669	0	266.739	5.43479	15.0181	4.00875e-39	1.61731e-20	0	-0.539037	5.215	2	109.896	2.95878	18.8442	26.3807
hsa-miR-370-3p	56.3241	0	1083.93	4.26638	15.0181	1.09796e-17	2.00147e-46	-1.65163	-0.619158	3.915	2	370.929	24.59	712.476	1093.35	3141.37	9869.81
hsa-miR-935	104.374	154.455	2.27542	-5.51948	-7.13786	1.2042e-16	4.75474e-27	0	0	-0.8975	2	20.93	38.9891					GO:0044257~cellular protein catabolic process;GO:0051603~proteolysis involved in cellular protein catabolic process;GO:0030163~protein catabolic process;GO:0019941~modification-dependent protein catabolic process;GO:0043632~modification-dependent macromolecule catabolic process
hsa-miR-329-5p	4.41969	0	319.283	6.17475	15.0181	2.96906e-29	1.28852e-16	0	-0.127761	3.6025	2	106.337	8.75435	37.0451	39.4753
hsa-miR-329-3p	11.049	0	186.578	4.07779	15.0181	1.40948e-23	8.3573e-16	0	0.0803163	4.0375	2	112.79	6.86852	50.2379	46.5175
hsa-miR-329-3p	11.049	0	186.578	4.07779	15.0181	1.40948e-23	8.3573e-16	0	0.0803163	4.0375	2	112.79	6.86852	50.2379	46.5175
hsa-miR-219a-2-3p	21.3785	9.83664	278.737	3.70467	3.74606	7.89549e-26	4.31483e-12	0	0	0.6975	2	2.29342	1.41421
hsa-miR-376a-5p	2.72377	0	115.682	5.40842	15.0181	1.35612e-17	7.56815e-11	0	-0.0283799	3.365	2	34.0598	3.3058	18.496	17.8634
hsa-miR-541-5p	6.98911	0	109.011	3.96322	15.0181	9.64134e-15	2.44501e-10	0	-0.441624	3.835	2	18053.6	1265.07	1106.26	1501.45
hsa-miR-106a-5p	4275.85	23094.1	1510.73	-1.50096	-5.0129	2.47793e-10	2.84064e-46	0	-1.53797	-0.5425	2	1701.39	2478.07	267.555	775.942
hsa-miR-539-5p	4.00848	0	105.051	4.71189	15.0181	5.34547e-19	4.97542e-10	0	0	4.325	2	20.0426	1
hsa-miR-411-3p	21.276	0	748.077	5.13589	15.0181	1.01901e-09	4.61281e-20	0	-0.279698	3.83	2	106.153	7.46426	120.646	145.457
hsa-miR-382-3p	7.39996	0	98.8457	3.73959	15.0181	6.12086e-14	1.53694e-09	0	-0.0807565	3.45	2	64.2222	5.87667	86.3346	90.305
hsa-miR-363-3p	22869.7	27622.9	8768.34	-1.38306	-2.73568	3.01976e-09	2.79731e-17	0	-0.836361	0.19	2	6494.49	5693.11	698.14	1245.56
hsa-miR-9-3p	76.1093	4623.22	6.45356	-3.55991	-10.5812	4.66726e-09	2.0836e-100	0	0	-0.71	2	13.5479	22.1618
hsa-miR-9-3p	76.1093	4623.22	6.45356	-3.55991	-10.5812	4.66726e-09	2.0836e-100	0	0	-0.71	2	13.5479	22.1618
hsa-miR-340-5p	10060.4	7485.04	3951.47	-1.34823	-1.99826	7.05935e-09	3.29351e-10	-2.01107	0.148246	0.825	2	2127.58	1200.98	122.762	109.774	382.133	1540.3
hsa-miR-9-3p	74.4648	4628.84	6.45356	-3.52839	-10.583	7.76892e-09	2.0836e-100	0	0	-0.71	2	13.5479	22.1618
hsa-miR-668-3p	2.05569	0	89.1381	5.43835	15.0181	5.72105e-19	9.42393e-09	0	0	4.0125	2	29.7022	1.84038
hsa-miR-376b-3p	5.96163	34.2137	380.634	5.99655	2.40313	4.98792e-43	6.64098e-08	0	-0.612524	3.865	2	441.112	30.2738	111.648	169.702
hsa-miR-376a-3p	16.0335	35.6189	344.142	4.42384	2.19236	1.08319e-35	8.06286e-07	-2.32871	0	4.5775	2	199.812	8.36868			366.07	1838.98
hsa-miR-376a-3p	16.0335	35.6189	344.142	4.42384	2.19236	1.08319e-35	8.06286e-07	-2.32871	0	4.5775	2	199.812	8.36868			366.07	1838.98
hsa-miR-541-3p	1.28471	0	65.281	5.66715	15.0181	3.47304e-15	9.83775e-07	0	0	3.375	2	10.3747	1
hsa-miR-376c-3p	25.8493	65.0062	509.511	4.30092	1.89036	8.11966e-41	2.26555e-06	0	-0.875492	3.6025	2	252.913	20.8215	54.0719	98.2022
hsa-miR-409-5p	8.5307	0	61.9726	2.86089	15.0181	3.91887e-07	1.94188e-06	0	-0.245164	3.6525	2	108.948	8.6638	66.2207	77.4865			GO:0022610~biological adhesion;GO:0007155~cell adhesion;GO:0016337~cell-cell adhesion;GO:0007156~homophilic cell adhesion;GO:0006813~potassium ion transport
hsa-miR-494-5p	0.359763	0	81.4728	7.82313	15.0181	1.53956e-10	7.19548e-06	0	0	0.8625	2	1.81819	1
hsa-miR-367-5p	2.92919	4.88767	105.548	5.17125	3.34802	1.73315e-20	7.45562e-06	0	0	1.155	2	2.22684	1
hsa-miR-214-5p	0	0	87.5774	#NUM!	15.0181	5.89239e-07	1.56657e-05	4.24765	0	0.29	2	1.22264	1			5.42945	0.285816
hsa-miR-154-5p	6.0638	0.733264	59.3244	3.29033	5.25842	3.66469e-08	2.32346e-05	0	0	3.29	2	25.0198	2.55797
hsa-miR-410-5p	2.98064	0	49.85	4.0639	15.0181	2.73411e-09	2.38955e-05	-1.81259	0	1.9025	2	3.7386	1			199.453	700.626
hsa-miR-27a-5p	24.3588	32.0752	300.776	3.62618	2.15835	2.19553e-16	2.5915e-05	1.3361	0	-2.28	2	24.59	119.428			1358.47	538.075
hsa-miR-125a-5p	3509.11	127.695	10937.6	1.64011	5.33035	4.49003e-05	6.61687e-40	0	1.56685	-1.75	2	1314.23	4420.52	48.8058	15.4741			GO:0003013~circulatory system process;GO:0008015~blood circulation;GO:0007156~homophilic cell adhesion;GO:0019226~transmission of nerve impulse;GO:0022610~biological adhesion
hsa-miR-141-5p	483.074	89.1994	46.3475	-3.38168	-2.03323	1.53467e-25	4.9526e-05	6.76519	0	-0.7525	2	101.301	170.662			167.179	1.53694
hsa-miR-671-5p	95.2267	100.868	26.187	-1.86252	-3.03068	5.57964e-05	1.47716e-07	-2.62679	0	-0.075	2	35.261	37.1425			178.317	1101.38	hsa04514:Cell adhesion molecules (CAMs);GO:0007267~cell-cell signaling;hsa05220:Chronic myeloid leukemia;hsa05221:Acute myeloid leukemia;GO:0019226~transmission of nerve impulse
hsa-miR-615-3p	0	0	40.2667	#NUM!	15.0181	2.72182e-12	0.000189699	#NUM!	0	-0.5775	2	9.79809	14.6213			3.80061	0	GO:0019226~transmission of nerve impulse
hsa-miR-124-5p	46.2511	55.9051	8.85322	-2.38521	-3.73273	0.000310545	1.97178e-07	0	0	-0.745	2	82.4244	138.141
hsa-miR-124-5p	46.2511	55.9051	8.85322	-2.38521	-3.73273	0.000310545	1.97178e-07	0	0	-0.745	2	82.4244	138.141
hsa-miR-124-5p	44.5552	55.9051	8.85322	-2.33132	-3.73273	0.000496721	1.97178e-07	0	0	-0.745	2	82.4244	138.141
hsa-miR-379-5p	10.1755	0	221.984	4.44728	15.0181	0.000523078	5.30802e-07	-1.34041	-0.358664	3.66	2	776.047	61.3929	558.357	714.946	87861.7	222487
hsa-miR-337-5p	0.719526	0	34.2403	5.5725	15.0181	7.20969e-09	0.000720669	0	-0.58739	4.0525	2	252.913	15.2422	207.973	311.484			GO:0008380~RNA splicing;GO:0016071~mRNA metabolic process;GO:0051276~chromosome organization;GO:0010942~positive regulation of cell death;GO:0006397~mRNA processing
hsa-miR-154-3p	4.67656	1.40523	47.6444	3.34879	4.00432	3.22493e-07	0.000797768	0	-0.609477	3.865	2	52.7098	3.61752	44.4354	66.7954
hsa-miR-542-3p	198.008	176.63	89.2623	-1.14943	-2.06514	0.000841548	7.81224e-07	-1.82275	0.145262	0.545	2	572.051	392.079	26.7939	23.2274	1610.7	5697.91	GO:0007267~cell-cell signaling;GO:0019226~transmission of nerve impulse;GO:0007268~synaptic transmission;GO:0010558~negative regulation of macromolecule biosynthetic process;GO:0008104~protein localization
hsa-miR-770-5p	1.64448	0	32.1436	4.28883	15.0181	0.000229002	0.00114691	0	0	0.91	2	2.77984	1.47939					GO:0070727~cellular macromolecule localization;GO:0034613~cellular protein localization;GO:0046907~intracellular transport;GO:0007267~cell-cell signaling;GO:0006886~intracellular protein transport
hsa-miR-338-3p	18.295	317.526	0.675649	-4.75903	-10.0237	0.00154088	5.7972e-34	0	0	-1.125	2	6.36429	13.8806					hsa05414:Dilated cardiomyopathy;hsa05410:Hypertrophic cardiomyopathy (HCM);GO:0016265~death;GO:0046907~intracellular transport;GO:0008219~cell death
hsa-miR-199a-5p	2.00424	1.46653	529.496	8.04542	7.38106	0.000952653	0.00111512	0	0	1.5475	2	189.034	64.6689					GO:0048666~neuron development;GO:0030182~neuron differentiation;GO:0007409~axonogenesis;GO:0048667~cell morphogenesis involved in neuron differentiation;GO:0048812~neuron projection morphogenesis
hsa-miR-199a-5p	2.00424	1.46653	529.496	8.04542	7.38106	0.000952653	0.00111512	0	0	1.5475	2	189.034	64.6689					GO:0048666~neuron development;GO:0030182~neuron differentiation;GO:0007409~axonogenesis;GO:0048667~cell morphogenesis involved in neuron differentiation;GO:0048812~neuron projection morphogenesis
hsa-miR-10b-5p	1080.32	8.4314	10413.9	3.26898	9.16876	0.00285533	7.93409e-13	3.34143	0	0.575	2	2288.2	1536.04			108.584	10.7127
hsa-miR-10a-3p	0	0	27.608	#NUM!	15.0181	1.3566e-08	0.00316136	#NUM!	0	-1	2	1	2			4.79041	0
hsa-miR-200b-5p	20.505	60.9154	2.27542	-3.17177	-5.79555	0.00476346	3.29063e-09	0	0	-0.88	2	30.91	56.8859
hsa-miR-138-1-3p	65.7294	0	227.691	1.79246	15.0181	0.00481893	1.09581e-08	0	0	0.915	2	5.57897	2.95878
hsa-miR-381-5p	1.38761	0	25.4568	4.19738	15.0181	3.45819e-05	0.00512187	0	0	1.245	2	2.37019	1
hsa-miR-455-3p	93.7877	721.253	40.8181	-1.20019	-5.22674	0.00725239	5.3468e-38	0	0	-0.6525	2	5.4547	8.57419					GO:0046907~intracellular transport;GO:0045184~establishment of protein localization;GO:0008104~protein localization;GO:0015031~protein transport;GO:0007267~cell-cell signaling
hsa-miR-494-3p	64.7526	0.67197	411.219	2.66689	8.15564	0.00944915	2.59643e-08	0	-0.88169	4.225	2	73.0089	3.90413	234.721	431.48
hsa-miR-134-3p	0.359763	0	20.7818	5.85213	15.0181	8.3706e-06	0.0148971	#NUM!	0	2.7175	2	9.30174	1.41421			0	14.469
hsa-miR-433-5p	0.308317	0	19.6092	5.99097	15.0181	1.42607e-05	0.0195628	-3.31428	0	2.9925	2	15.917	2			6.96219	69.254
hsa-let-7i-5p	74.5162	75.2106	4019.89	5.75346	4.62446	0.00996194	0.0149726	0	1.20996	0.405	2	296.112	223.635	24.0865	9.41216			GO:0007267~cell-cell signaling;GO:0019226~transmission of nerve impulse;GO:0046907~intracellular transport;GO:0007268~synaptic transmission;GO:0030001~metal ion transport
hsa-miR-380-5p	0.66808	0	17.7609	4.73254	15.0181	0.00255072	0.0297786	-2.50599	-0.0174367	2.98	2	7.88986	1	10.8747	10.0069	1027.96	5839.23
hsa-let-7b-5p	4.05992	4.82638	328.667	6.33903	4.97029	0.0146155	0.0303271	0	0	0.8825	2	25.6787	13.9288					GO:0007267~cell-cell signaling;GO:0019226~transmission of nerve impulse;hsa04360:Axon guidance;GO:0046907~intracellular transport;GO:0006915~apoptosis
hsa-miR-199a-3p	529.011	127.935	5339.89	3.33544	4.27196	0.0464068	0.0068078	0	0.296148	1.23	2	189.362	80.7282	15.0324	11.2427			GO:0007267~cell-cell signaling;GO:0009890~negative regulation of biosynthetic process;GO:0010558~negative regulation of macromolecule biosynthetic process;GO:0031327~negative regulation of cellular biosynthetic process;GO:0016481~negative regulation of transcription
hsa-miR-199a-3p	529.319	127.935	5360.78	3.34023	4.27756	0.0464245	0.00683081	0	0.296148	1.23	2	189.362	80.7282	15.0324	11.2427			GO:0007267~cell-cell signaling;GO:0009890~negative regulation of biosynthetic process;GO:0010558~negative regulation of macromolecule biosynthetic process;GO:0031327~negative regulation of cellular biosynthetic process;GO:0016481~negative regulation of transcription
hsa-let-7d-3p	0.976396	0	50.2618	5.68585	15.0181	0.0324232	0.0282364	0	0	0.8575	2	68.951	38.0546					GO:0007267~cell-cell signaling;GO:0019226~transmission of nerve impulse;GO:0007268~synaptic transmission;GO:0030182~neuron differentiation;GO:0006928~cell motion

## Sheet: Table S6
Table S6 226_mir_target_consistent_between_human_mouse_73_out_of_115miR
mir	target	padj.mir.1	padj.mir.2	log2FC.1	log2FC.2	padj.mRNA	log2FC.mRNA	target.function	mouse_log2fc	mouse_padj
hsa-miR-302c-3p	ACOT9	5.5521e-13	1.0858e-66	-1.68023	-6.39514	4.22683e-12	1.44831	other	1.30453	0.0267496
hsa-miR-20b-5p	ACOT9	1.92323e-16	2.77763e-51	-1.9348	-5.36727	4.22683e-12	1.44831	other	1.30453	0.0267496
hsa-miR-106a-5p	ACOT9	2.47793e-10	2.84064e-46	-1.50096	-5.0129	4.22683e-12	1.44831	other	1.30453	0.0267496
hsa-miR-302a-3p	ACOT9	1.08979e-10	8.14632e-39	-1.50112	-4.45674	4.22683e-12	1.44831	other	1.30453	0.0267496
hsa-miR-455-3p	ACOT9	0.00725239	5.3468e-38	-1.20019	-5.22674	4.22683e-12	1.44831	other	1.30453	0.0267496
hsa-miR-338-3p	ACOT9	0.00154088	5.7972e-34	-4.75903	-10.0237	4.22683e-12	1.44831	other	1.30453	0.0267496
hsa-miR-377-5p	ACSBG1	9.20231e-64	5.21853e-37	5.71725	#NUM!	0.00256584	-1.67091	metabolic gene	-1.59181	0.00165674
hsa-miR-196b-5p	ACVR2B	2.03951e-98	1.46801e-39	10.3023	9.21543	1.65248e-18	-1.2538	other	-1.05512	0.0822778
hsa-miR-381-3p	ACVR2B	1.44872e-35	2.08328e-40	7.42351	13.8284	1.65248e-18	-1.2538	other	-1.05512	0.0822778
hsa-miR-369-3p	ACVR2B	6.61207e-23	3.27202e-32	5.37331	6.60238	1.65248e-18	-1.2538	other	-1.05512	0.0822778
hsa-miR-329-5p	ACVR2B	2.96906e-29	1.28852e-16	6.17475	#NUM!	1.65248e-18	-1.2538	other	-1.05512	0.0822778
hsa-miR-196a-5p	ACVR2B	1.03797e-15	1.38882e-13	8.95825	#NUM!	1.65248e-18	-1.2538	other	-1.05512	0.0822778
hsa-miR-134-3p	ACVR2B	8.3706e-06	0.0148971	5.85213	#NUM!	1.65248e-18	-1.2538	other	-1.05512	0.0822778
hsa-miR-770-5p	ACVR2B	0.000229002	0.00114691	4.28883	#NUM!	1.65248e-18	-1.2538	other	-1.05512	0.0822778
hsa-miR-377-3p	ADAMTS4	4.00875e-39	1.61731e-20	5.43479	#NUM!	3.12405e-10	-2.15005	other	-1.18376	0.0315556
hsa-miR-329-3p	ADAMTS4	1.40948e-23	8.3573e-16	4.07779	#NUM!	3.12405e-10	-2.15005	other	-1.18376	0.0315556
hsa-miR-143-3p	ADAMTS4	0.00293229	1.16296e-07	4.10209	7.49933	3.12405e-10	-2.15005	other	-1.18376	0.0315556
hsa-miR-214-5p	ADCY5	5.89239e-07	1.56657e-05	#NUM!	#NUM!	1.25281e-30	-3.58812	metabolic gene	-1.80113	0.087717
hsa-miR-143-3p	AGAP1	0.00293229	1.16296e-07	4.10209	7.49933	3.56504e-08	-1.12793	other	-1.05355	0.0965323
hsa-miR-381-3p	ANO1	1.44872e-35	2.08328e-40	7.42351	13.8284	0.00219487	-3.18328	other	-4.27536	0.0197695
hsa-miR-367-5p	ANO8	1.73315e-20	7.45562e-06	5.17125	3.34802	1.45824e-07	-1.77967	other	-1.20719	0.0516959
hsa-let-7b-5p	ANTXR1	0.0146155	0.0303271	6.33903	4.97029	2.35817e-06	-1.18997	other	-1.48417	0.0725282
hsa-miR-329-5p	ARHGEF26	2.96906e-29	1.28852e-16	6.17475	#NUM!	0.000276783	-1.42116	other	-1.25128	0.0585192
hsa-miR-335-5p	ARRDC3	1.07493e-13	6.19629e-47	-1.76459	-5.07037	3.74147e-05	1.11899	other	1.17179	0.0603249
hsa-miR-615-3p	ATP13A2	2.72182e-12	0.000189699	#NUM!	#NUM!	1.35364e-06	-1.16711	other	-1.1363	0.0557429
hsa-miR-10a-5p	ATP1A2	3.02361e-169	8.90719e-113	8.29486	11.1305	9.50063e-06	-1.23969	metabolic gene	-3.50696	3.38e-05
hsa-miR-411-5p	ATP1A2	3.51023e-99	2.41656e-125	5.58438	12.082	9.50063e-06	-1.23969	metabolic gene	-3.50696	3.38e-05
hsa-miR-20b-5p	BTG3	1.92323e-16	2.77763e-51	-1.9348	-5.36727	0.000394445	1.02441	other	1.43131	0.0186324
hsa-miR-106a-5p	BTG3	2.47793e-10	2.84064e-46	-1.50096	-5.0129	0.000394445	1.02441	other	1.43131	0.0186324
hsa-miR-340-5p	BTG3	7.05935e-09	3.29351e-10	-1.34823	-1.99826	0.000394445	1.02441	other	1.43131	0.0186324
hsa-miR-377-3p	CADM3	4.00875e-39	1.61731e-20	5.43479	#NUM!	0.0010295	-2.951	other	-2.02995	0.0910861
hsa-miR-455-3p	CCDC36	0.00725239	5.3468e-38	-1.20019	-5.22674	0.0446801	2.32849	other	3.27141	2.49e-09
hsa-miR-455-3p	CDKN2A	0.00725239	5.3468e-38	-1.20019	-5.22674	7.9201e-11	6.44714	other	1.54805	0.010763
hsa-miR-615-3p	CELSR1	2.72182e-12	0.000189699	#NUM!	#NUM!	7.41783e-22	-2.28634	other	-1.25094	0.0653127
hsa-miR-758-3p	CNKSR2	5.98501e-54	4.56628e-60	4.14858	#NUM!	0.0141635	-1.09298	other	-2.32012	1.37e-05
hsa-miR-381-3p	CNKSR2	1.44872e-35	2.08328e-40	7.42351	13.8284	0.0141635	-1.09298	other	-2.32012	1.37e-05
hsa-miR-335-5p	COL9A2	1.07493e-13	6.19629e-47	-1.76459	-5.07037	0.000174252	2.19548	other	1.43712	0.0120492
hsa-miR-542-3p	COL9A2	0.000841548	7.81224e-07	-1.14943	-2.06514	0.000174252	2.19548	other	1.43712	0.0120492
hsa-miR-541-3p	CREB3L2	3.47304e-15	9.83775e-07	5.66715	#NUM!	1.94782e-23	-1.97409	transcription factor	-2.48563	0.00141189
hsa-miR-381-3p	CRISPLD2	1.44872e-35	2.08328e-40	7.42351	13.8284	0.0189861	-1.44411	other	-1.53973	0.0073107
hsa-miR-485-5p	CRISPLD2	6.3027e-41	2.19122e-26	6.94374	#NUM!	0.0189861	-1.44411	other	-1.53973	0.0073107
hsa-miR-1247-3p	CRISPLD2	1.67748e-08	4.5268e-06	3.39651	#NUM!	0.0189861	-1.44411	other	-1.53973	0.0073107
hsa-miR-329-3p	CSMD2	1.40948e-23	8.3573e-16	4.07779	#NUM!	4.20483e-13	-2.32477	other	-2.1035	0.040344
hsa-miR-214-5p	CTBS	5.89239e-07	1.56657e-05	#NUM!	#NUM!	0.0319541	-1.48401	other	-1.28575	0.0183153
hsa-miR-219a-2-3p	DCX	7.89549e-26	4.31483e-12	3.70467	3.74606	0.00116179	-2.42194	other	-4.10268	3.09e-05
hsa-miR-199a-5p	DDR1	0.000952653	0.00111512	8.04542	7.38106	1.86914e-09	-2.16255	other	-1.64025	0.00319497
hsa-miR-200c-3p	DLC1	8.95576e-96	5.29361e-93	-6.6047	-8.96789	1.42667e-05	2.04384	other	1.8201	0.000394021
hsa-miR-200a-3p	DLC1	1.1324e-20	7.92861e-61	-5.33533	-8.62633	1.42667e-05	2.04384	other	1.8201	0.000394021
hsa-miR-340-5p	DLC1	7.05935e-09	3.29351e-10	-1.34823	-1.99826	1.42667e-05	2.04384	other	1.8201	0.000394021
hsa-miR-10a-5p	DLG4	3.02361e-169	8.90719e-113	8.29486	11.1305	3.27058e-12	-2.35276	other	-1.73651	0.00249253
hsa-miR-381-3p	DUSP6	1.44872e-35	2.08328e-40	7.42351	13.8284	8.63655e-06	-1.30088	other	-0.973016	0.0714658
hsa-miR-377-3p	DUSP6	4.00875e-39	1.61731e-20	5.43479	#NUM!	8.63655e-06	-1.30088	other	-0.973016	0.0714658
hsa-miR-377-3p	EDIL3	4.00875e-39	1.61731e-20	5.43479	#NUM!	1.33449e-08	-1.15604	other	-2.17467	0.000432413
hsa-miR-10a-5p	ETS1	3.02361e-169	8.90719e-113	8.29486	11.1305	1.00663e-06	-1.0425	transcription factor	-2.07964	0.0594043
hsa-miR-654-3p	ETS1	7.26605e-83	2.47064e-108	4.98222	#NUM!	1.00663e-06	-1.0425	transcription factor	-2.07964	0.0594043
hsa-miR-377-3p	ETS1	4.00875e-39	1.61731e-20	5.43479	#NUM!	1.00663e-06	-1.0425	transcription factor	-2.07964	0.0594043
hsa-miR-329-3p	ETS1	1.40948e-23	8.3573e-16	4.07779	#NUM!	1.00663e-06	-1.0425	transcription factor	-2.07964	0.0594043
hsa-miR-199a-5p	ETS1	0.000952653	0.00111512	8.04542	7.38106	1.00663e-06	-1.0425	transcription factor	-2.07964	0.0594043
hsa-miR-410-3p	ETV6	8.66893e-76	1.61287e-114	4.72046	14.0754	2.77645e-08	-1.56818	transcription factor	-1.07744	0.0919922
hsa-miR-335-5p	FGF17	1.07493e-13	6.19629e-47	-1.76459	-5.07037	9.97203e-08	5.11602	other	2.73265	0.00122374
hsa-miR-329-3p	FGFBP3	1.40948e-23	8.3573e-16	4.07779	#NUM!	1.88556e-35	-2.25995	other	-2.16634	0.0672223
hsa-let-7b-5p	FGFRL1	0.0146155	0.0303271	6.33903	4.97029	1.18985e-14	-2.84389	other	-1.88052	0.000284699
hsa-miR-409-3p	FRAT1	2.22693e-94	1.62859e-96	5.42123	15.0181	0.000422981	-1.88924	other	-1.31322	0.0646958
hsa-miR-138-1-3p	FREM1	0.00481893	1.09581e-08	1.79246	#NUM!	9.60495e-08	-3.00629	other	-4.42515	0.00163543
hsa-miR-377-3p	FXYD6	4.00875e-39	1.61731e-20	5.43479	#NUM!	0.000655924	-2.66065	other	-1.73848	0.000493709
hsa-miR-541-3p	FXYD6	3.47304e-15	9.83775e-07	5.66715	#NUM!	0.000655924	-2.66065	other	-1.73848	0.000493709
hsa-miR-541-3p	GPR173	3.47304e-15	9.83775e-07	5.66715	#NUM!	0.0116271	-1.38938	other	-1.75338	0.00399458
hsa-miR-329-3p	GSTM5	1.40948e-23	8.3573e-16	4.07779	#NUM!	6.55712e-06	-3.6241	other	-2.54164	0.000159193
hsa-miR-542-3p	HAT1	0.000841548	7.81224e-07	-1.14943	-2.06514	7.93959e-10	1.14709	other	1.28466	0.0263554
hsa-miR-485-5p	HEYL	6.3027e-41	2.19122e-26	6.94374	#NUM!	0.0211528	-2.4865	transcription factor	-2.74309	0.0115297
hsa-miR-485-5p	HIF3A	6.3027e-41	2.19122e-26	6.94374	#NUM!	0.000407668	-1.77748	other	-2.42528	0.000154275
hsa-miR-377-3p	HSPA12B	4.00875e-39	1.61731e-20	5.43479	#NUM!	0.00339689	-1.97273	other	-2.23707	4.68e-05
hsa-miR-377-3p	IGF1R	4.00875e-39	1.61731e-20	5.43479	#NUM!	1.4525e-21	-1.45105	other	-1.33592	0.0234356
hsa-miR-376c-3p	IGF1R	8.11966e-41	2.26555e-06	4.30092	1.89036	1.4525e-21	-1.45105	other	-1.33592	0.0234356
hsa-miR-376a-3p	IGF1R	1.08319e-35	8.06286e-07	4.42384	2.19236	1.4525e-21	-1.45105	other	-1.33592	0.0234356
hsa-miR-329-3p	IGF1R	1.40948e-23	8.3573e-16	4.07779	#NUM!	1.4525e-21	-1.45105	other	-1.33592	0.0234356
hsa-miR-196a-5p	IGF1R	1.03797e-15	1.38882e-13	8.95825	#NUM!	1.4525e-21	-1.45105	other	-1.33592	0.0234356
hsa-miR-539-5p	IGF1R	5.34547e-19	4.97542e-10	4.71189	#NUM!	1.4525e-21	-1.45105	other	-1.33592	0.0234356
hsa-miR-214-5p	IGF1R	5.89239e-07	1.56657e-05	#NUM!	#NUM!	1.4525e-21	-1.45105	other	-1.33592	0.0234356
hsa-miR-494-3p	IGF1R	0.00944915	2.59643e-08	2.66689	8.15564	1.4525e-21	-1.45105	other	-1.33592	0.0234356
hsa-miR-143-3p	IGF1R	0.00293229	1.16296e-07	4.10209	7.49933	1.4525e-21	-1.45105	other	-1.33592	0.0234356
hsa-let-7f-5p	IGF1R	0.0136283	0.00870999	4.79092	4.42517	1.4525e-21	-1.45105	other	-1.33592	0.0234356
hsa-let-7i-5p	IGF1R	0.00996194	0.0149726	5.75346	4.62446	1.4525e-21	-1.45105	other	-1.33592	0.0234356
hsa-let-7b-5p	IGF1R	0.0146155	0.0303271	6.33903	4.97029	1.4525e-21	-1.45105	other	-1.33592	0.0234356
hsa-miR-138-1-3p	IGFBP4	0.00481893	1.09581e-08	1.79246	#NUM!	8.92058e-12	-1.58267	other	-2.82228	0.000171014
hsa-let-7b-5p	IRS2	0.0146155	0.0303271	6.33903	4.97029	8.55496e-10	-1.83056	other	-1.90098	0.0115822
hsa-miR-136-3p	ITGA3	6.15201e-114	1.52562e-94	6.32335	#NUM!	3.57454e-09	-1.48227	other	-1.77503	0.00936207
hsa-miR-381-3p	ITGA3	1.44872e-35	2.08328e-40	7.42351	13.8284	3.57454e-09	-1.48227	other	-1.77503	0.00936207
hsa-miR-485-5p	ITGA3	6.3027e-41	2.19122e-26	6.94374	#NUM!	3.57454e-09	-1.48227	other	-1.77503	0.00936207
hsa-miR-199a-5p	ITGA3	0.000952653	0.00111512	8.04542	7.38106	3.57454e-09	-1.48227	other	-1.77503	0.00936207
hsa-let-7f-5p	ITGA3	0.0136283	0.00870999	4.79092	4.42517	3.57454e-09	-1.48227	other	-1.77503	0.00936207
hsa-let-7i-5p	ITGA3	0.00996194	0.0149726	5.75346	4.62446	3.57454e-09	-1.48227	other	-1.77503	0.00936207
hsa-miR-199a-3p	ITGA3	0.0464068	0.0068078	3.33544	4.27196	3.57454e-09	-1.48227	other	-1.77503	0.00936207
hsa-miR-199b-3p	ITGA3	0.0464068	0.0068078	3.33544	4.27196	3.57454e-09	-1.48227	other	-1.77503	0.00936207
hsa-let-7b-5p	ITGA3	0.0146155	0.0303271	6.33903	4.97029	3.57454e-09	-1.48227	other	-1.77503	0.00936207
hsa-miR-329-3p	KCNJ3	1.40948e-23	8.3573e-16	4.07779	#NUM!	0.000360239	-3.21308	other	-3.26332	6.32e-10
hsa-miR-143-3p	KCNJ3	0.00293229	1.16296e-07	4.10209	7.49933	0.000360239	-3.21308	other	-3.26332	6.32e-10
hsa-miR-199a-3p	KDR	0.0464068	0.0068078	3.33544	4.27196	1.79528e-38	-2.53544	other	-5.84847	0.0118477
hsa-miR-125a-5p	LFNG	4.49003e-05	6.61687e-40	1.64011	5.33035	6.85804e-11	-1.93244	other	-2.29938	9.08e-06
hsa-miR-329-3p	LFNG	1.40948e-23	8.3573e-16	4.07779	#NUM!	6.85804e-11	-1.93244	other	-2.29938	9.08e-06
hsa-miR-335-5p	LIFR	1.07493e-13	6.19629e-47	-1.76459	-5.07037	8.92751e-08	1.02416	other	1.15513	0.0518373
hsa-miR-340-5p	LIFR	7.05935e-09	3.29351e-10	-1.34823	-1.99826	8.92751e-08	1.02416	other	1.15513	0.0518373
hsa-miR-382-3p	LIPA	6.12086e-14	1.53694e-09	3.73959	#NUM!	1.55244e-13	-1.38199	metabolic gene	-1.10295	0.0545413
hsa-miR-485-5p	LRP10	6.3027e-41	2.19122e-26	6.94374	#NUM!	0.00011967	-1.19114	other	-1.55748	0.0882038
hsa-miR-1247-3p	LRP10	1.67748e-08	4.5268e-06	3.39651	#NUM!	0.00011967	-1.19114	other	-1.55748	0.0882038
hsa-miR-134-5p	MAGI2	5.73689e-63	1.04858e-54	4.70747	#NUM!	0.0109348	-1.09934	other	-2.32487	4.32e-05
hsa-miR-487b-3p	MAGI2	3.70763e-55	1.30057e-59	4.18782	10.4015	0.0109348	-1.09934	other	-2.32487	4.32e-05
hsa-miR-127-5p	MBP	7.82957e-67	8.40886e-33	5.75017	9.04595	8.69243e-10	-2.28406	other	-1.52559	0.0758085
hsa-miR-340-5p	MCAM	7.05935e-09	3.29351e-10	-1.34823	-1.99826	4.62994e-09	1.12573	other	2.4419	2.11e-06
hsa-miR-154-3p	MMP16	3.22493e-07	0.000797768	3.34879	4.00432	2.09241e-09	-1.13591	other	-2.77284	6.24e-07
hsa-miR-143-3p	MMP9	0.00293229	1.16296e-07	4.10209	7.49933	4.86956e-06	-2.83247	other	-1.4641	0.0919922
hsa-miR-196a-5p	MPP2	1.03797e-15	1.38882e-13	8.95825	#NUM!	0.000103609	-1.1842	other	-1.24173	0.0399856
hsa-miR-582-3p	MPP2	7.06294e-12	4.66388e-14	2.72007	5.91105	0.000103609	-1.1842	other	-1.24173	0.0399856
hsa-miR-615-3p	MPP2	2.72182e-12	0.000189699	#NUM!	#NUM!	0.000103609	-1.1842	other	-1.24173	0.0399856
hsa-miR-136-3p	MYLK	6.15201e-114	1.52562e-94	6.32335	#NUM!	5.24957e-08	-1.52617	other	-3.03102	0.0879531
hsa-miR-20b-5p	NABP1	1.92323e-16	2.77763e-51	-1.9348	-5.36727	7.17659e-05	1.31605	other	1.17737	0.0465655
hsa-miR-106a-5p	NABP1	2.47793e-10	2.84064e-46	-1.50096	-5.0129	7.17659e-05	1.31605	other	1.17737	0.0465655
hsa-miR-124-5p	NABP1	0.000310545	1.97178e-07	-2.38521	-3.73273	7.17659e-05	1.31605	other	1.17737	0.0465655
hsa-miR-382-3p	NLGN2	6.12086e-14	1.53694e-09	3.73959	#NUM!	2.76012e-14	-2.44332	other	-1.23499	0.0705065
hsa-miR-136-3p	NOTCH3	6.15201e-114	1.52562e-94	6.32335	#NUM!	1.34085e-20	-1.40153	other	-1.45026	0.00877763
hsa-miR-10a-5p	NPTX1	3.02361e-169	8.90719e-113	8.29486	11.1305	2.91817e-10	-3.7155	other	-2.64636	0.0055956
hsa-miR-27a-5p	NPTX1	2.19553e-16	2.5915e-05	3.62618	2.15835	2.91817e-10	-3.7155	other	-2.64636	0.0055956
hsa-miR-615-3p	NPTX1	2.72182e-12	0.000189699	#NUM!	#NUM!	2.91817e-10	-3.7155	other	-2.64636	0.0055956
hsa-miR-10b-5p	NPTX1	0.00285533	7.93409e-13	3.26898	9.16876	2.91817e-10	-3.7155	other	-2.64636	0.0055956
hsa-miR-10a-5p	ORAI2	3.02361e-169	8.90719e-113	8.29486	11.1305	2.40009e-05	-1.25173	other	-1.24465	0.0723449
hsa-miR-367-5p	ORAI2	1.73315e-20	7.45562e-06	5.17125	3.34802	2.40009e-05	-1.25173	other	-1.24465	0.0723449
hsa-miR-541-3p	ORAI2	3.47304e-15	9.83775e-07	5.66715	#NUM!	2.40009e-05	-1.25173	other	-1.24465	0.0723449
hsa-miR-10b-5p	ORAI2	0.00285533	7.93409e-13	3.26898	9.16876	2.40009e-05	-1.25173	other	-1.24465	0.0723449
hsa-miR-1247-3p	ORAI2	1.67748e-08	4.5268e-06	3.39651	#NUM!	2.40009e-05	-1.25173	other	-1.24465	0.0723449
hsa-miR-143-3p	ORAI2	0.00293229	1.16296e-07	4.10209	7.49933	2.40009e-05	-1.25173	other	-1.24465	0.0723449
hsa-miR-329-5p	P2RY1	2.96906e-29	1.28852e-16	6.17475	#NUM!	1.12212e-45	-2.98127	other	-1.16194	0.0679302
hsa-miR-377-5p	PCDHB16	9.20231e-64	5.21853e-37	5.71725	#NUM!	0.000157774	-3.27761	other	-4.89227	3.15e-16
hsa-miR-367-5p	PCSK9	1.73315e-20	7.45562e-06	5.17125	3.34802	1.58725e-22	-1.33822	other	-1.66439	0.011646
hsa-miR-125a-5p	PEG10	4.49003e-05	6.61687e-40	1.64011	5.33035	1.06323e-17	-1.33404	other	-1.10993	0.0379243
hsa-miR-219a-2-3p	PEG10	7.89549e-26	4.31483e-12	3.70467	3.74606	1.06323e-17	-1.33404	other	-1.10993	0.0379243
hsa-let-7f-5p	PEG10	0.0136283	0.00870999	4.79092	4.42517	1.06323e-17	-1.33404	other	-1.10993	0.0379243
hsa-let-7i-5p	PEG10	0.00996194	0.0149726	5.75346	4.62446	1.06323e-17	-1.33404	other	-1.10993	0.0379243
hsa-let-7b-5p	PEG10	0.0146155	0.0303271	6.33903	4.97029	1.06323e-17	-1.33404	other	-1.10993	0.0379243
hsa-miR-615-3p	PODXL2	2.72182e-12	0.000189699	#NUM!	#NUM!	3.33989e-09	-1.59019	other	-2.33546	8.24e-05
hsa-miR-411-5p	PRKD2	3.51023e-99	2.41656e-125	5.58438	12.082	0.000368221	-1.03178	other	-1.30122	0.0326393
hsa-miR-539-5p	PTPRN2	5.34547e-19	4.97542e-10	4.71189	#NUM!	5.65512e-05	-3.18643	other	-2.23407	0.0459063
hsa-miR-200a-3p	RAB30	1.1324e-20	7.92861e-61	-5.33533	-8.62633	3.42684e-05	1.30158	other	1.60248	0.0104918
hsa-miR-20b-5p	RAB30	1.92323e-16	2.77763e-51	-1.9348	-5.36727	3.42684e-05	1.30158	other	1.60248	0.0104918
hsa-miR-411-5p	RAB3B	3.51023e-99	2.41656e-125	5.58438	12.082	9.41349e-13	-1.11361	other	-1.95602	0.000279553
hsa-miR-410-3p	RAB3B	8.66893e-76	1.61287e-114	4.72046	14.0754	9.41349e-13	-1.11361	other	-1.95602	0.000279553
hsa-miR-127-5p	RAB3B	7.82957e-67	8.40886e-33	5.75017	9.04595	9.41349e-13	-1.11361	other	-1.95602	0.000279553
hsa-miR-1247-3p	RAB3B	1.67748e-08	4.5268e-06	3.39651	#NUM!	9.41349e-13	-1.11361	other	-1.95602	0.000279553
hsa-miR-485-3p	RCAN2	1.71609e-86	4.27799e-45	6.865	#NUM!	0.0238198	-2.02854	other	-2.4581	1.73e-05
hsa-miR-539-3p	RCAN2	8.22056e-80	1.46593e-49	5.54081	#NUM!	0.0238198	-2.02854	other	-2.4581	1.73e-05
hsa-miR-615-3p	RFX3	2.72182e-12	0.000189699	#NUM!	#NUM!	4.02212e-05	-1.20612	transcription factor	-1.68942	0.00297172
hsa-miR-410-3p	RGS17	8.66893e-76	1.61287e-114	4.72046	14.0754	6.97889e-15	-2.91098	other	-3.36608	9.64e-08
hsa-miR-10a-3p	RGS17	1.3566e-08	0.00316136	#NUM!	#NUM!	6.97889e-15	-2.91098	other	-3.36608	9.64e-08
hsa-miR-199a-3p	RGS17	0.0464068	0.0068078	3.33544	4.27196	6.97889e-15	-2.91098	other	-3.36608	9.64e-08
hsa-miR-199b-3p	RGS17	0.0464068	0.0068078	3.33544	4.27196	6.97889e-15	-2.91098	other	-3.36608	9.64e-08
hsa-miR-615-3p	RHBDL3	2.72182e-12	0.000189699	#NUM!	#NUM!	0.000143359	-1.60335	other	-2.01974	0.0904897
hsa-miR-20b-5p	RLIM	1.92323e-16	2.77763e-51	-1.9348	-5.36727	1.81412e-07	1.23951	other	1.21546	0.0277273
hsa-miR-106a-5p	RLIM	2.47793e-10	2.84064e-46	-1.50096	-5.0129	1.81412e-07	1.23951	other	1.21546	0.0277273
hsa-miR-455-3p	RLIM	0.00725239	5.3468e-38	-1.20019	-5.22674	1.81412e-07	1.23951	other	1.21546	0.0277273
hsa-miR-338-3p	RLIM	0.00154088	5.7972e-34	-4.75903	-10.0237	1.81412e-07	1.23951	other	1.21546	0.0277273
hsa-miR-363-3p	RLIM	3.01976e-09	2.79731e-17	-1.38306	-2.73568	1.81412e-07	1.23951	other	1.21546	0.0277273
hsa-miR-20b-5p	RRN3	1.92323e-16	2.77763e-51	-1.9348	-5.36727	4.02721e-07	1.00033	other	1.28523	0.0229505
hsa-miR-106a-5p	RRN3	2.47793e-10	2.84064e-46	-1.50096	-5.0129	4.02721e-07	1.00033	other	1.28523	0.0229505
hsa-miR-363-3p	RRN3	3.01976e-09	2.79731e-17	-1.38306	-2.73568	4.02721e-07	1.00033	other	1.28523	0.0229505
hsa-miR-615-3p	SALL2	2.72182e-12	0.000189699	#NUM!	#NUM!	1.35085e-34	-1.83471	transcription factor	-1.84111	0.0383223
hsa-let-7b-5p	SALL2	0.0146155	0.0303271	6.33903	4.97029	1.35085e-34	-1.83471	transcription factor	-1.84111	0.0383223
hsa-miR-329-3p	SCN4A	1.40948e-23	8.3573e-16	4.07779	#NUM!	0.00819397	-1.39643	other	-1.75385	0.0810424
hsa-miR-654-3p	SDC3	7.26605e-83	2.47064e-108	4.98222	#NUM!	0.000411998	-1.04317	other	-1.93469	0.000171177
hsa-miR-431-5p	SDC3	1.07844e-87	2.28025e-82	5.37391	11.9407	0.000411998	-1.04317	other	-1.93469	0.000171177
hsa-miR-10a-5p	SFRP1	3.02361e-169	8.90719e-113	8.29486	11.1305	6.1829e-138	-4.40046	other	-2.87323	0.089018
hsa-miR-127-3p	SFRP1	2.48567e-82	3.4278e-163	4.92447	#NUM!	6.1829e-138	-4.40046	other	-2.87323	0.089018
hsa-miR-582-3p	SFRP1	7.06294e-12	4.66388e-14	2.72007	5.91105	6.1829e-138	-4.40046	other	-2.87323	0.089018
hsa-miR-27a-5p	SFRP1	2.19553e-16	2.5915e-05	3.62618	2.15835	6.1829e-138	-4.40046	other	-2.87323	0.089018
hsa-miR-10b-5p	SFRP1	0.00285533	7.93409e-13	3.26898	9.16876	6.1829e-138	-4.40046	other	-2.87323	0.089018
hsa-miR-376b-3p	SHC3	4.98792e-43	6.64098e-08	5.99655	2.40313	0.0409987	-1.36796	other	-2.94019	0.0549925
hsa-miR-376a-3p	SHC3	1.08319e-35	8.06286e-07	4.42384	2.19236	0.0409987	-1.36796	other	-2.94019	0.0549925
hsa-miR-376b-3p	SLC35G2	4.98792e-43	6.64098e-08	5.99655	2.40313	0.00174238	-1.53376	other	-4.61577	0.00045383
hsa-miR-376a-3p	SLC35G2	1.08319e-35	8.06286e-07	4.42384	2.19236	0.00174238	-1.53376	other	-4.61577	0.00045383
hsa-miR-410-3p	SLC8A1	8.66893e-76	1.61287e-114	4.72046	14.0754	0.00118341	-2.57348	metabolic gene	-2.39476	0.00278152
hsa-miR-494-3p	SLC8A1	0.00944915	2.59643e-08	2.66689	8.15564	0.00118341	-2.57348	metabolic gene	-2.39476	0.00278152
hsa-miR-199a-5p	SLC8A1	0.000952653	0.00111512	8.04542	7.38106	0.00118341	-2.57348	metabolic gene	-2.39476	0.00278152
hsa-miR-127-5p	SLFN5	7.82957e-67	8.40886e-33	5.75017	9.04595	0.0415017	-1.22436	other	-1.90559	0.0615316
hsa-miR-377-3p	SLITRK4	4.00875e-39	1.61731e-20	5.43479	#NUM!	5.79539e-19	-4.0625	other	-1.75976	0.00344346
hsa-miR-329-3p	SLITRK4	1.40948e-23	8.3573e-16	4.07779	#NUM!	5.79539e-19	-4.0625	other	-1.75976	0.00344346
hsa-miR-10a-3p	SLITRK4	1.3566e-08	0.00316136	#NUM!	#NUM!	5.79539e-19	-4.0625	other	-1.75976	0.00344346
hsa-miR-337-3p	SMIM14	8.64515e-50	4.56515e-28	5.42456	#NUM!	8.22775e-15	-1.996	other	-1.39345	0.0939697
hsa-miR-329-5p	SNX33	2.96906e-29	1.28852e-16	6.17475	#NUM!	3.42164e-06	-1.15912	other	-2.17692	7.32e-05
hsa-miR-329-3p	SORBS3	1.40948e-23	8.3573e-16	4.07779	#NUM!	0.00137809	-1.56627	other	-1.9101	0.0286689
hsa-miR-370-3p	SPATA6	1.09796e-17	2.00147e-46	4.26638	#NUM!	0.0156271	-1.18704	other	-1.00251	0.0780815
hsa-miR-377-5p	SPATS2L	9.20231e-64	5.21853e-37	5.71725	#NUM!	7.47046e-15	-1.50372	other	-2.1057	0.0134277
hsa-miR-433-3p	SPATS2L	6.53592e-39	7.54537e-21	5.37541	#NUM!	7.47046e-15	-1.50372	other	-2.1057	0.0134277
hsa-miR-382-5p	SYT13	5.39533e-54	1.11509e-38	4.78541	#NUM!	1.31818e-17	-3.10175	other	-2.11311	0.019172
hsa-miR-376c-3p	TGFA	8.11966e-41	2.26555e-06	4.30092	1.89036	6.1403e-06	-3.4711	other	-1.21971	0.0545831
hsa-miR-409-3p	TGFBR2	2.22693e-94	1.62859e-96	5.42123	15.0181	3.22733e-05	-1.52915	other	-1.75809	0.045053
hsa-miR-196b-5p	TGFBR2	2.03951e-98	1.46801e-39	10.3023	9.21543	3.22733e-05	-1.52915	other	-1.75809	0.045053
hsa-miR-370-3p	TGFBR2	1.09796e-17	2.00147e-46	4.26638	#NUM!	3.22733e-05	-1.52915	other	-1.75809	0.045053
hsa-miR-495-3p	TGFBR2	2.49187e-34	1.09837e-19	4.68264	7.47046	3.22733e-05	-1.52915	other	-1.75809	0.045053
hsa-miR-196a-5p	TGFBR2	1.03797e-15	1.38882e-13	8.95825	#NUM!	3.22733e-05	-1.52915	other	-1.75809	0.045053
hsa-miR-329-3p	TSPAN2	1.40948e-23	8.3573e-16	4.07779	#NUM!	0.0156546	-1.22271	other	-1.19105	0.0604177
hsa-miR-10a-5p	TTYH3	3.02361e-169	8.90719e-113	8.29486	11.1305	2.06623e-23	-1.76656	other	-1.76426	0.0448884
hsa-miR-410-3p	TTYH3	8.66893e-76	1.61287e-114	4.72046	14.0754	2.06623e-23	-1.76656	other	-1.76426	0.0448884
hsa-miR-495-3p	TTYH3	2.49187e-34	1.09837e-19	4.68264	7.47046	2.06623e-23	-1.76656	other	-1.76426	0.0448884
hsa-miR-10b-5p	TTYH3	0.00285533	7.93409e-13	3.26898	9.16876	2.06623e-23	-1.76656	other	-1.76426	0.0448884
hsa-miR-143-3p	TTYH3	0.00293229	1.16296e-07	4.10209	7.49933	2.06623e-23	-1.76656	other	-1.76426	0.0448884
hsa-let-7f-5p	TUBB4A	0.0136283	0.00870999	4.79092	4.42517	8.21954e-05	-2.08265	other	-2.78681	4.97e-05
hsa-let-7i-5p	TUBB4A	0.00996194	0.0149726	5.75346	4.62446	8.21954e-05	-2.08265	other	-2.78681	4.97e-05
hsa-let-7b-5p	TUBB4A	0.0146155	0.0303271	6.33903	4.97029	8.21954e-05	-2.08265	other	-2.78681	4.97e-05
hsa-miR-92a-1-5p	UNC5B	1.19414e-48	6.73011e-38	3.8007	4.9363	1.73639e-15	-1.5615	other	-1.40448	0.0616682
hsa-miR-329-3p	UNC5B	1.40948e-23	8.3573e-16	4.07779	#NUM!	1.73639e-15	-1.5615	other	-1.40448	0.0616682
hsa-miR-214-5p	UNC5B	5.89239e-07	1.56657e-05	#NUM!	#NUM!	1.73639e-15	-1.5615	other	-1.40448	0.0616682
hsa-miR-27a-5p	VAV3	2.19553e-16	2.5915e-05	3.62618	2.15835	4.19003e-09	-2.99183	other	-1.44349	0.0232882
hsa-miR-214-5p	VAV3	5.89239e-07	1.56657e-05	#NUM!	#NUM!	4.19003e-09	-2.99183	other	-1.44349	0.0232882
hsa-miR-199a-5p	VAV3	0.000952653	0.00111512	8.04542	7.38106	4.19003e-09	-2.99183	other	-1.44349	0.0232882
hsa-miR-410-3p	VEGFA	8.66893e-76	1.61287e-114	4.72046	14.0754	3.15557e-10	-1.20778	other	-0.999976	0.0575853
hsa-miR-134-5p	VEGFA	5.73689e-63	1.04858e-54	4.70747	#NUM!	3.15557e-10	-1.20778	other	-0.999976	0.0575853
hsa-miR-205-5p	VEGFA	4.71498e-12	1.3919e-88	3.23478	9.27599	3.15557e-10	-1.20778	other	-0.999976	0.0575853
hsa-miR-369-3p	VEGFA	6.61207e-23	3.27202e-32	5.37331	6.60238	3.15557e-10	-1.20778	other	-0.999976	0.0575853
hsa-miR-495-3p	VEGFA	2.49187e-34	1.09837e-19	4.68264	7.47046	3.15557e-10	-1.20778	other	-0.999976	0.0575853
hsa-miR-125a-5p	VEGFA	4.49003e-05	6.61687e-40	1.64011	5.33035	3.15557e-10	-1.20778	other	-0.999976	0.0575853
hsa-miR-329-3p	VEGFA	1.40948e-23	8.3573e-16	4.07779	#NUM!	3.15557e-10	-1.20778	other	-0.999976	0.0575853
hsa-miR-199a-5p	VEGFA	0.000952653	0.00111512	8.04542	7.38106	3.15557e-10	-1.20778	other	-0.999976	0.0575853
hsa-miR-199a-3p	VEGFA	0.0464068	0.0068078	3.33544	4.27196	3.15557e-10	-1.20778	other	-0.999976	0.0575853
hsa-miR-493-3p	VLDLR	1.60361e-60	8.17528e-47	5.59749	#NUM!	8.48724e-06	-1.1199	other	-1.54695	0.00401463
hsa-miR-376c-3p	VLDLR	8.11966e-41	2.26555e-06	4.30092	1.89036	8.48724e-06	-1.1199	other	-1.54695	0.00401463
hsa-miR-409-5p	VLDLR	3.91887e-07	1.94188e-06	2.86089	#NUM!	8.48724e-06	-1.1199	other	-1.54695	0.00401463
hsa-miR-377-5p	ZC3H6	9.20231e-64	5.21853e-37	5.71725	#NUM!	3.87849e-12	-2.92597	other	-0.950363	0.0975942
hsa-miR-329-3p	ZC3H6	1.40948e-23	8.3573e-16	4.07779	#NUM!	3.87849e-12	-2.92597	other	-0.950363	0.0975942

## Sheet: Table S7
Table S7 consistent_microRNA_target_genes_Post-EPI_vs_diapause
miRNA	miR.direction	Target.Gene	Mean.Epi	Mean.diapause	log2FoldChange	padj
mmu-miR-376b-3p	Up in activated	Stat3	15.4195	557.074	-5.16597	9e-15
mmu-miR-20a-5p	Up in activated	Stat3	15.4195	557.074	-5.16597	9e-15
mmu-miR-20b-5p	Up in activated	Hipk3	36.3403	181.001	-2.31318	0.000989119
mmu-miR-20a-5p	Up in activated	Zbtb7a	17.2193	81.1585	-2.23014	0.0173429
mmu-miR-20b-5p	Up in activated	Vegfa	15.126	193.257	-3.66665	5.12032e-07
mmu-miR-20a-5p	Up in activated	App	8.51385	175.733	-4.35141	1.71855e-07
mmu-miR-20a-5p	Up in activated	Tbx3	3.84215	647.381	-7.35971	6.84e-12
mmu-miR-20a-5p	Up in activated	Fgf10	3.84215	98.2867	-4.64141	2.31632e-07
mmu-miR-20a-5p	Up in activated	Vegfa	15.126	193.257	-3.66665	5.12032e-07
mmu-miR-20a-5p	Up in activated	Pdp2	18.2914	96.5567	-2.39384	0.0231895
mmu-miR-20b-5p	Up in activated	Pdp2	18.2914	96.5567	-2.39384	0.0231895
mmu-miR-20b-5p	Up in activated	Nedd4l	8.22036	55.3305	-2.73596	0.0115997
mmu-miR-20a-5p	Up in activated	Nedd4l	8.22036	55.3305	-2.73596	0.0115997
mmu-miR-20a-5p	Up in activated	Ppp1r3b	1.55723	35.7433	-4.43486	0.0281479
mmu-miR-20b-5p	Up in activated	Ppp1r3b	1.55723	35.7433	-4.43486	0.0281479
mmu-miR-133a-3p	Up in activated	Nfatc4	31.5158	129.749	-2.03811	0.0302257
mmu-miR-133a-3p	Up in activated	Srf	120.625	453.607	-1.91003	0.00178892
mmu-miR-199a-3p	Up in activated	Runx1	6.42056	1740.69	-8.06053	0
mmu-miR-199a-5p	Up in activated	Adam19	36.7745	119.402	-1.69634	0.0255511
mmu-miR-199a-5p	Up in activated	Dsg2	26.0776	206.212	-2.97842	3.89272e-05
mmu-miR-199a-3p	Up in activated	Cd151	8.51385	100.501	-3.54585	0.00228712
mmu-miR-199a-5p	Up in activated	Ctgf	2.57841	28.3496	-3.40896	0.0168281
mmu-miR-483-5p	Up in activated	Socs3	0	29.0985	-8.18975	0.000560924
mmu-miR-181a-5p	Up in activated	Egr1	9.0499	1940.04	-7.72819	0
mmu-miR-181a-5p	Up in activated	Runx1	6.42056	1740.69	-8.06053	0
mmu-miR-181a-5p	Up in activated	Gata6	2.33585	29.7581	-3.61563	0.0078695
mmu-miR-181a-5p	Up in activated	Sulf2	28.3116	625.892	-4.46159	2.235e-12
mmu-miR-181a-5p	Up in activated	Klf2	1.02118	48.7442	-5.4451	8.44378e-05
mmu-miR-181a-5p	Up in activated	Col4a1	22.6187	885.796	-5.28518	0
mmu-miR-181a-5p	Up in activated	Sash1	33.9535	208.956	-2.61801	0.0252357
mmu-miR-181a-5p	Up in activated	Mllt6	15.3686	197.693	-3.67657	9.83501e-08
mmu-miR-181a-5p	Up in activated	Snx30	15.9556	66.4497	-2.05136	0.0395248
mmu-miR-181a-5p	Up in activated	Foxk1	81.7694	300.379	-1.87587	0.00647626
mmu-miR-181a-5p	Up in activated	Spag9	52.0533	197.61	-1.92256	0.00908572
mmu-miR-181a-5p	Up in activated	Afap1	9.82852	66.0132	-2.73529	0.0478026
mmu-miR-181a-5p	Up in activated	Adhfe1	0	24.653	-7.95146	0.00963002
mmu-miR-181a-5p	Up in activated	Bach1	12.4069	121.107	-3.27667	0.000522837
mmu-miR-181a-5p	Up in activated	Slc25a51	110.961	488.611	-2.13762	0.000836883
mmu-miR-181a-5p	Up in activated	Acss1	5.39938	158.726	-4.85203	1.10199e-08
mmu-miR-181a-5p	Up in activated	Klf3	14.4493	114.534	-2.97801	0.000713582
mmu-miR-181a-5p	Up in activated	Tmem245	24.1759	101.666	-2.06766	0.010912
mmu-miR-181a-5p	Up in activated	Epha4	11.8199	248.237	-4.38085	6.78417e-10
mmu-miR-181a-5p	Up in activated	Plod3	13.0837	175.759	-3.7376	0.00013113
mmu-miR-181a-5p	Up in activated	Ctsb	76.1274	249.336	-1.71029	0.0149697
mmu-miR-181a-5p	Up in activated	Nid1	43.5395	415.481	-3.25142	2.51984e-07
mmu-miR-181a-5p	Up in activated	Slc17a5	1.02118	72.9226	-6.02526	6.52099e-05
mmu-miR-181a-5p	Up in activated	Fbxl3	33.4175	121.853	-1.86334	0.0246527
mmu-miR-181a-5p	Up in activated	Nt5e	1.55723	37.42	-4.50081	0.00864723
mmu-miR-181a-5p	Up in activated	Ubash3b	21.891	196.09	-3.15727	1.75566e-05
mmu-miR-181a-5p	Up in activated	Sfrp1	128.334	551.485	-2.10256	0.0010631
mmu-miR-181a-5p	Up in activated	Ppap2b	0.778616	52.8548	-5.91339	5.37702e-05
mmu-miR-181a-5p	Up in activated	Gosr1	27.0479	107.905	-1.99219	0.0165456
mmu-miR-181a-5p	Up in activated	Flnb	115.621	1959.76	-4.08202	5.44e-13
mmu-miR-181a-5p	Up in activated	Psap	90.6156	846.812	-3.22279	9.8919e-09
mmu-miR-181a-5p	Up in activated	Kmt2c	86.1985	502.312	-2.54146	2.87469e-05
mmu-miR-181a-5p	Up in activated	Bhlhe40	0	82.4749	-9.68956	9.83501e-08
mmu-miR-181a-5p	Up in activated	Spp1	2.82097	232.621	-6.31601	1.7e-14
mmu-miR-181a-5p	Up in activated	Aqp3	0.778616	228.918	-8.02601	4.1e-13
mmu-miR-181a-5p	Up in activated	Adamts9	13.4281	103.555	-2.93776	0.00196396
mmu-miR-181a-5p	Up in activated	Stat3	15.4195	557.074	-5.16597	9e-15
mmu-miR-324-3p	Up in activated	Tln1	28.5542	101.063	-1.81987	0.0353917
mmu-miR-324-3p	Up in activated	Acss1	5.39938	158.726	-4.85203	1.10199e-08
mmu-miR-324-3p	Up in activated	Tm9sf4	23.4483	104.608	-2.15269	0.0136002
mmu-miR-324-3p	Up in activated	Jam2	0	56.4101	-9.14237	6.85538e-07
mmu-miR-324-3p	Up in activated	Epb4.1l2	137.18	370.931	-1.43442	0.0359878
mmu-miR-324-3p	Up in activated	Nuak1	2.57841	98.0921	-5.19616	4.7269e-06
mmu-miR-324-3p	Up in activated	Rela	4.37821	52.7044	-3.55967	0.00154215
mmu-miR-324-3p	Up in activated	Bola2	60.9893	190.283	-1.63991	0.0242744
mmu-miR-324-3p	Up in activated	Pip4k2c	21.8401	173.666	-2.9855	2.61548e-05
mmu-miR-324-3p	Up in activated	Klf9	86.0457	384.578	-2.1588	0.00355373
mmu-miR-324-3p	Up in activated	Snx30	15.9556	66.4497	-2.05136	0.0395248
mmu-miR-324-3p	Up in activated	Ap2a2	60.1209	221.376	-1.87882	0.00518621
mmu-miR-324-3p	Up in activated	Chrna4	6.66313	69.555	-3.36447	0.0195664
mmu-miR-324-3p	Up in activated	Cd200	2.33585	27.5618	-3.5054	0.0336559
mmu-miR-324-3p	Up in activated	Pfkfb2	12.5986	117.635	-3.21281	8.7923e-05
mmu-miR-324-3p	Up in activated	Etv3	9.29247	93.6238	-3.31884	0.000713435
mmu-miR-324-3p	Up in activated	Csrnp2	16.5426	77.9292	-2.22914	0.0216281
mmu-miR-324-3p	Up in activated	Ablim1	18.2914	270.955	-3.88148	7.75872e-08
mmu-miR-324-3p	Up in activated	Adcyap1r1	1.79979	33.4405	-4.14199	0.0190104
mmu-miR-324-3p	Up in activated	Cpeb2	4.37821	36.5178	-3.03155	0.00563456
mmu-miR-324-3p	Up in activated	Slc12a7	31.1326	141.959	-2.18537	0.00208783
mmu-miR-324-3p	Up in activated	Zeb1	0	23.5762	-7.88729	0.00215201
mmu-miR-324-3p	Up in activated	Myo18a	22.6187	116.062	-2.35418	0.00524268
mmu-miR-324-3p	Up in activated	Rogdi	9.72666	43.3747	-2.1454	0.0244727
mmu-miR-324-3p	Up in activated	Papd7	23.8825	85.5407	-1.83632	0.0338978
mmu-miR-324-3p	Up in activated	Ulk1	15.177	211.163	-3.78961	3.83801e-08
mmu-miR-324-3p	Up in activated	Zfp592	21.0615	76.3545	-1.85316	0.0341806
mmu-miR-324-3p	Up in activated	Wasf2	89.5555	250.65	-1.48378	0.0415202
mmu-miR-324-3p	Up in activated	Osbpl8	14.9344	59.5297	-1.98776	0.0222469
mmu-miR-324-3p	Up in activated	Hadha	48.888	169.511	-1.79173	0.0391119
mmu-miR-324-3p	Up in activated	Wwtr1	50.8285	544.161	-3.41775	1.29034e-08
mmu-miR-410-3p	Down in activated	Zfp644	156.262	33.9561	2.1989	0.00407354
mmu-miR-410-3p	Down in activated	Tfam	254.804	69.2601	1.87778	0.00556984
mmu-miR-410-3p	Down in activated	Strbp	436.976	139.646	1.64508	0.0120321
mmu-miR-410-3p	Down in activated	Mgea5	472.628	155.042	1.60742	0.0106009
mmu-miR-410-3p	Down in activated	Has2	28.6051	0.295141	6.1828	0.00149123
mmu-miR-410-3p	Down in activated	Eif2s1	225.93	45.0976	2.32219	0.000937497
mmu-miR-410-3p	Down in activated	Sort1	64.5501	10.5228	2.60549	0.0218694
mmu-miR-410-3p	Down in activated	Cacnb2	12.1134	0	6.93233	0.0431196
mmu-miR-101b-3p	Down in activated	Stc1	14.9344	0	7.23212	0.0178221
mmu-miR-350-3p	Down in activated	Polr1e	76.0765	10.0764	2.90412	0.00215201
mmu-miR-339-5p	Down in activated	Arhgap19	292.944	102.898	1.5085	0.0260772
mmu-miR-339-5p	Down in activated	Strbp	436.976	139.646	1.64508	0.0120321
mmu-miR-339-5p	Down in activated	Tspan13	26.2692	1.28905	4.24669	0.0230835
mmu-miR-339-5p	Down in activated	Tex9	196.648	50.2406	1.96656	0.0227512
mmu-miR-339-5p	Down in activated	Ptpn2	198.295	36.6426	2.43285	0.00020249
mmu-miR-339-5p	Down in activated	Mmp25	15.4195	0	7.27794	0.00787709
mmu-miR-339-5p	Down in activated	Prdx1	207.818	38.862	2.41587	0.00098302
mmu-miR-339-5p	Down in activated	Vamp3	382.219	123.789	1.62573	0.0110898
mmu-miR-339-5p	Down in activated	Pafah1b2	555.916	174.93	1.66753	0.00475902
mmu-miR-339-5p	Down in activated	Tfam	254.804	69.2601	1.87778	0.00556984
mmu-miR-339-5p	Down in activated	Nrcam	22.7206	1.95172	3.47543	0.0435738
mmu-miR-339-5p	Down in activated	Iws1	478.449	136.509	1.80861	0.00428358
mmu-miR-339-5p	Down in activated	Exosc1	78.7179	16.2358	2.27048	0.0236402
mmu-miR-141-3p	Down in activated	Wdr70	44.9051	8.88475	2.32454	0.040081
mmu-miR-141-3p	Down in activated	Fat3	26.5627	0	8.05868	0.000293875
mmu-miR-141-3p	Down in activated	Myh10	326.745	70.1754	2.21752	0.000661195
mmu-miR-141-3p	Down in activated	Homez	24.6611	2.3604	3.33111	0.048434
mmu-miR-141-5p	Down in activated	Sdc2	34.7831	2.74923	3.61388	0.0239502
mmu-miR-15b-5p	Down in activated	Bicd1	74.2888	2.70809	4.72742	8.9259e-05
mmu-miR-15b-5p	Down in activated	Ncl	11751.9	1389.08	3.08061	0.00064122
mmu-miR-15b-5p	Down in activated	Bcl11b	21.6485	0.256052	5.93268	0.00337872
mmu-miR-26b-5p	Down in activated	Lef1	76.9181	8.2846	3.19938	0.0262605
mmu-miR-26b-5p	Down in activated	Mrpl45	80.9908	20.2707	1.99304	0.0312223
mmu-miR-18b-5p	Down in activated	Kif1a	96.9464	11.836	3.02335	0.000359094
mmu-miR-18a-5p	Down in activated	Kif1a	96.9464	11.836	3.02335	0.000359094
mmu-miR-18a-5p	Down in activated	Abce1	454.121	113.3	2.00197	0.000924405
mmu-miR-18b-5p	Down in activated	Abce1	454.121	113.3	2.00197	0.000924405
mmu-miR-19b-3p	Down in activated	Rnf128	26.3711	0.85812	4.78807	0.0420121
mmu-miR-19b-3p	Down in activated	Trib2	21.1124	2.07704	3.28447	0.0422189
mmu-miR-19b-3p	Down in activated	Abi2	173.634	45.7145	1.923	0.0463523
mmu-miR-19b-3p	Down in activated	Lrp11	39.1104	7.74087	2.32215	0.0353665
mmu-miR-19b-3p	Down in activated	Fat3	26.5627	0	8.05868	0.000293875
mmu-miR-19b-3p	Down in activated	Nbea	61.8309	3.07263	4.28691	7.88918e-05
mmu-miR-19b-3p	Down in activated	Chst1	13.6197	0	7.10011	0.0300046
mmu-miR-19b-3p	Down in activated	Ywhab	744.079	291.16	1.35334	0.0466415
mmu-miR-19b-3p	Down in activated	Dpysl2	135.329	17.6922	2.92822	2.24528e-05
mmu-miR-19b-3p	Down in activated	Ldhb	167.342	30.6035	2.44719	0.00176906
mmu-miR-19b-3p	Down in activated	Zmym2	258.773	44.9901	2.52136	0.00584879
mmu-miR-19b-3p	Down in activated	Pak3	16.2491	0	7.35307	0.010306
mmu-miR-19b-3p	Down in activated	Robo1	96.614	6.16414	3.94854	9.35139e-06
mmu-miR-19b-3p	Down in activated	St8sia3	56.5723	0	9.1465	3.40078e-08
mmu-miR-19b-3p	Down in activated	Kif21a	216.536	12.9765	4.05022	3.69404e-07
mmu-miR-19b-3p	Down in activated	Tmod2	31.7195	3.39339	3.18721	0.0121826
mmu-miR-19b-3p	Down in activated	Grb10	572.677	15.4738	5.20078	0
mmu-miR-19b-3p	Down in activated	Syt11	103.175	0	10.0123	1.33e-13
mmu-miR-19b-3p	Down in activated	Eif4g2	2989.53	1092.08	1.45275	0.0110898
mmu-miR-19b-3p	Down in activated	Hprt	136.809	11.8405	3.51928	0.000333167
mmu-miR-19b-3p	Down in activated	Skil	361.552	99.9612	1.85372	0.00562068
mmu-miR-19b-3p	Down in activated	Atp10a	25.7332	1.02421	4.52224	0.00362604
mmu-miR-19b-3p	Down in activated	Gja1	539.831	177.842	1.60137	0.00840401
mmu-miR-155-5p	Down in activated	Myb	48.2621	0.659675	5.99235	0.000481183
mmu-miR-155-5p	Down in activated	Pmaip1	93.8949	28.1429	1.73469	0.0267928
mmu-miR-155-5p	Down in activated	Kras	338.832	118.077	1.52005	0.0236132
mmu-miR-155-5p	Down in activated	Mapk1	305.567	113.324	1.43023	0.0334448
mmu-miR-155-5p	Down in activated	Zfp322a	147.799	18.4238	2.99716	0.000116709
mmu-miR-155-5p	Down in activated	Rcbtb2	70.9318	12.7171	2.47039	0.0133211
mmu-miR-196b-5p	Down in activated	Eif2s1	225.93	45.0976	2.32219	0.000937497
mmu-miR-295-3p	Down in activated	Ncl	11751.9	1389.08	3.08061	0.00064122
mmu-miR-295-3p	Down in activated	Mtif2	103.187	33.1458	1.63542	0.0307274
mmu-miR-295-3p	Down in activated	Dkc1	842.682	246.281	1.77427	0.00337245
mmu-miR-203-3p	Down in activated	Zfp281	194.261	56.0586	1.79116	0.0179803
mmu-miR-203-5p	Down in activated	Ctnnb1	2526.56	616.472	2.03489	0.000268461
mmu-miR-203-3p	Down in activated	Srek1	654.072	165.052	1.98587	0.0392287
mmu-miR-10b-5p	Down in activated	Suv39h2	97.5843	12.7397	2.92751	0.000951397
mmu-miR-10b-5p	Down in activated	Tfam	254.804	69.2601	1.87778	0.00556984
mmu-miR-10b-5p	Down in activated	Arhgap19	292.944	102.898	1.5085	0.0260772
mmu-miR-10b-5p	Down in activated	Tex9	196.648	50.2406	1.96656	0.0227512
mmu-miR-10b-5p	Down in activated	Ptpn2	198.295	36.6426	2.43285	0.00020249
mmu-miR-10b-5p	Down in activated	Ncan	16.9768	0	7.41589	0.00948685
mmu-miR-10b-5p	Down in activated	Tpgs2	58.7165	4.17706	3.78153	0.000696058
mmu-miR-10b-5p	Down in activated	Mmp25	15.4195	0	7.27794	0.00787709
mmu-miR-10b-5p	Down in activated	Prdx1	207.818	38.862	2.41587	0.00098302
mmu-miR-10b-5p	Down in activated	Vamp3	382.219	123.789	1.62573	0.0110898
mmu-miR-10b-5p	Down in activated	Pafah1b2	555.916	174.93	1.66753	0.00475902
mmu-miR-10b-5p	Down in activated	Nrcam	22.7206	1.95172	3.47543	0.0435738
mmu-miR-10b-5p	Down in activated	Iws1	478.449	136.509	1.80861	0.00428358
mmu-miR-26a-5p	Down in activated	Ezh2	299.671	83.6865	1.83907	0.00468885
mmu-miR-26a-5p	Down in activated	Stk39	300.311	15.884	4.23223	3.37875e-05
mmu-miR-26a-5p	Down in activated	Adi1	46.8965	7.28505	2.66988	0.0110975
mmu-miR-26a-5p	Down in activated	Nudt19	103.52	3.89371	4.69743	1.67821e-07
mmu-miR-26a-5p	Down in activated	Zic2	169.588	7.54483	4.47226	3.35917e-09
mmu-miR-26a-5p	Down in activated	Sdc2	34.7831	2.74923	3.61388	0.0239502
mmu-miR-26a-5p	Down in activated	Zranb2	421.111	132.585	1.66654	0.0071082
mmu-miR-26a-5p	Down in activated	Slc25a46	246.839	53.8431	2.19464	0.0012382
mmu-miR-26a-5p	Down in activated	Rhobtb3	36.8254	4.23094	3.09186	0.0218694
mmu-miR-26a-5p	Down in activated	Spast	122.844	24.5165	2.32031	0.0161222
mmu-miR-26a-5p	Down in activated	Spred3	52.4366	5.33465	3.27306	0.00243336
mmu-miR-26a-5p	Down in activated	Ppig	5734.41	980.142	2.54846	0.0336559
mmu-miR-26a-5p	Down in activated	Mat2a	397.689	145.513	1.44987	0.0356684
mmu-miR-26a-5p	Down in activated	Zfp608	171.924	10.7536	3.98636	1.39049e-07
mmu-miR-26a-5p	Down in activated	Gsr	351.901	49.4283	2.82925	0.0230578
mmu-miR-26a-5p	Down in activated	Ncan	16.9768	0	7.41589	0.00948685
mmu-miR-26a-5p	Down in activated	Dlg2	17.947	0	7.49562	0.0389682
mmu-miR-26a-5p	Down in activated	Cbx5	1795.61	426.663	2.07305	0.000261331
mmu-miR-26a-5p	Down in activated	Arpp19	607.103	143.732	2.07779	0.000932332
mmu-miR-26a-5p	Down in activated	Rragd	464.638	124.268	1.9018	0.00195883
mmu-miR-26a-5p	Down in activated	Phf6	108.931	10.916	3.30707	0.000505239
mmu-miR-26a-5p	Down in activated	Abi2	173.634	45.7145	1.923	0.0463523
mmu-miR-26a-5p	Down in activated	Laptm4a	808.884	249.431	1.69689	0.00536494
[truncated: 179 more rows]
